# Supplementary material for: Cold Conditioned: Discovery of Novel Alleles for Low-Temperature Tolerance in the Vavilov Barley Collection
Source: Front Plant Sci. 2021 Dec 15;12:800284. doi: 10.3389/fpls.2021.800284 (PMC8715003; doi:10.3389/fpls.2021.800284)
Supplement: Supplementary file 2 [file Data_Sheet_2.xlsx]

## Sheet: Table S1
Table S1: The list of 267 VIR-LTT accessions with the breeding history, origin, cluster analysis assigment, raw winter survival data for all trials (including controls), heading date in Saint Paul 2015-2016 measured as days after planting (DAP), growth habits, and GPS coordinates of the origin
Sequential Number	VIR_LTT name	Breeding history	Cultivar name	Origin	Country	Cluster					Winter survival (%)						DAP	2016 Growth habits	Latiude	Longitude
							CR15.16a	SP15.16b	CR16.17c	SP16.17d	AB16.17e	AL16.17f	BZ16.17g	IT16.17h	ME16.17i	RS19.20j
1	VIR00157	Landrace			Armenia	1	0	60	0	0	20	50	100	60	50	80	239	Winter
2	VIR00733	Landrace			Armenia	1	0	60	0	0	100	80	100	70	30	100	239	Winter	N 39 54	E 44 42
3	VIR01028	Landrace		Dagestan	Russia	2	0	60	0	0	89.9038	60	100	45	30	90	234	Winter	N 41 45	E 47 51
4	VIR04481	Landrace		Krasnodarskiy kr.	Russia	4	0	60	0	0	100	20	100	80	40	90	239	Facultative	N 44 46	E 37 40
5	VIR04482	Landrace		Krasnodarskiy kr.	Russia	4	0	70	0	0	50	60	100	80	50	80	239	Facultative	N 44 25	E 38 20
6	VIR06358	Unknown			Afghanistan	4	0	60	0	0	60	70	100	98	70	100	238	Facultative
7	VIR07627	Unknown			Syria	4	0	60	0	0	60	70	100	40	60	80	239	Facultative
8	VIR10420	Landrace			Armenia	2	0	60	0	0	70	20	100	100	60	100	234	Winter	N 39 22	E 46 14
9	VIR10426	Landrace			Armenia	3	0	60	0	0	70	25	100	98	10	100	236	Facultative	N 39 08	E 46 25
10	VIR10427	Landrace			Armenia	1	0	60	0	0	40	70	100	95	30	80	239	Winter	N 39 56	E 46 48
11	VIR10849	Cultivar	Dzhyav tramaj		Tajikistan	2	0	60	0	0	50	60	100	30	50	90	239	Winter	N 39 29	E 67 35
12	VIR12011	Landrace			Kyrgyzstan	1	0	70	0	0	20	70	100	20	70	80	239	Facultative	N 41 15	E 74 57
13	VIR12901	Landrace		Krasnodarskiy kr.	Russia	2	0	60	0	0	90	90	100	100	25	80	239	Facultative	N 45 02	E 38 57
14	VIR13031	Cultivar	Kruglik 21	Krasnodarskiy kr.	Russia	1	0	70	0	0	100	90	100	98	50	80	239	Facultative
15	VIR13033	Landrace		Krasnodarskiy kr.	Russia	1	0	60	0	0	10	40	100	100	60	100	239	Winter	N 45 07	E 37 56
16	VIR13034	Landrace		Krasnodarskiy kr.	Russia	4	0	60	0	0	30	70	100	85	60	100	239	Facultative	N 45 07	E 37 56
17	VIR13038	Cultivar	Pallidum 16		Ukraine	1	0	60	0	0	90	80	100	100	20	100	239	Winter
18	VIR13047	Landrace			Turkmenistan	2	0	60	0	0	20	60	100	70	70	100	231	Winter	N 37 56	E 58 22
19	VIR13051	Landrace		Krasnodarskiy kr.	Russia	4	0	60	0	0	20	80	100	98	70	90	235	Facultative	N 45 07	E 37 56
20	VIR13059	Landrace			Ukraine	4	0	60	0	0	10	50	100	60	70	90	239	Facultative
21	VIR13060	Landrace			Ukraine	4	0	60	0	0	10	50	100	90	70	90	239	Facultative
22	VIR13061	Landrace			Ukraine	4	0	60	0	0	10	80	100	95	70	100	236	Facultative
23	VIR13071	Landrace		Krasnodarskiy kr.	Russia	1	0	60	0	0	20	90	100	85	70	100	239	Facultative
24	VIR13077	Landrace		Krasnodarskiy kr.	Russia	4	0	60	0	0	90.4762	60	100	98	40	90	236	Facultative
25	VIR13092	Landrace		Krasnodarskiy kr.	Russia	4	0	60	0	0	80.9524	70	100	98	50	80	235	Facultative
26	VIR13095	Cultivar	Majkopskij 13095	Krasnodarskiy kr.	Russia	4	0	60	0	0	20	70	100	90	60	90	239	Facultative
27	VIR13097	Unknown		Kabardino-Balkaria	Russia	1	0	60	0	0	20	80	100	95	15	90	239	Winter
28	VIR13105	Landrace		Stavropolskiy kr.	Russia	1	0	60	0	0	70	90	100	98	30	100	239	Winter
29	VIR13109	Landrace		Krasnodarskiy kr.	Russia	1	0	60	0	0	30	80	100	98	50	90	236	Facultative
30	VIR13123	Landrace			Turkmenistan	2	0	60	0	0	10	25	100	80	50	80	234	Winter
31	VIR13166	Unknown		Stavropolskiy kr.	Russia	4	0	60	0	0	80	10	100	80	60	80	235	Winter	N 44 42	E 42 59
32	VIR13167	Landrace		Stavropolskiy kr.	Russia	1	0	60	0	0	80	50	100	100	40	100	239	Winter	N 44 42	E 42 59
33	VIR13168	Landrace		Krasnodarskiy kr.	Russia	4	0	60	0	60	90	40	100	100	30	100	236	Facultative	N 45 03	E 37 07
34	VIR13307	Landrace		Krasnodarskiy kr.	Russia	1	0	60	0	0	0	50	100	98	20	100	239	Facultative	N 45 02	E 38 57
35	VIR13308	Landrace		Krasnodarskiy kr.	Russia	2	0	60	0	0	100	70	100	100	50	100	239	Facultative	N 45 07	E 37 56
36	VIR13470	Landrace		Krasnodarskiy kr.	Russia	1	0	70	0	0	80	80	100	95	60	100	239	Winter	N 45 27	E 39 01
37	VIR13471	Landrace		Krasnodarskiy kr.	Russia	1	0	60	0	0	0	80	100	95	20	100	239	Winter	N 45 17	E 39 14
38	VIR13492	Landrace		Stavropolskiy kr.	Russia	1	0	60	0	0	70	50	100	98	40	80	239	Facultative	N 44 12	E 43 07
39	VIR13494	Landrace		Stavropolskiy kr.	Russia	1	0	60	0	0	40	80	100	95	40	90	239	Winter	N 44 03	E 41 57
40	VIR13587	Landrace		Krasnodarskiy kr.	Russia	1	0	60	0	0	100	90	100	100	40	100	239	Winter	N 45 15	E 38 06
41	VIR13590	Landrace		Krasnodarskiy kr.	Russia	4	0	60	0	0	30	10	100	98	40	100	240	Winter	N 44 55	E 37 58
42	VIR13592	Landrace		Krasnodarskiy kr.	Russia	4	0	60	0	0	100	80	100	100	40	80	236	Facultative	N 44 55	E 37 58
43	VIR13593	Landrace		Krasnodarskiy kr.	Russia	2	0	60	0	0	10	70	100	100	50	100	239	Winter	N 44 55	E 37 58
44	VIR13621	Landrace		Krasnodarskiy kr.	Russia	1	0	60	0	0	10	50	100	100	20	100	239	Winter	N 45 36	E 38 56
45	VIR13644	Landrace		Krasnodarskiy kr.	Russia	1	0	60	0	80	100	50	100	100	60	100	239	Winter	N 44 38	E 41 17
46	VIR13651	Landrace		Krasnodarskiy kr.	Russia	1	0	60	0	80	90	40	100	95	40	100	239	Winter	N 45 31	E 40 13
47	VIR13792	Landrace		Krasnodarskiy kr.	Russia	1	0	60	0	0	90	10	100	50	80	100	239	Winter	N 44 52	E 40 21
48	VIR13794	Landrace		Adygeya	Russia	1	0	60	0	0	90	50	100	100	40	90	239	Winter	N 44 52	E 40 21
49	VIR13814	Landrace		Stavropolskiy kr.	Russia	1	0	60	0	0	70	20	100	100	40	90	239	Facultative	N 45 03	E 41 57
50	VIR13820	Landrace		Stavropolskiy kr.	Russia	3	0	60	0	0	80	60	100	98	20	100	239	Winter	N 45 03	E 41 57
51	VIR13822	Landrace		Stavropolskiy kr.	Russia	1	0	60	0	0	80	25	100	90	60	100	236	Winter	N 45 03	E 41 57
52	VIR13824	Landrace		Stavropolskiy kr.	Russia	1	0	60	0	0	20	25	100	80	80	100	239	Winter	N 45 03	E 41 57
53	VIR13825	Landrace		Stavropolskiy kr.	Russia	4	0	60	0	0	10	25	100	98	70	90	235	Facultative	N 45 03	E 41 57
54	VIR13831	Landrace		Stavropolskiy kr.	Russia	3	0	50	0	0	70	40	100	95	30	100	239	Winter	N 44 27	E 42 29
55	VIR13836	Landrace		Kabardino-Balkaria	Russia	1	0	60	0	0	100	80	100	98	30	100	239	Winter	N 43 45	E 43 54
56	VIR13837	Landrace		Kabardino-Balkaria	Russia	1	0	60	0	40	50	80	100	98	40	100	239	Winter	N 43 45	E 43 54
57	VIR13838	Landrace		Kabardino-Balkaria	Russia	4	0	60	0	0	90	75	100	98	40	90	235	Facultative	N 43 45	E 43 54
58	VIR13839	Landrace		Stavropolskiy kr.	Russia	1	0	60	0	0	100	90	100	95	60	100	239	Winter	N 44 46	E 44 08
59	VIR13840	Landrace		Stavropolskiy kr.	Russia	1	0	60	0	0	90	80	100	98	60	100	239	Winter	N 44 46	E 44 08
60	VIR13841	Landrace		Stavropolskiy kr.	Russia	1	0	60	0	0	90	80	100	98	50	100	239	Facultative	N 44 46	E 44 08
61	VIR13843	Landrace		Stavropolskiy kr.	Russia	1	0	60	0	0	20	80	100	98	60	100	237	Winter	N 44 46	E 44 08
62	VIR13845	Landrace		Stavropolskiy kr.	Russia	1	0	60	0	0	60	80	100	98	70	100	239	Winter	N 44 46	E 44 08
63	VIR13846	Landrace		Stavropolskiy kr.	Russia	2	0	60	0	0	70	90	100	100	50	100	238	Winter	N 44 46	E 44 08
64	VIR13847	Landrace		Stavropolskiy kr.	Russia	3	0	60	0	0	40	80	100	95	100	100	238	Winter	N 44 46	E 44 08
65	VIR13849	Landrace		Stavropolskiy kr.	Russia	1	0	60	0	0	80	70	100	98	80	80	239	Winter	N 44 46	E 44 08
66	VIR13851	Landrace		Stavropolskiy kr.	Russia	1	0	60	0	0	70	80	100	98	50	90	239	Winter	N 44 46	E 44 08
67	VIR13852	Landrace		Stavropolskiy kr.	Russia	1	0	60	0	0	60	80	100	100	60	100	239	Winter	N 44 46	E 44 08
68	VIR13853	Landrace		Stavropolskiy kr.	Russia	1	0	60	0	0	40	60	100	100	80	100	239	Winter	N 44 46	E 44 08
69	VIR13854	Landrace		Stavropolskiy kr.	Russia	1	0	60	0	0	20	50	100	100	20	100	239	Winter	N 43 43	E 44 39
70	VIR13859	Landrace		North Ossetia	Russia	1	0	60	0	0	90	70	100	100	50	100	239	Winter	N 43 43	E 44 39
71	VIR13866	Landrace		Kabardino-Balkaria	Russia	1	0	60	0	0	90	80	100	98	40	100	239	Winter	N 44 08	E 43 26
72	VIR13879	Landrace		Kabardino-Balkaria	Russia	1	0	60	0	0	80	70	100	98	40	100	239	Winter	N 44 14	E 43 33
73	VIR13893	Landrace		Kabardino-Balkaria	Russia	1	0	60	0	0	30	60	100	98	50	100	239	Winter	N 43 57	E 43 38
74	VIR13894	Landrace		Kabardino-Balkaria	Russia	1	0	60	0	0	100	80	100	95	60	100	241	Winter	N 44 07	E 43 23
75	VIR13898	Landrace		Krasnodarskiy kr.	Russia	2	0	50	0	0	90	80	100	98	60	70	239	Facultative	N 45 21	E 38 12
76	VIR13905	Landrace		Stavropolskiy kr.	Russia	1	0	60	0	0	100	60	100	98	50	90	239	Winter	N 44 46	E 44 08
77	VIR13906	Landrace		Stavropolskiy kr.	Russia	1	0	60	0	0	100	70	100	100	60	100	239	Winter	N 44 46	E 44 08
78	VIR13909	Landrace		Krasnodarskiy kr.	Russia	2	0	50	0	0	90.4762	50	100	98	30	90	239	Winter	N 45 04	E 37 56
79	VIR13912	Landrace		Krasnodarskiy kr.	Russia	1	0	60	0	0	90	50	100	100	30	100	239	Facultative	N 45 04	E 37 56
80	VIR13914	Landrace		Krasnodarskiy kr.	Russia	4	0	60	0	0	10	70	100	98	50	80	239	Facultative	N 45 04	E 37 56
81	VIR13916	Landrace		Krasnodarskiy kr.	Russia	4	0	60	0	0	85.7143	30	100	100	40	60	239	Facultative	N 45 04	E 37 56
82	VIR13937	Landrace		Stavropolskiy kr.	Russia	1	0	60	0	0	40	70	100	98	30	100	239	Winter	N 44 46	E 41 46
83	VIR13952	Landrace		Krasnodarskiy kr.	Russia	4	0	60	0	0	50	40	100	98	50	70	239	Facultative	N 45 18	E 38 39
84	VIR13965	Landrace		Stavropolskiy kr.	Russia	3	0	60	0	0	80	70	100	98	50	90	240	Winter	N 45 03	E 41 57
85	VIR13966	Landrace		Stavropolskiy kr.	Russia	1	0	60	0	0	90	60	100	98	30	100	239	Winter	N 45 03	E 41 57
86	VIR13968	Landrace		Stavropolskiy kr.	Russia	3	0	60	0	0	30	50	100	98	30	100	239	Winter	N 45 03	E 41 57
87	VIR13971	Landrace		Stavropolskiy kr.	Russia	1	0	60	0	0	100	60	100	100	60	100	239	Winter	N 45 03	E 41 57
88	VIR13976	Landrace		Kabardino-Balkaria	Russia	1	0	60	0	0	100	60	100	100	60	100	239	Winter	N 44 11	E 42 38
89	VIR14004	Landrace		Krasnodarskiy kr.	Russia	1	0	60	0	0	90	70	100	95	40	100	239	Winter	N 45 27	E 39 01
90	VIR14015	Landrace			Ukraine	1	0	60	0	0	90	60	100	100	50	100	239	Facultative	N 48 26	E 35 02
91	VIR14026	Landrace		Stavropolskiy kr.	Russia	1	0	60	0	0	90	70	100	100	40	100	239	Winter	N 44 39	E 42 53
92	VIR14030	Landrace		Stavropolskiy kr.	Russia	1	0	60	0	0	80	60	100	100	30	100	239	Winter	N 44 27	E 42 29
93	VIR14031	Landrace		Stavropolskiy kr.	Russia	1	0	60	0	0	90	60	100	100	40	100	238	Winter	N 44 27	E 42 29
94	VIR14057	Landrace		Krasnodarskiy kr.	Russia	1	0	60	0	0	70	60	100	100	30	100	239	Winter	N 44 32	E 41 01
95	VIR14059	Landrace		Stavropolskiy kr.	Russia	1	0	60	0	0	50	70	100	98	60	100	241	Winter	N 44 01	E 43 03
96	VIR14066	Landrace		Stavropolskiy kr.	Russia	4	0	60	0	0	80	80	100	100	60	100	240	Winter	N 44 00	E 43 05
97	VIR14081	Landrace		Stavropolskiy kr.	Russia	1	0	60	0	0	80	70	100	90	50	100	239	Winter	N 44 08	E 43 27
98	VIR14082	Landrace		Stavropolskiy kr.	Russia	1	0	60	0	0	60	60	100	100	60	100	239	Winter	N 44 08	E 43 27
99	VIR14083	Landrace		Stavropolskiy kr.	Russia	1	0	60	0	0	100	60	100	100	70	100	239	Winter	N 44 24	E 43 51
100	VIR14087	Landrace		Kabardino-Balkaria	Russia	1	0	60	0	0	90.4762	50	100	98	40	100	239	Winter	N 44 01	E 44 19
101	VIR14097	Landrace		Kabardino-Balkaria	Russia	1	0	60	0	0	80	80	100	95	70	90	239	Winter	N 43 48	E 44 24
102	VIR14104	Landrace		Kabardino-Balkaria	Russia	1	0	60	0	0	40	80	100	100	30	100	239	Winter	N 43 41	E 44 20
103	VIR14119	Landrace		Stavropolskiy kr.	Russia	1	0	60	0	0	50	50	100	100	60	100	239	Winter	N 45 20	E 42 50
104	VIR14120	Landrace		Stavropolskiy kr.	Russia	1	0	60	0	0	60	70	100	98	20	90	239	Winter	N 45 06	E 43 24
105	VIR14127	Landrace			Germany	2	0	60	0	0	70	70	100	100	40	80	236	Winter
106	VIR14136	Landrace		Stavropolskiy kr.	Russia	1	0	60	0	0	90	50	100	98	70	100	242	Winter	N 44 24	E 43 51
107	VIR14223	Landrace		Krasnodarskiy kr.	Russia	1	0	60	0	0	80	40	100	95	30	90	240	Winter	N 43 52	E 43 26
108	VIR14249	Landrace			Tajikistan	4	0	60	0	0	90	50	100	95	25	100	239	Facultative	N 37 41	E 72 13
109	VIR14333	Cultivar	F-9 Selection line	Krasnodarskiy kr.	Russia	4	0	60	0	0	70	30	100	100	70	100	239	Facultative
110	VIR14454	Landrace		Krasnodarskiy kr.	Russia	4	0	60	0	0	30	50	100	90	70	80	236	Facultative	N 44 55	E 37 58
111	VIR14500	Landrace		Stavropolskiy kr.	Russia	1	0	60	0	0	90	40	100	100	40	100	239	Winter	N 44 01	E 43 03
112	VIR14501	Landrace		Stavropolskiy kr.	Russia	1	0	60	0	0	90	40	100	100	50	100	240	Winter	N 44 01	E 43 03
113	VIR14523	Landrace		Stavropolskiy kr.	Russia	1	0	60	0	0	90	60	100	98	30	100	239	Winter	N 44 08	E 43 27
114	VIR14526	Landrace		Stavropolskiy kr.	Russia	1	0	60	0	0	90	25	100	100	40	100	239	Winter	N 44 08	E 43 27
115	VIR14532	Landrace		Kabardino-Balkaria	Russia	1	0	60	0	0	80	60	100	98	50	100	239	Winter	N 43 45	E 43 59
116	VIR14962	Landrace			Tajikistan	4	0	60	0	0	90	90	100	100	30	80	239	Facultative	N 38 06	E 70 01
117	VIR15394	Cultivar	Schneiders Eckersdorfer		Germany	3	0	60	0	0	100	40	100	100	30	80	239	Winter
118	VIR15396	Cultivar	Eckendorfer Mammuth II		Germany	3	0	60	0	0	80	60	100	98	40	60	239	Winter
119	VIR15566	Cultivar	Szekacs		Romania	4	0	60	0	0	90	60	100	100	80	100	239	Facultative
120	VIR15604	Unknown			China	4	0	60	0	0	90	70	100	90	80	100	236	Facultative
121	VIR16115	Unknown			China	3	0	60	0	0	70	80	100	98	30	90	239	Winter
122	VIR16455	Unknown			Turkmenistan	4	0	60	0	0	70	90	100	100	40	90	239	Facultative
123	VIR16676	Unknown			Bulgaria	4	0	60	0	0	70	50	100	10	40	80	240	Facultative
124	VIR16947	Cultivar	Krasnodarskij 1918	Krasnodarskiy kr.	Russia	4	0	60	0	0	80	60	100	95	80	100	239	Facultative
125	VIR17222	Unknown			Azerbaijan	1	0	60	0	0	80	60	100	100	20	100	239	Winter
126	VIR17593	Unknown			Bulgaria	4	0	60	0	0	60	40	100	70	20	80	240	Facultative
127	VIR17623	Cultivar	B 13 Selection line		Bulgaria	4	0	60	0	0	60	10	25	5	0	90	240	Facultative
128	VIR17625	Unknown			Bulgaria	4	0	60	0	0	90	90	100	98	60	100	238	Facultative
129	VIR17627	Cultivar	Pavlikini N209		Bulgaria	4	0	60	0	0	50	10	100	60	50	100	240	Facultative
130	VIR17631	Cultivar	Russe N312		Bulgaria	4	0	60	0	0	50	25	100	90	60	80	240	Facultative
131	VIR17632	Cultivar	Russe N325		Bulgaria	4	0	60	0	0	70	80	100	98	40	100	240	Facultative
132	VIR17633	Cultivar	Sadovo N347		Bulgaria	4	0	60	0	0	50	25	100	95	70	90	240	Facultative
133	VIR17635	Cultivar	Russe N418		Bulgaria	4	0	60	0	0	90	80	100	98	70	100	238	Facultative
134	VIR17636	Cultivar	Russe N447		Bulgaria	4	0	60	0	0	90	30	100	50	60	80	240	Facultative
135	VIR17637	Cultivar	Russe N449		Bulgaria	4	0	60	0	0	100	25	100	60	20	80	240	Facultative
136	VIR17639	Cultivar	Russe N494		Bulgaria	4	0	60	0	0	90	25	100	80	50	80	240	Facultative
137	VIR17642	Cultivar	Tschirpan N1297		Bulgaria	4	0	60	0	0	100	100	100	100	60	100	238	Facultative
138	VIR17779	Cultivar	Cullu		Turkey	4	0	60	0	0	80	100	100	100	90	85	238	Facultative
139	VIR17825	Cultivar	Kneja 105		Bulgaria	4	0	60	0	0	80	25	100	80	20	90	240	Facultative
140	VIR17845	Cultivar	Shirvandany		Azerbaijan	1	0	60	0	0	80	70	100	95	20	100	239	Winter
141	VIR17882	Unknown	Landrace		Azerbaijan	1	0	60	0	0	90	50	100	98	40	100	239	Winter	N 41 25	E 48 25
142	VIR17895	Cultivar	Panylyh-arpa Landrace		Azerbaijan	1	0	60	0	0	70	50	100	60	40	100	239	Winter	N 39 39	E 46 22
143	VIR17984	Unknown			Bulgaria	4	0	60	0	0	90	70	100	98	30	90	238	Facultative
144	VIR17985	Unknown			Bulgaria	4	0	60	0	0	100	100	100	100	50	100	238	Facultative
145	VIR18018	Unknown			Turkey	4	0	60	0	0	90	50	100	90	50	80	239	Facultative
146	VIR18035	Unknown		Permskii dis.	Russia	4	0	60	0	0	50	50	100	98	30	80	239	Facultative
147	VIR18040	Landrace	Local improve	Yevrey	Russia	4	0	60	0	0	70	40	100	100	25	80	239	Facultative
148	VIR18230	Landrace			Ukraine	4	0	60	0	0	100	60	100	98	40	100	239	Facultative	N 48 06	E 22 39
149	VIR18249	Landrace			Ukraine	4	0	60	0	0	60	60	100	95	40	100	239	Facultative	N 48 06	E 22 39
150	VIR18251	Landrace			Ukraine	4	0	60	0	0	90	50	100	98	40	100	239	Facultative	N 48 22	E 22 23
151	VIR18252	Landrace			Ukraine	3	0	60	0	0	80	60	100	98	50	70	236	Winter	N 48 12	E 22 38
152	VIR18280	Unknown			Hungary	4	0	60	0	0	40	60	100	100	30	70	239	Winter
153	VIR18302	Cultivar	Odessa Solovey		Romania	4	0	60	0	0	80	30	100	100	40	80	239	Facultative
154	VIR18409	Cultivar	Bore		Sweden	4	0	60	0	0	90	90	100	100	50	90	239	Facultative
155	VIR18469	Cultivar	Odesskij 17		Ukraine	4	0	60	0	0	80	40	100	90	40	90	236	Facultative
156	VIR18775	Cultivar	Landrace		Bulgaria	4	0	60	0	0	70	60	100	100	30	100	239	Facultative	N 42 14	E 24 48
157	VIR18783	Cultivar	Tarasovskij		Ukraine	4	0	60	0	0	100	70	100	98	40	100	239	Facultative
158	VIR18788	Cultivar	Tissovskij		Ukraine	4	0	60	0	0	60	50	100	95	70	90	234	Winter
159	VIR18790	Cultivar	Ispasskij		Ukraine	4	0	60	0	0	90	90	100	100	15	100	239	Facultative
160	VIR19051	Cultivar	Frimas		France	3	0	60	0	0	80	80	100	100	50	90	233	Facultative
161	VIR19059	Cultivar	Godolloi		Poland	4	0	60	0	0	90	80	100	100	70	100	233	Facultative
162	VIR19062	Cultivar	Roussalia hatvani		Poland	4	0	60	0	0	80	70	100	90	50	100	233	Facultative
163	VIR19064	Cultivar	Vaguonville		Poland	4	0	60	0	0	60	70	100	98	80	100	240	Facultative
164	VIR19069	Cultivar	N 16		Bulgaria	4	0	60	0	0	90	70	100	98	80	90	238	Facultative
165	VIR19070	Cultivar	N 37		Bulgaria	4	0	60	0	0	70	90	100	100	80	100	238	Facultative
166	VIR19257	Landrace			Bulgaria	4	0	60	0	0	90	70	100	98	50	60	238	Facultative	N 42 24	E 24 00
167	VIR19289	Cultivar	Pallidum 48		Ukraine	4	0	60	0	0	70	80	100	100	30	100	239	Facultative
168	VIR19418	Cultivar	Shireckij		Ukraine	2	0	60	0	0	80	90	100	95	20	90	239	Winter
169	VIR19494	Cultivar	Mie		Japan	3	0	60	0	0	90	50	100	85	20	100	235	Winter
170	VIR19569	Cultivar	Fertodi 4		Hungary	4	0	60	0	0	100	25	100	95	60	70	240	Facultative
171	VIR19636	Cultivar	Donskoj		Rostov	4	0	60	0	0	90	80	100	95	60	100	239	Facultative
172	VIR19790	Cultivar	Odesskij 46		Ukraine	3	0	60	0	0	100	70	100	98	30	90	239	Winter
173	VIR19917	Cultivar	57401 Selection line		former Yugoslavia	3	0	60	0	0	90	80	100	100	60	100	236	Facultative
174	VIR19921	Unknown	Landrace		Mongolia	3	0	60	0	0	70	70	100	95	40	100	235	Winter
175	VIR19922	Cultivar	Votan		Czechoslovakia	3	0	60	0	0	70	80	100	95	50	80	232	Facultative
176	VIR19945	Cultivar	Tokak 157/37		Turkey	2	0	60	0	0	70	80	100	95	10	100	237	Facultative
177	VIR19962	Cultivar	Taguelone		France	3	0	60	0	0	90	60	100	85	60	100	235	Facultative
178	VIR20248	Cultivar	Aizu 7		Japan	2	0	50	0	0	80	90	100	95	90	100	227	Winter
179	VIR20251	Cultivar	Merkator		Germany	2	0	70	0	0	80	70	100	100	80	90	227	Winter
180	VIR20252	Cultivar	Undine		Germany	3	0	60	0	0	60	70	100	90	70	90	237	Winter
181	VIR20387	Cultivar	Landrace		Algeria	4	0	60	0	0	40	0	85	5	5	0	240	Facultative
182	VIR20408	Cultivar	208		Bulgaria	4	0	60	0	0	60	25	100	70	40	80	239	Facultative
183	VIR20409	Cultivar	84		Bulgaria	3	0	60	0	0	70	70	100	85	50	50	238	Facultative
184	VIR20410	Cultivar	307		Bulgaria	4	0	60	0	0	30	90	100	90	60	60	240	Facultative
185	VIR20412	Cultivar	Pioner 2		Bulgaria	4	0	60	0	0	90	80	100	85	60	90	239	Facultative
186	VIR20442	Cultivar	Orion		Ukraine	3	0	60	0	0	90	90	100	95	60	100	236	Winter
187	VIR20446	Cultivar	Nizkoroslyj		India	3	0	60	0	0	60	60	100	90	10	100	234	Facultative
188	VIR20449	Cultivar	Klepeninskij 1		Ukraine	4	0	60	0	0	30	70	100	100	40	100	236	Facultative
189	VIR20466	Cultivar	Pamina		Germany	3	0	60	0	0	90	70	100	90	60	100	235	Facultative
190	VIR20495	Cultivar	Suifi		Japan	3	0	60	0	0	70	50	100	98	60	90	238	Winter
191	VIR20696	Cultivar	Landrace		Afganistan	4	0	60	0	0	50	80	100	98	40	100	239	Facultative	N 34 20	E 62 11
192	VIR20840	Cultivar	Zaffaraia		Tunisia	4	0	60	0	0	90	80	100	95	60	90	240	Facultative
193	VIR21070	Cultivar	Landrace		former Yugoslavia	4	0	60	0	0	50	60	100	98	60	100	239	Facultative	N 42 42	E 18 20
194	VIR21437	Cultivar	Sanyaku		Japan	2	0	60	0	0	20	70	100	98	20	80	239	Winter
195	VIR21792	Cultivar	Poisk	Krasnodarskiy kr.	Russia	3	0	60	0	0	20	70	100	100	40	80	239	Facultative
196	VIR21793	Cultivar	Start	Krasnodarskiy kr.	Russia	2	0	60	0	0	70	60	100	95	40	80	239	Winter
197	VIR21825	Cultivar	Pallidum 4		Turkmenistan	3	0	60	0	0	90	10	100	100	10	80	234	Winter
198	VIR21828	Cultivar	Dobrudza 2		Bulgaria	4	0	60	0	0	40	60	100	100	90	100	238	Facultative
199	VIR22025	Cultivar	Oazis		Ukraine	3	0	60	0	0	50	80	100	98	40	100	236	Winter
200	VIR22026	Cultivar	Zimran		Ukraine	4	0	60	0	0	40	60	100	100	40	100	239	Facultative
201	VIR22101	Cultivar	Real		France	3	0	60	0	0	70	40	100	98	30	70	237	Winter
202	VIR22436	Cultivar	Schwarze Wintergerste		Germany	3	0	60	0	0	70	80	100	100	70	100	238	Winter
203	VIR22484	Cultivar	Rogers x Kearneó		United States	3	0	60	0	40	80	50	100	98	30	60	234	Facultative
204	VIR22607	Landrace			Iraq	2	0	60	0	0	90	60	100	100	70	90	234	Winter	N 31 59	E 44 55
205	VIR22707	Cultivar	215		Canada	3	0	60	0	80	30	70	100	98	50	80	236	Winter
206	VIR22717	Cultivar	P.A.468		France	3	0	60	0	0	100	70	100	95	20	70	235	Winter
207	VIR23082	Cultivar	Shishfapga		Tajikistan	2	0	60	0	0	90	70	100	98	20	90	239	Winter
208	VIR23086	Cultivar	Landrace		Uzbekistan	1	0	60	0	0	100	60	100	98	30	100	239	Winter	N 41 07	E 72 05
209	VIR23089	Cultivar	Landrace		Uzbekistan	1	0	60	0	0	90	70	100	100	50	90	239	Winter
210	VIR23090	Cultivar	Landrace		Tajikistan	2	0	60	0	0	90	70	100	100	30	100	239	Winter	N 39 30	E 67 37
211	VIR23117	Cultivar	Jomagata-kawa n8		Japan	2	0	60	0	0	90	90	100	100	50	80	235	Facultative
212	VIR23121	Cultivar	K 24		India	4	0	20	0	0	0	5	100	5	0	100	229	Winter
213	VIR23172	Cultivar	1-36-5167		Iran	2	0	60	0	0	80	70	100	98	40	80	239	Winter
214	VIR23192	Cultivar	2879601		Iran	2	0	60	0	0	70	90	100	100	40	100	231	Winter
215	VIR23195	Cultivar	2903707		Iran	2	0	60	0	0	70	50	100	85	40	90	239	Winter
216	VIR23471	Cultivar	Marmar		Armenia	2	0	60	0	0	70	50	100	98	10	100	239	Winter
217	VIR23513	Cultivar	J 5		former Yugoslavia	4	0	60	0	0	80	70	100	100	80	100	238	Facultative
218	VIR23606	Cultivar	Cab. de Huesca		Spain	3	0	60	0	0	90	60	100	95	30	80	239	Winter
219	VIR23609	Cultivar	Cor. de Los Navalmaroralos		Spain	3	0	60	0	0	70	50	100	98	20	100	239	Winter
220	VIR23610	Cultivar	Cor. de Orgaz		Spain	3	0	60	0	0	50	50	100	95	30	80	236	Facultative
221	VIR23611	Cultivar	Cor. de Los Herencias		Spain	3	0	60	0	0	90	40	100	40	20	100	235	Winter
222	VIR23613	Cultivar	Cab. de Hontabilla		Spain	3	0	60	0	0	90	60	100	80	10	70	236	Winter
223	VIR23615	Cultivar	Cab.de Ortigosa de Pestano		Spain	3	0	60	0	0	90	80	100	98	15	90	235	Winter
224	VIR23616	Cultivar	Cab.de San Lorenzo		Spain	3	0	60	0	0	70	40	100	98	50	100	236	Winter
225	VIR23618	Cultivar	Cor. de Murcia		Spain	4	0	60	0	0	80	40	100	90	30	100	235	Facultative
226	VIR23619	Cultivar	Lstaru H.1475		Afganistan	3	0	60	0	0	80	60	100	100	10	100	239	Facultative
227	VIR23621	Cultivar	Astangol mittl Kunan		Afganistan	3	0	60	0	0	90	60	100	98	15	100	234	Winter
228	VIR23628	Cultivar	Carrereas de Pepino		Spain	3	0	60	0	0	90	80	100	98	15	100	239	Facultative
229	VIR23633	Cultivar	Cab. de Sacramenta		Spain	3	0	60	0	0	80	50	100	100	30	100	235	Facultative
230	VIR23634	Cultivar	Samobor H.2396		Spain	3	0	60	0	0	90	50	100	100	30	100	239	Winter
231	VIR23689	Cultivar	Sinel'nikovski 11		Ukraine	4	0	60	0	0	50	70	100	100	30	100	239	Facultative
232	VIR23769	Cultivar	Parallelum 397/22		Ukraine	3	0	60	0	0	80	80	100	98	40	100	239	Winter
233	VIR23770	Cultivar	Pallidum 402/20		Ukraine	4	0	60	0	0	90	90	100	98	40	100	239	Winter
234	VIR23894	Landrace			Armenia	4	0	60	0	0	60	50	100	98	50	100	239	Facultative
235	VIR23896	Cultivar	Kumairi		Armenia	2	0	60	0	0	80	70	100	90	40	80	239	Winter
236	VIR24727	Cultivar	Civil'skij	Chuvashia	Russia	4	0	60	0	0	60	50	100	98	50	80	239	Facultative
237	VIR24984	Cultivar	Novator	Krasnodarskiy kr.	Russia	4	0	60	0	0	90	40	100	100	50	90	239	Facultative
238	VIR25072	Cultivar	Iskra	Rostov	Russia	4	0	60	0	0	70	40	100	95	60	90	239	Facultative
239	VIR25592	Cultivar	Aizu		Japan	3	0	60	0	0	80	70	100	100	30	100	239	Facultative
240	VIR25610	Cultivar	Thibaut		France	3	0	60	0	0	80	60	100	100	20	100	236	Winter
241	VIR25769	Cultivar	Mådiàsñíår Lànd		Romania	4	0	60	0	0	70	50	10	100	70	100	238	Facultative
242	VIR25814	Cultivar	Obroshinskij		Ukraine	2	0	60	0	0	50	60	100	100	70	90	239	Facultative
243	VIR25827	Cultivar	Sibiu 1		Romania	4	0	60	0	0	90	90	100	100	30	90	239	Facultative
244	VIR25828	Cultivar	Studinà 623		Romania	4	0	60	0	0	90	50	100	98	50	90	238	Facultative
245	VIR25856	Cultivar	Novosadski 292		former Yugoslavia	3	0	60	0	0	70	50	100	98	10	70	237.9	Facultative
246	VIR26506	Cultivar	Chà-Dàå-Màåñ		Japan	3	0	60	0	0	70	60	100	98	30	90	239	Facultative
247	VIR27037	Cultivar	Tulunskii 45	Irkutsk	Russia	4	0	60	0	0	100	25	100	95	90	70	239	Facultative
248	VIR27093	Landrace			Ethiopia	4	0	60	0	0	50	70	100	98	80	80	238	Facultative	N 09 01	E 37 39
249	VIR27223	Cultivar	Fransar		France	3	0	60	0	0	50	100	100	100	20	100	235	Winter
250	VIR27795	Cultivar	C 1574 10731 H - C 1583 10928 H - C 1586 10938 H - C 1590 10955 H		Spain	1	0	60	0	0	40	40	100	40	50	100	239	Winter
251	VIR27933	Cultivar	M-409		Ukraine	4	0	60	0	0	40	60	100	98	50	90	239	Facultative
252	VIR28121	Unknown	Turkey 265 T089 2007		Turkey	4	0	60	0	0	60	50	100	95	20	60	239	Facultative
253	VIR28140	Cultivar	Yukishirazu C		Japan	3	0	60	0	0	90	90	100	100	50	70	234	Facultative
254	VIR29353	Cultivar	Buran		Ukraine	3	0	60	0	0	90	70	100	98	30	100	236	Winter
255	VIR29480	Cultivar	Berezan		Ukraina	4	0	60	0	0	100	30	100	100	30	100	239	Facultative
256	VIR29494	Cultivar	M-393/72		Ukraina	4	0	60	0	0	60	20	100	98	15	70	239	Facultative
257	VIR29495	Cultivar	M-447/73		Ukraina	4	0	60	0	0	50	30	100	98	50	80	239	Facultative
258	VIR29546	Cultivar	MAD 48		Poland	3	0	60	0	0	70	90	100	98	30	90	237	Winter
259	VIR29621	Cultivar	Mironovskij 82		Ukraine	3	0	60	0	0	100	80	100	100	20	90	239	Facultative
260	VIR29633	Cultivar	Radon		Ukraine	3	0	60	0	0	80	30	100	98	30	90	239	Facultative
261	VIR29638	Cultivar	Yugodar		Ukraine	3	0	60	0	0	80	70	100	98	40	90	234	Winter
262	VIR29979	Cultivar	SP.1050		Bulgaria	3	0	60	0	0	80	90	100	100	70	100	238	Winter
263	VIR30075	Cultivar	Cluj 137		Czechoslovakia	4	0	60	0	0	90	90	100	100	30	70	240	Facultative
264	VIR30209	Cultivar	Lunet		Slovakia	3	0	60	0	0	80	70	100	100	70	100	237	Facultative
265	VIR30211	Cultivar	Vectra		Netherlands	3	0	60	0	0	90	60	100	98	10	90	237	Winter
266	VIR30832	Cultivar	Hangmi		South Korea	2	0	60	0	0	80	80	100	98	50	80	235	Winter
267	VIR30904	Cultivar	Veslec		Bulgaria	3	0	60	0	0	80	90	100	98	50	70	234	Facultative
	Stander	Cultivar					0	0	0	10	0	0	77.5	0.75	0	5		Spring
	Charles	Cultivar					0	0	0	60	71.7982	33.75	100	95.75	20	87.5		Winter
	Dicktoo	Cultivar					0	0	0	60	90.4003	50	100	98.4	30	87.5		Facultative
	Maja	Cultivar					0	0	0	30	69.1378	25	100	94	40	95		Winter
	McGregor	Cultivar					0	0	0	60	89.7874	51.25	100	98.5	31.25	95		Winter
	Norstar	Cultivar					90	90	97	100	100	65	100	100	95	100		Winter
	Rymin	Cultivar					85	90	62	-	100	65	100	100	97.5	82.5		Winter
a: Crookston, Minnesota 2015-2016
b: St. Paul, Minnesota 2015-2016
c: Crookston, Minnesota 2016-2017
d: St. Paul, Minnesota 2016-2017
e: Aberdeen, Idaho 2016-2017
f: Alma, Wisconsin 2016-2017
g: Bozeman, Montana 2016-2017
h: Ithaca, New York 2016-2017
i: Mead, Nebrask 2016-2017
j: Rosemount, Minnesota 2019-2020

## Sheet: Table S2
Marker	Chromosome	Position	VIR00157	VIR00733	VIR01028	VIR04481	VIR04482	VIR06358	VIR07627	VIR10420	VIR10426	VIR10427	VIR10849	VIR12011	VIR12901	VIR13031	VIR13033	VIR13034	VIR13038	VIR13047	VIR13051	VIR13059	VIR13060	VIR13061	VIR13071	VIR13077	VIR13092	VIR13095	VIR13097	VIR13105	VIR13109	VIR13123	VIR13166	VIR13167	VIR13168	VIR13307	VIR13308	VIR13470	VIR13471	VIR13492	VIR13494	VIR13587	VIR13590	VIR13592	VIR13593	VIR13621	VIR13644	VIR13651	VIR13792
BOPA2_12_10420	1H	71546	AA	AA	AB	AA	AA	AA	AA	AA	BB	AA	AA	AA	AA	AA	AA	AA	AA	AA	AA	AA	AA	AA	AA	AA	AA	AA	AA	AA	AA	AA	AA	BB	AA	AA	AA	BB	AA	AA	AA	AA	AA	AA	AA	AA	AA	AA	AA
BOPA1_3107-422	1H	71682	AA	AA	AA	BB	BB	BB	AA	AA	BB	AA	BB	AA	AA	AA	AA	BB	AA	BB	BB	BB	BB	BB	AA	BB	BB	BB	AA	AA	AA	BB	BB	AA	BB	AA	BB	AA	AA	AA	AA	AA	BB	BB	AA	AA	AA	AA	AA
SCRI_RS_204276	1H	248412	BB	BB	BB	BB	BB	BB	BB	BB	BB	BB	AA	BB	BB	BB	BB	BB	BB	BB	BB	BB	BB	BB	BB	BB	BB	BB	BB	BB	BB	BB	BB	BB	BB	BB	BB	BB	BB	BB	BB	BB	BB	BB	BB	BB	BB	BB	BB
BOPA1_2511-533	1H	263583	BB	AA	AB	BB	BB	BB	BB	BB	AA	BB	AA	AA	BB	BB	AA	BB	BB	BB	BB	BB	BB	BB	BB	BB	BB	BB	BB	AA	BB	AA	BB	AA	BB	BB	BB	AA	BB	AA	BB	AA	BB	BB	AA	AA	AA	AA	BB
BOPA2_12_30653	1H	272698	BB	BB	AB	BB	BB	BB	BB	BB	AA	BB	BB	BB	BB	BB	BB	BB	BB	AA	BB	BB	BB	BB	BB	BB	BB	BB	BB	BB	BB	BB	BB	AA	BB	BB	BB	AA	BB	BB	BB	BB	BB	BB	BB	BB	BB	BB	BB
SCRI_RS_180989	1H	274488	BB	AA	AB	AA	AA	AA	BB	BB	AA	BB	BB	AA	BB	BB	AA	AA	BB	AA	AA	AA	AA	AA	BB	AA	AA	AA	BB	AA	BB	AA	AA	AA	AA	BB	AA	AA	BB	AA	BB	AA	AA	AA	AA	AA	AA	AA	BB
SCRI_RS_227491	1H	289720	BB	BB	BB	BB	BB	BB	BB	BB	BB	BB	BB	BB	BB	BB	BB	BB	BB	BB	BB	BB	BB	BB	BB	BB	BB	BB	BB	BB	BB	BB	BB	BB	BB	BB	BB	BB	BB	BB	BB	BB	BB	BB	BB	BB	BB	BB	BB
SCRI_RS_149838	1H	290996	AA	AA	AA	AA	AA	AA	AA	AA	AA	AA	AA	AA	AA	AA	AA	AA	AA	AA	AA	AA	AA	AA	AA	AA	AA	AA	AA	AA	AA	AA	AA	AA	AA	AA	AA	AA	AA	AA	AA	AA	AA	AA	AA	AA	AA	AA	AA
SCRI_RS_138156	1H	475093	BB	AA	BB	AA	AA	AA	BB	BB	BB	BB	BB	AA	BB	BB	AA	AA	AA	BB	AA	AA	AA	AA	AA	AA	AA	AA	BB	AA	BB	BB	AA	BB	AA	BB	AA	BB	BB	AA	BB	AA	AA	AA	AA	AA	AA	AA	BB
BOPA1_7174-365	1H	479172	AA	BB	AA	BB	BB	BB	AA	AA	AA	AA	AA	BB	AA	AA	BB	BB	BB	AA	BB	BB	BB	BB	BB	BB	BB	BB	AA	BB	AA	AA	BB	AA	BB	AA	BB	AA	AA	BB	AA	BB	BB	BB	BB	BB	BB	BB	AA
BOPA2_12_30969	1H	977915	BB	BB	BB	BB	BB	BB	BB	BB	BB	BB	BB	BB	BB	BB	BB	BB	BB	BB	BB	BB	BB	BB	BB	BB	BB	BB	BB	BB	BB	BB	BB	BB	BB	BB	BB	AA	BB	BB	BB	BB	BB	BB	BB	BB	BB	BB	BB
BOPA1_8670-388	1H	979437	AA	AA	AA	AA	AA	AA	AA	AA	BB	AA	AA	AA	AA	AA	AA	AA	AA	BB	AA	AA	AA	AA	AA	AA	AA	AA	AA	AA	AA	BB	AA	AA	AA	AA	AA	AA	AA	AA	AA	AA	AA	AA	AA	AA	AA	AA	AA
SCRI_RS_120053	1H	1025233	BB	BB	AB	AA	AA	AA	BB	BB	AA	BB	BB	BB	BB	BB	BB	AA	BB	BB	AA	AA	AA	AA	BB	AA	AA	AA	BB	BB	BB	BB	AA	AA	AA	BB	AA	BB	BB	BB	BB	BB	AA	AA	BB	BB	BB	BB	BB
SCRI_RS_120059	1H	1025718	BB	BB	AB	AA	AA	AA	BB	BB	AA	BB	BB	BB	BB	BB	BB	AA	BB	BB	AA	AA	AA	AA	BB	AA	AA	AA	BB	BB	BB	BB	AA	AA	AA	BB	AA	BB	BB	BB	BB	BB	AA	AA	BB	BB	BB	BB	BB
SCRI_RS_142714	1H	1275213	BB	AA	AA	BB	BB	BB	BB	BB	AA	AA	BB	AA	BB	AA	AA	BB	AA	BB	BB	BB	BB	BB	AA	BB	BB	BB	BB	AA	BB	BB	BB	AA	BB	BB	BB	AA	BB	AA	BB	AA	BB	BB	AA	AA	AA	AA	BB
BOPA1_6195-2137	1H	1431699	AA	BB	AB	BB	BB	BB	AA	AA	AA	BB	BB	BB	AA	BB	BB	BB	BB	BB	BB	BB	BB	BB	BB	BB	BB	BB	AA	BB	AA	BB	BB	AA	BB	AA	BB	AA	AA	BB	AA	BB	BB	BB	BB	BB	BB	BB	AA
BOPA2_12_30715	1H	1562127	BB	BB	AB	BB	BB	BB	BB	BB	AA	BB	BB	BB	BB	BB	BB	BB	BB	BB	BB	BB	BB	BB	BB	BB	BB	BB	BB	BB	BB	BB	BB	AA	BB	BB	BB	AA	BB	BB	BB	BB	BB	BB	BB	BB	BB	BB	BB
BOPA2_12_30945	1H	1913903	AA	AA	AA	AA	AA	AA	AA	AA	AA	BB	AA	AA	AA	BB	AA	AA	AA	AA	AA	AA	AA	AA	AA	AA	AA	AA	AA	AA	AA	AA	AA	AA	AA	AA	AA	AA	AA	AA	AA	AA	AA	AA	AA	AA	AA	AA	AA
BOPA1_3220-723	1H	1913916	BB	BB	AB	AA	AA	AA	BB	BB	AA	AA	AA	BB	BB	AA	BB	AA	BB	AA	AA	AA	AA	AA	BB	AA	AA	AA	BB	BB	BB	AA	AA	AA	AA	BB	AA	AA	BB	BB	BB	BB	AA	AA	BB	BB	BB	BB	BB
BOPA2_12_30944	1H	1914058	BB	BB	BB	BB	BB	BB	BB	BB	BB	BB	BB	BB	BB	BB	BB	BB	BB	BB	BB	BB	BB	BB	BB	BB	BB	BB	BB	BB	BB	BB	BB	BB	BB	BB	BB	BB	BB	BB	BB	BB	BB	BB	BB	BB	BB	BB	BB
SCRI_RS_124234	1H	1928612	AA	AA	AB	AA	AA	AA	AA	AA	BB	AA	AA	AA	AA	AA	AA	AA	AA	AA	AA	AA	AA	AA	AA	AA	AA	AA	AA	AA	AA	AA	AA	BB	AA	AA	AA	BB	AA	AA	AA	AA	AA	AA	AA	AA	AA	AA	AA
BOPA2_12_11311	1H	2477597	BB	BB	BB	BB	BB	BB	BB	BB	BB	BB	BB	BB	BB	BB	BB	BB	BB	BB	BB	BB	BB	BB	BB	BB	BB	BB	BB	BB	BB	BB	BB	BB	BB	BB	BB	BB	BB	BB	BB	BB	BB	BB	BB	BB	BB	BB	BB
SCRI_RS_161137	1H	2586106	BB	BB	AB	AA	AA	AA	BB	BB	AA	BB	BB	BB	BB	BB	BB	AA	BB	BB	AA	AA	AA	AA	BB	AA	AA	AA	BB	BB	BB	BB	AA	AA	AA	BB	AA	AA	BB	BB	BB	BB	AA	AA	AA	BB	BB	BB	BB
SCRI_RS_232577	1H	3666934	AA	AA	AB	BB	BB	BB	AA	AA	AA	AA	NN	AA	AA	AA	AA	BB	AA	AA	BB	BB	BB	BB	AA	BB	BB	BB	AA	AA	AA	AA	BB	AA	BB	AA	BB	AA	AA	AA	AA	AA	BB	BB	BB	AA	AA	AA	AA
BOPA1_3101-111	1H	4153874	AA	AA	BB	BB	BB	BB	BB	AA	BB	AA	AA	AA	AA	AA	AA	BB	BB	AA	BB	BB	BB	BB	BB	BB	BB	BB	BB	AA	BB	BB	BB	BB	BB	BB	BB	BB	BB	AA	AA	AA	BB	BB	BB	AA	BB	AA	AA
SCRI_RS_66630	1H	4164495	AA	AA	BB	BB	BB	BB	BB	AA	BB	AA	AA	AA	AA	AA	AA	BB	AA	AA	BB	BB	BB	BB	BB	BB	BB	BB	AA	AA	AA	AA	BB	BB	BB	BB	BB	BB	AA	AA	AA	AA	BB	BB	BB	AA	BB	AA	AA
SCRI_RS_82277	1H	4165334	BB	BB	BB	BB	BB	BB	BB	BB	BB	BB	BB	BB	BB	BB	BB	BB	BB	BB	BB	BB	BB	BB	BB	BB	BB	BB	BB	BB	BB	BB	BB	BB	BB	BB	BB	BB	BB	BB	BB	BB	BB	BB	BB	BB	BB	BB	BB
SCRI_RS_60145	1H	4184290	AA	AA	AA	AA	AA	AA	AA	AA	AA	AA	AA	AA	AA	AA	AA	AA	AA	AA	AA	AA	AA	AA	AA	AA	AA	AA	AA	AA	AA	AA	AA	AA	AA	AA	AA	AA	AA	AA	AA	AA	AA	AA	AA	AA	AA	AA	AA
BOPA2_12_10636	1H	4285543	BB	BB	BB	BB	BB	BB	BB	BB	BB	BB	BB	BB	BB	BB	BB	BB	BB	BB	BB	BB	BB	BB	BB	BB	BB	BB	BB	BB	BB	BB	BB	BB	BB	BB	BB	BB	BB	BB	BB	BB	BB	BB	BB	BB	BB	BB	BB
BOPA2_12_10410	1H	4312779	BB	BB	BB	BB	BB	BB	AA	BB	BB	BB	BB	BB	BB	BB	BB	BB	BB	AA	BB	BB	BB	BB	BB	BB	BB	BB	BB	BB	BB	BB	BB	BB	BB	BB	BB	BB	BB	BB	BB	BB	BB	BB	BB	BB	BB	BB	BB
SCRI_RS_194326	1H	4405295	AA	AA	AA	BB	BB	BB	AA	AA	AA	AA	BB	AA	AA	AA	AA	BB	AA	BB	BB	BB	BB	BB	AA	BB	BB	BB	AA	AA	AA	BB	BB	AA	BB	AA	BB	AA	AA	AA	AA	AA	BB	BB	BB	AA	AA	AA	AA
BOPA2_12_31144	1H	4653985	BB	AA	AA	AA	AA	AA	BB	AA	AA	BB	AA	AA	AA	BB	AA	AA	BB	AA	AA	AA	AA	AA	AA	AA	AA	AA	BB	BB	BB	AA	AA	AA	AA	AA	AA	AA	BB	AA	BB	AA	AA	AA	AA	AA	BB	AA	BB
BOPA1_4456-443	1H	4657145	AA	AA	AA	BB	BB	BB	AA	AA	AA	AA	AA	AA	AA	AA	AA	BB	AA	AA	BB	BB	BB	BB	AA	BB	BB	BB	AA	AA	AA	BB	BB	AA	BB	AA	BB	AA	AA	AA	AA	AA	BB	BB	BB	AA	AA	AA	AA
SCRI_RS_207257	1H	4676265	BB	AA	BB	AA	AA	AA	BB	AA	BB	AA	BB	AA	AA	AA	AA	AA	BB	AA	AA	AA	AA	AA	BB	AA	AA	AA	BB	AA	BB	AA	AA	BB	AA	BB	AA	BB	BB	AA	BB	AA	AA	AA	AA	AA	BB	AA	BB
SCRI_RS_206684	1H	4676386	BB	AA	BB	AA	AA	AA	BB	AA	BB	AA	BB	AA	AA	AA	AA	AA	BB	AA	AA	AA	AA	AA	BB	AA	AA	AA	BB	AA	BB	AA	AA	BB	AA	BB	AA	BB	BB	AA	BB	AA	AA	AA	AA	AA	BB	AA	BB
SCRI_RS_198544	1H	5506104	AA	BB	BB	BB	BB	BB	BB	BB	BB	AA	BB	BB	BB	AA	BB	BB	BB	BB	BB	BB	BB	BB	AA	BB	BB	BB	AA	BB	AA	BB	BB	BB	BB	BB	BB	BB	AA	BB	AA	BB	BB	BB	BB	BB	BB	BB	AA
SCRI_RS_179144	1H	5769174	AA	AA	AA	BB	BB	BB	AA	AA	AA	AA	AA	AA	AA	AA	AA	BB	AA	AA	BB	BB	BB	BB	BB	BB	BB	BB	BB	AA	BB	AA	BB	BB	BB	AA	BB	AA	BB	AA	AA	AA	BB	BB	BB	AA	AA	AA	AA
BOPA2_12_11011	1H	5770204	BB	BB	BB	BB	BB	BB	BB	BB	BB	BB	BB	BB	BB	BB	BB	BB	BB	BB	BB	BB	BB	BB	BB	BB	BB	BB	BB	BB	BB	BB	BB	AA	BB	BB	BB	BB	BB	BB	BB	BB	BB	BB	BB	BB	BB	BB	BB
BOPA2_12_30933	1H	5770474	BB	BB	BB	BB	BB	BB	BB	BB	BB	BB	BB	BB	BB	BB	BB	BB	BB	BB	BB	BB	BB	BB	BB	BB	BB	BB	BB	BB	BB	BB	BB	AA	BB	BB	BB	BB	BB	BB	BB	BB	BB	BB	BB	BB	BB	BB	BB
SCRI_RS_162524	1H	6690326	AA	BB	AB	BB	BB	BB	BB	BB	BB	BB	AA	BB	BB	AA	BB	BB	BB	AA	BB	BB	BB	BB	BB	BB	BB	BB	BB	BB	BB	AA	BB	AA	BB	AA	BB	BB	BB	BB	BB	BB	BB	BB	BB	BB	BB	BB	BB
BOPA1_6949-895	1H	7137637	BB	BB	AB	BB	BB	BB	BB	BB	BB	BB	AA	BB	BB	BB	BB	BB	BB	BB	BB	BB	BB	BB	BB	BB	BB	BB	BB	BB	BB	BB	BB	BB	BB	BB	BB	AA	BB	BB	BB	BB	BB	BB	BB	BB	BB	BB	BB
BOPA1_7372-1253	1H	7228966	AA	BB	AA	AA	AA	AA	AA	BB	AA	BB	AA	BB	BB	AA	BB	AA	AA	AA	AA	AA	AA	AA	AA	AA	AA	AA	AA	BB	AA	BB	AA	AA	AA	AA	AA	AA	AA	BB	AA	BB	AA	AA	AA	BB	AA	BB	AA
SCRI_RS_184274	1H	7471256	AA	AA	AA	AA	AA	AA	AA	AA	AA	AA	AA	AA	AA	AA	AA	AA	AA	AA	AA	AA	AA	AA	AA	AA	AA	AA	AA	AA	AA	AA	AA	AA	AA	AA	AA	AA	AA	AA	AA	AA	AA	AA	AA	AA	AA	AA	AA
SCRI_RS_1929	1H	7841460	BB	AA	AB	BB	BB	BB	AA	AA	BB	BB	BB	AA	AA	BB	AA	BB	AA	BB	BB	BB	BB	BB	BB	BB	BB	BB	BB	AA	BB	BB	BB	BB	BB	BB	BB	AA	BB	AA	BB	AA	BB	BB	BB	AA	BB	AA	BB
SCRI_RS_224686	1H	7844028	BB	AA	AB	BB	BB	BB	BB	AA	BB	BB	BB	AA	AA	BB	AA	BB	AA	BB	BB	BB	BB	BB	BB	BB	BB	BB	BB	AA	BB	BB	BB	BB	BB	BB	BB	AA	BB	AA	BB	AA	BB	BB	BB	AA	BB	AA	BB
SCRI_RS_165792	1H	8352809	BB	BB	AB	BB	BB	BB	BB	BB	BB	BB	BB	BB	BB	BB	BB	BB	BB	BB	BB	BB	BB	BB	BB	BB	BB	BB	BB	BB	BB	BB	BB	BB	BB	BB	BB	AA	BB	BB	BB	BB	BB	BB	BB	BB	BB	BB	BB
SCRI_RS_222250	1H	8354813	AA	AA	AB	BB	BB	BB	AA	AA	AA	AA	BB	AA	AA	BB	AA	BB	AA	AA	BB	BB	BB	BB	AA	BB	BB	BB	AA	AA	AA	AA	BB	BB	BB	AA	BB	BB	AA	AA	AA	AA	BB	BB	BB	AA	AA	AA	AA
BOPA2_12_31149	1H	8468465	BB	BB	BB	BB	BB	BB	BB	BB	BB	BB	BB	BB	BB	BB	BB	BB	BB	BB	BB	BB	BB	BB	BB	BB	BB	BB	BB	BB	BB	BB	BB	AA	BB	BB	BB	BB	BB	BB	BB	BB	BB	BB	BB	BB	BB	BB	BB
SCRI_RS_134663	1H	8914430	BB	BB	BB	BB	BB	BB	BB	BB	BB	BB	BB	BB	BB	BB	BB	BB	BB	BB	BB	BB	BB	BB	BB	BB	BB	BB	BB	BB	BB	BB	BB	BB	BB	BB	BB	BB	BB	BB	BB	BB	BB	BB	BB	BB	BB	BB	BB
BOPA2_12_30919	1H	8936304	AA	AA	AB	BB	BB	BB	AA	AA	AA	BB	AA	AA	AA	BB	AA	BB	AA	BB	BB	BB	BB	BB	AA	BB	BB	BB	AA	AA	AA	BB	BB	BB	BB	AA	BB	BB	AA	AA	AA	AA	BB	BB	BB	AA	AA	AA	AA
SCRI_RS_119312	1H	9160376	AA	BB	AA	AA	AA	AA	AA	BB	AA	AA	AA	BB	BB	AA	BB	AA	BB	AA	AA	AA	AA	AA	AA	AA	AA	AA	AA	BB	AA	AA	AA	BB	AA	AA	AA	AA	AA	BB	AA	BB	AA	AA	AA	BB	AA	BB	AA
BOPA2_12_30950	1H	9161207	AA	AA	AA	AA	AA	AA	AA	AA	AA	AA	AA	AA	AA	AA	AA	AA	AA	AA	AA	AA	AA	AA	AA	AA	AA	AA	AA	AA	AA	AA	AA	AA	AA	AA	AA	AA	AA	AA	AA	AA	AA	AA	AA	AA	AA	AA	AA
BOPA2_12_30952	1H	9161348	BB	AA	AB	AA	AA	AA	BB	AA	BB	BB	AA	AA	AA	BB	AA	AA	AA	AA	AA	AA	AA	AA	BB	AA	AA	AA	BB	AA	BB	AA	AA	AA	AA	BB	AA	AA	BB	AA	BB	AA	AA	AA	AA	AA	BB	AA	BB
SCRI_RS_148560	1H	9361159	AA	AA	AB	BB	BB	BB	BB	AA	BB	BB	BB	AA	AA	AA	AA	BB	AA	BB	BB	BB	BB	BB	AA	BB	BB	BB	AA	AA	AA	BB	BB	BB	BB	AA	BB	BB	AA	AA	AA	AA	BB	BB	BB	AA	AA	AA	AA
SCRI_RS_148733	1H	10236705	AA	BB	AA	AA	AA	AA	BB	BB	BB	BB	BB	BB	BB	BB	BB	AA	BB	BB	AA	AA	AA	AA	AA	AA	AA	AA	AA	BB	AA	AA	AA	BB	AA	AA	AA	AA	AA	BB	AA	BB	AA	AA	AA	BB	AA	BB	AA
BOPA2_12_30588	1H	10747464	BB	BB	BB	BB	BB	BB	BB	BB	BB	BB	BB	BB	BB	BB	BB	BB	BB	BB	BB	BB	BB	BB	BB	BB	BB	BB	BB	BB	BB	BB	BB	BB	BB	BB	BB	BB	BB	BB	BB	BB	BB	BB	BB	BB	BB	BB	BB
SCRI_RS_164150	1H	10747630	BB	BB	AB	AA	AA	AA	AA	BB	BB	AA	BB	BB	BB	AA	BB	AA	BB	AA	AA	AA	AA	AA	BB	AA	AA	AA	BB	BB	BB	BB	AA	AA	AA	BB	AA	AA	BB	BB	BB	BB	AA	AA	AA	BB	BB	BB	BB
SCRI_RS_182656	1H	11457738	BB	BB	BB	BB	BB	BB	BB	BB	AA	BB	AA	BB	BB	BB	BB	BB	BB	AA	BB	BB	BB	BB	BB	BB	BB	BB	BB	BB	BB	AA	BB	BB	BB	BB	BB	BB	BB	BB	BB	BB	BB	BB	BB	BB	BB	BB	BB
SCRI_RS_130600	1H	11457745	AA	AA	AA	AA	AA	AA	AA	AA	AA	AA	BB	AA	AA	AA	AA	AA	AA	AA	AA	AA	AA	AA	AA	AA	AA	AA	AA	AA	AA	AA	AA	AA	AA	AA	AA	AA	AA	AA	AA	AA	AA	AA	AA	AA	AA	AA	AA
SCRI_RS_130592	1H	11458047	BB	BB	BB	BB	BB	AA	AA	BB	AA	AA	AA	BB	BB	AA	BB	AA	BB	AA	BB	BB	BB	BB	BB	BB	BB	BB	BB	BB	BB	AA	BB	BB	BB	BB	BB	BB	BB	BB	BB	BB	BB	BB	BB	BB	BB	BB	BB
SCRI_RS_157757	1H	11547609	AA	AA	AA	BB	BB	BB	AA	AA	BB	BB	AA	AA	AA	BB	AA	BB	AA	AA	BB	BB	BB	BB	AA	BB	BB	BB	AA	AA	AA	AA	BB	AA	BB	AA	BB	BB	AA	AA	AA	AA	BB	BB	BB	AA	AA	AA	AA
SCRI_RS_189465	1H	12227430	AA	AA	AA	AA	AA	AA	BB	AA	BB	AA	AA	AA	AA	BB	AA	AA	AA	BB	AA	AA	AA	AA	AA	AA	AA	AA	AA	AA	AA	BB	AA	AA	AA	AA	AA	AA	AA	AA	AA	AA	AA	AA	AA	AA	AA	AA	BB
SCRI_RS_152464	1H	12442603	AA	AA	AA	BB	BB	BB	BB	AA	BB	AA	AA	AA	AA	AA	AA	BB	AA	BB	BB	BB	BB	BB	AA	BB	BB	BB	AA	AA	AA	AA	BB	BB	BB	AA	BB	AA	AA	AA	AA	AA	BB	BB	BB	AA	AA	AA	AA
SCRI_RS_13972	1H	12445089	BB	BB	BB	AA	AA	AA	AA	BB	BB	BB	BB	BB	BB	BB	BB	AA	BB	BB	AA	AA	AA	AA	BB	AA	AA	AA	BB	BB	BB	BB	BB	BB	AA	BB	AA	BB	BB	BB	BB	BB	AA	AA	AA	BB	BB	BB	BB
BOPA2_12_30948	1H	12554357	AA	AA	AB	AA	AA	AA	BB	AA	AA	AA	AA	AA	AA	BB	AA	AA	AA	AA	AA	AA	AA	AA	AA	AA	AA	AA	AA	AA	AA	BB	AA	AA	AA	AA	AA	BB	AA	AA	AA	AA	AA	AA	AA	AA	AA	AA	AA
SCRI_RS_169668	1H	12949583	BB	BB	BB	BB	BB	BB	BB	BB	BB	BB	BB	BB	BB	BB	BB	BB	BB	BB	BB	BB	BB	BB	BB	BB	BB	BB	BB	BB	BB	BB	BB	BB	BB	BB	BB	BB	BB	BB	BB	BB	BB	BB	BB	BB	BB	BB	BB
BOPA1_2496-1916	1H	13581569	AA	BB	AA	BB	BB	AA	AA	BB	AA	AA	AA	AA	BB	AA	BB	AA	BB	AA	BB	BB	BB	BB	AA	BB	BB	BB	AA	AA	AA	AA	AA	AA	BB	BB	BB	BB	AA	BB	AA	BB	BB	BB	BB	BB	AA	BB	AA
SCRI_RS_189506	1H	13588172	AA	BB	BB	BB	BB	AA	AA	BB	BB	BB	BB	AA	BB	BB	BB	AA	BB	BB	BB	BB	BB	BB	BB	BB	BB	BB	AA	AA	AA	BB	BB	BB	BB	BB	BB	BB	AA	BB	AA	BB	BB	BB	BB	BB	AA	BB	BB
BOPA1_10922-503	1H	13590934	AA	BB	BB	BB	BB	AA	AA	BB	BB	AA	BB	AA	BB	BB	BB	AA	BB	BB	BB	BB	BB	BB	BB	BB	BB	BB	AA	AA	AA	BB	BB	BB	BB	BB	BB	BB	AA	BB	AA	BB	BB	BB	BB	BB	AA	BB	BB
BOPA2_12_30876	1H	13602739	AA	AA	AA	AA	AA	AA	AA	AA	BB	AA	AA	AA	AA	AA	AA	AA	AA	AA	AA	AA	AA	AA	AA	AA	AA	AA	AA	AA	AA	AA	AA	AA	AA	AA	AA	AA	AA	AA	AA	AA	AA	AA	AA	AA	AA	AA	AA
BOPA2_12_30877	1H	13602908	AA	BB	AB	BB	BB	BB	AA	BB	AA	AA	AA	AA	BB	AA	BB	BB	BB	AA	BB	BB	BB	BB	AA	BB	BB	BB	AA	AA	AA	AA	BB	BB	BB	BB	BB	BB	AA	BB	AA	BB	BB	BB	BB	BB	AA	BB	BB
SCRI_RS_141877	1H	13727298	BB	BB	BB	BB	BB	BB	BB	BB	BB	BB	NN	BB	BB	BB	BB	BB	BB	NN	BB	BB	BB	BB	BB	BB	BB	BB	BB	BB	BB	NN	BB	BB	BB	BB	BB	BB	BB	BB	BB	BB	BB	BB	BB	BB	BB	BB	BB
SCRI_RS_4891	1H	14369925	BB	BB	BB	BB	BB	BB	BB	BB	BB	BB	AA	BB	BB	BB	BB	BB	BB	AA	BB	BB	BB	BB	BB	BB	BB	BB	BB	BB	BB	AA	BB	BB	BB	BB	BB	BB	BB	BB	BB	BB	BB	BB	BB	BB	BB	BB	BB
SCRI_RS_124926	1H	14371313	AA	AA	AA	AA	AA	AA	AA	AA	AA	AA	AA	AA	AA	AA	AA	AA	AA	BB	AA	AA	AA	AA	AA	AA	AA	AA	AA	AA	AA	AA	AA	AA	AA	AA	AA	AA	AA	AA	AA	AA	AA	AA	AA	AA	AA	AA	AA
SCRI_RS_182603	1H	15065046	BB	BB	BB	BB	BB	BB	BB	BB	BB	BB	AA	BB	BB	BB	BB	BB	BB	BB	BB	BB	BB	BB	BB	BB	BB	BB	BB	BB	BB	BB	BB	BB	BB	BB	BB	BB	BB	BB	BB	BB	BB	BB	BB	BB	BB	BB	BB
SCRI_RS_153360	1H	15599114	BB	BB	BB	AA	AA	AA	AA	BB	BB	BB	BB	BB	BB	BB	BB	AA	BB	BB	AA	AA	AA	AA	BB	AA	AA	AA	BB	BB	BB	BB	AA	BB	AA	BB	AA	BB	BB	BB	BB	BB	AA	AA	BB	BB	BB	BB	BB
BOPA1_4226-570	1H	15607330	BB	BB	BB	AA	AA	AA	AA	BB	BB	BB	BB	BB	BB	BB	BB	AA	BB	BB	AA	AA	AA	AA	BB	AA	AA	AA	BB	BB	BB	BB	AA	BB	AA	BB	AA	AA	BB	BB	BB	BB	AA	AA	BB	BB	BB	BB	BB
SCRI_RS_138043	1H	15615672	AA	AA	AA	AA	AA	AA	AA	AA	AA	AA	NN	AA	AA	AA	AA	AA	AA	AA	AA	AA	AA	AA	AA	AA	AA	AA	AA	AA	AA	AA	AA	AA	AA	AA	AA	AA	AA	AA	AA	AA	AA	AA	AA	AA	AA	AA	AA
SCRI_RS_14227	1H	15691819	AA	AA	AB	BB	BB	BB	BB	AA	BB	AA	NN	AA	AA	AA	AA	BB	AA	AA	BB	BB	BB	BB	AA	BB	BB	BB	AA	AA	AA	AA	BB	AA	BB	AA	BB	BB	AA	AA	AA	AA	BB	BB	BB	AA	AA	AA	AA
SCRI_RS_122490	1H	16449729	BB	BB	AB	AA	AA	AA	AA	BB	AA	BB	BB	BB	BB	BB	BB	AA	BB	BB	AA	AA	AA	AA	BB	AA	AA	AA	BB	BB	BB	BB	AA	BB	AA	BB	AA	AA	BB	BB	BB	BB	AA	AA	AA	BB	BB	BB	BB
SCRI_RS_88375	1H	16450647	BB	BB	BB	BB	BB	BB	BB	BB	BB	BB	BB	BB	BB	BB	BB	BB	BB	BB	BB	BB	BB	BB	BB	BB	BB	BB	BB	BB	BB	BB	BB	BB	BB	BB	BB	BB	BB	BB	BB	BB	BB	BB	BB	BB	BB	BB	AA
SCRI_RS_150226	1H	16644372	BB	BB	BB	BB	BB	BB	BB	BB	BB	BB	BB	BB	BB	BB	BB	BB	BB	BB	BB	BB	BB	BB	BB	BB	BB	BB	BB	BB	BB	BB	BB	BB	BB	BB	BB	BB	BB	BB	BB	BB	BB	BB	BB	BB	BB	BB	BB
BOPA2_12_30241	1H	17000653	AA	AA	AB	BB	BB	BB	BB	AA	BB	BB	BB	AA	AA	BB	AA	BB	AA	BB	BB	BB	BB	BB	AA	BB	BB	BB	AA	AA	AA	BB	BB	AA	BB	AA	BB	BB	AA	AA	AA	AA	BB	BB	BB	AA	AA	AA	AA
SCRI_RS_217160	1H	17195992	AA	AA	AB	BB	BB	BB	BB	AA	BB	AA	AA	AA	AA	AA	AA	BB	AA	AA	BB	BB	BB	BB	AA	BB	BB	BB	AA	AA	AA	AA	BB	AA	BB	AA	BB	BB	AA	AA	AA	AA	BB	BB	BB	AA	AA	AA	AA
SCRI_RS_171221	1H	17332854	BB	BB	AB	AA	AA	AA	AA	BB	AA	AA	AA	BB	BB	AA	BB	AA	BB	AA	AA	AA	AA	AA	BB	AA	AA	AA	BB	BB	BB	AA	AA	BB	AA	BB	AA	AA	BB	BB	BB	BB	AA	AA	AA	BB	BB	BB	BB
SCRI_RS_151047	1H	17341589	BB	BB	AB	AA	AA	AA	AA	BB	AA	BB	BB	BB	BB	BB	BB	AA	BB	BB	AA	AA	AA	AA	BB	AA	AA	AA	BB	BB	BB	BB	AA	BB	AA	BB	AA	AA	BB	BB	BB	BB	AA	AA	AA	BB	BB	BB	BB
SCRI_RS_235243	1H	17566589	BB	BB	BB	BB	BB	BB	BB	BB	BB	BB	BB	BB	BB	BB	BB	BB	BB	BB	BB	BB	BB	BB	BB	BB	BB	BB	BB	BB	BB	BB	BB	BB	BB	BB	BB	BB	BB	BB	BB	BB	BB	BB	BB	BB	BB	BB	BB
BOPA1_1906-429	1H	17570235	AA	AA	AA	AA	AA	AA	AA	AA	AA	AA	AA	AA	AA	AA	AA	AA	AA	AA	AA	AA	AA	AA	AA	AA	AA	AA	AA	AA	AA	AA	AA	AA	AA	AA	AA	AA	AA	AA	AA	AA	AA	AA	AA	AA	AA	AA	AA
BOPA1_2901-1137	1H	17583102	BB	BB	AB	AA	AA	AA	AA	BB	AA	BB	BB	BB	BB	BB	BB	AA	BB	BB	AA	AA	AA	AA	BB	AA	AA	AA	BB	BB	BB	BB	AA	BB	AA	BB	AA	AA	BB	BB	BB	BB	AA	AA	AA	BB	BB	BB	BB
SCRI_RS_154811	1H	17902617	BB	BB	AB	AA	AA	AA	AA	BB	AA	AA	AA	BB	BB	AA	BB	AA	BB	AA	AA	AA	AA	AA	BB	AA	AA	AA	BB	BB	BB	BB	AA	BB	AA	BB	AA	AA	BB	BB	BB	BB	AA	AA	AA	BB	BB	BB	BB
SCRI_RS_117492	1H	17908363	BB	BB	BB	BB	BB	BB	BB	BB	BB	AA	AA	BB	BB	AA	BB	BB	BB	AA	BB	BB	BB	BB	BB	BB	BB	BB	BB	BB	BB	BB	BB	BB	BB	BB	BB	BB	BB	BB	BB	BB	BB	BB	BB	BB	BB	BB	BB
SCRI_RS_155382	1H	18358061	AA	AA	AA	AA	AA	AA	AA	AA	AA	BB	BB	AA	AA	BB	AA	AA	AA	BB	AA	AA	AA	AA	AA	AA	AA	AA	AA	AA	AA	BB	BB	AA	AA	AA	AA	AA	AA	AA	AA	AA	AA	AA	AA	AA	AA	AA	AA
BOPA1_5318-436	1H	18359686	AA	AA	AB	AA	AA	AA	AA	AA	BB	BB	BB	AA	AA	BB	AA	AA	AA	BB	AA	AA	AA	AA	AA	AA	AA	AA	AA	AA	AA	BB	BB	AA	AA	AA	AA	AA	AA	AA	AA	AA	AA	AA	BB	AA	AA	AA	AA
SCRI_RS_123187	1H	18664334	BB	BB	BB	BB	BB	BB	BB	BB	BB	BB	AA	BB	BB	BB	BB	BB	BB	BB	BB	BB	BB	BB	BB	BB	BB	BB	BB	BB	BB	AA	BB	BB	BB	BB	BB	BB	BB	BB	BB	BB	BB	BB	BB	BB	BB	BB	BB
BOPA1_5194-1118	1H	18807358	BB	BB	AB	BB	BB	BB	BB	BB	AA	BB	BB	BB	BB	BB	BB	BB	BB	BB	BB	BB	BB	BB	BB	BB	BB	BB	BB	BB	BB	BB	AA	BB	BB	BB	BB	BB	BB	BB	BB	BB	BB	BB	AA	BB	BB	BB	BB
SCRI_RS_176084	1H	19122609	BB	BB	BB	BB	BB	BB	BB	BB	BB	BB	BB	BB	BB	BB	BB	BB	BB	BB	BB	BB	BB	BB	BB	BB	BB	BB	BB	BB	BB	BB	BB	BB	BB	BB	BB	BB	BB	BB	BB	BB	BB	BB	BB	BB	BB	BB	BB
BOPA1_6081-850	1H	19370549	BB	AA	AB	AA	AA	AA	AA	AA	AA	BB	BB	AA	AA	BB	AA	AA	BB	AA	AA	AA	AA	AA	AA	AA	AA	AA	BB	BB	BB	AA	AA	AA	AA	BB	AA	AA	BB	AA	BB	AA	AA	AA	AA	AA	AA	AA	AA
SCRI_RS_239784	1H	19951704	AA	BB	AA	AA	AA	AA	AA	BB	AA	AA	AA	BB	BB	AA	BB	AA	AA	AA	AA	AA	AA	AA	BB	AA	AA	AA	AA	AA	AA	AA	AA	BB	AA	AA	AA	BB	AA	BB	AA	BB	AA	AA	AA	BB	BB	BB	BB
SCRI_RS_150500	1H	20170928	BB	BB	BB	BB	BB	BB	BB	BB	BB	BB	BB	BB	BB	BB	BB	BB	BB	BB	BB	BB	BB	BB	AA	BB	BB	BB	BB	BB	BB	BB	BB	BB	BB	BB	BB	BB	BB	BB	BB	BB	BB	BB	BB	BB	BB	BB	BB
BOPA2_12_31276	1H	20336404	BB	BB	AB	AA	AA	AA	AA	BB	AA	AA	BB	BB	BB	AA	BB	AA	BB	AA	AA	AA	AA	AA	BB	AA	AA	AA	BB	BB	BB	BB	AA	BB	AA	BB	AA	BB	BB	BB	BB	BB	AA	AA	AA	BB	BB	BB	BB
SCRI_RS_232660	1H	22174484	BB	BB	AB	BB	BB	BB	BB	BB	AA	BB	BB	BB	BB	BB	BB	BB	BB	BB	BB	BB	BB	BB	BB	BB	BB	BB	BB	BB	BB	BB	AA	BB	BB	BB	BB	BB	BB	BB	BB	BB	BB	BB	AA	BB	BB	BB	BB
SCRI_RS_126734	1H	22546421	AA	AA	AA	AA	AA	AA	AA	AA	AA	NN	NN	AA	AA	NN	AA	AA	AA	NN	AA	AA	AA	AA	AA	AA	AA	AA	AA	AA	AA	NN	AA	AA	AA	AA	AA	AA	AA	AA	AA	AA	AA	AA	AA	AA	AA	AA	AA
BOPA1_3751-1136	1H	22567867	BB	BB	BB	BB	BB	BB	BB	BB	BB	BB	BB	BB	BB	BB	BB	BB	BB	BB	BB	BB	BB	BB	BB	BB	BB	BB	BB	BB	BB	BB	BB	BB	BB	BB	BB	BB	BB	BB	BB	BB	BB	BB	BB	BB	BB	BB	BB
BOPA1_5346-1587	1H	23815815	BB	BB	AB	BB	BB	BB	BB	BB	AA	BB	BB	BB	BB	BB	BB	BB	BB	BB	BB	BB	BB	BB	BB	BB	BB	BB	BB	BB	BB	BB	AA	BB	BB	BB	BB	BB	BB	BB	BB	BB	BB	BB	AA	BB	BB	BB	BB
SCRI_RS_161702	1H	24025030	BB	BB	BB	BB	BB	BB	BB	BB	BB	AA	BB	AA	BB	AA	BB	BB	BB	AA	BB	BB	BB	BB	AA	BB	BB	BB	AA	AA	AA	AA	BB	BB	BB	BB	BB	BB	BB	BB	AA	BB	BB	BB	BB	BB	AA	BB	AA
SCRI_RS_116548	1H	24027728	BB	BB	AB	AA	AA	AA	AA	BB	AA	AA	BB	AA	BB	AA	BB	AA	BB	BB	AA	AA	AA	AA	AA	AA	AA	AA	AA	AA	AA	BB	AA	BB	AA	BB	AA	BB	BB	BB	AA	BB	AA	AA	AA	BB	AA	BB	AA
SCRI_RS_165811	1H	24844248	AA	AA	AA	AA	AA	AA	AA	AA	AA	AA	BB	AA	AA	AA	AA	AA	AA	BB	AA	AA	AA	AA	AA	AA	AA	AA	AA	AA	AA	BB	AA	AA	AA	AA	AA	AA	AA	AA	AA	AA	AA	AA	AA	AA	AA	AA	AA
BOPA2_12_31177	1H	28643793	BB	BB	AB	AA	AA	AA	AA	BB	AA	BB	BB	BB	BB	BB	BB	AA	BB	BB	AA	AA	AA	AA	BB	AA	AA	AA	BB	BB	BB	BB	AA	BB	AA	BB	AA	BB	BB	BB	BB	BB	AA	AA	AA	BB	BB	BB	BB
BOPA2_12_30817	1H	30299160	AA	AA	AA	AA	AA	AA	AA	AA	AA	AA	AA	AA	AA	AA	AA	AA	AA	AA	AA	AA	AA	AA	AA	AA	AA	AA	AA	AA	AA	AA	AA	AA	AA	AA	AA	AA	AA	AA	AA	AA	AA	AA	AA	AA	AA	AA	AA
BOPA2_12_11498	1H	31354148	BB	BB	AB	AA	AA	AA	AA	BB	BB	AA	BB	BB	BB	AA	BB	AA	BB	BB	AA	AA	AA	AA	BB	AA	AA	AA	BB	BB	BB	BB	BB	BB	AA	BB	AA	BB	BB	BB	BB	BB	AA	AA	BB	BB	BB	BB	BB
BOPA2_12_30336	1H	31676923	BB	BB	BB	BB	BB	BB	BB	BB	BB	BB	BB	BB	BB	BB	BB	BB	BB	BB	BB	BB	BB	BB	AA	BB	BB	BB	BB	BB	BB	BB	BB	BB	BB	BB	BB	BB	BB	BB	BB	BB	BB	BB	BB	BB	BB	BB	BB
SCRI_RS_114047	1H	31685166	BB	BB	BB	BB	BB	BB	BB	BB	BB	AA	BB	AA	BB	AA	BB	BB	BB	BB	BB	BB	BB	BB	AA	BB	BB	BB	AA	AA	AA	BB	BB	BB	BB	BB	BB	BB	BB	BB	AA	BB	BB	BB	BB	BB	AA	BB	BB
SCRI_RS_193392	1H	31685465	BB	BB	AB	BB	BB	BB	BB	AA	BB	BB	BB	BB	AA	BB	BB	BB	BB	BB	BB	BB	BB	BB	BB	BB	BB	BB	BB	BB	BB	BB	BB	BB	BB	BB	BB	BB	BB	BB	BB	BB	BB	BB	AA	BB	BB	BB	BB
SCRI_RS_153785	1H	33444893	AA	AA	AA	BB	BB	BB	BB	AA	AA	AA	AA	AA	AA	AA	AA	BB	AA	AA	BB	BB	BB	BB	BB	BB	BB	BB	AA	AA	AA	BB	AA	AA	BB	AA	BB	AA	AA	AA	AA	AA	BB	BB	AA	AA	AA	AA	AA
SCRI_RS_170869	1H	33846709	BB	BB	AB	BB	BB	BB	BB	AA	AA	BB	BB	BB	AA	BB	BB	BB	BB	BB	BB	BB	BB	BB	BB	BB	BB	BB	BB	BB	BB	BB	AA	BB	BB	BB	BB	BB	BB	BB	BB	BB	BB	BB	AA	BB	BB	BB	BB
SCRI_RS_170878	1H	33847082	BB	BB	BB	AA	AA	AA	AA	BB	BB	BB	BB	BB	BB	BB	BB	AA	BB	BB	AA	AA	AA	AA	AA	AA	AA	AA	BB	BB	BB	AA	BB	BB	AA	BB	AA	BB	BB	BB	BB	BB	AA	AA	BB	BB	BB	BB	BB
BOPA1_5381-1950	1H	34087694	AA	AA	AB	AA	AA	AA	AA	BB	BB	AA	AA	AA	BB	AA	AA	AA	AA	AA	AA	AA	AA	AA	AA	AA	AA	AA	AA	AA	AA	AA	BB	AA	AA	AA	AA	AA	AA	AA	AA	AA	AA	AA	BB	AA	AA	AA	AA
SCRI_RS_189483	1H	35725030	BB	BB	BB	BB	BB	BB	BB	AA	AA	BB	BB	BB	AA	BB	BB	BB	BB	BB	BB	BB	BB	BB	BB	BB	BB	BB	BB	BB	BB	BB	AA	BB	BB	BB	BB	BB	BB	BB	BB	BB	BB	BB	BB	BB	BB	BB	BB
SCRI_RS_189197	1H	35727403	AA	AA	AB	AA	AA	AA	AA	AA	AA	AA	AA	AA	AA	AA	AA	AA	AA	AA	AA	AA	AA	AA	AA	AA	AA	AA	AA	AA	AA	AA	AA	AA	AA	AA	AA	AA	AA	AA	AA	AA	AA	AA	BB	AA	AA	AA	AA
SCRI_RS_140837	1H	36073804	BB	BB	BB	AA	AA	AA	AA	BB	BB	BB	BB	BB	BB	BB	BB	AA	BB	BB	AA	AA	AA	AA	BB	AA	AA	AA	BB	BB	BB	AA	BB	BB	AA	BB	AA	BB	BB	BB	BB	BB	AA	AA	BB	BB	BB	BB	BB
SCRI_RS_11615	1H	36439607	BB	BB	BB	BB	BB	BB	BB	AA	AA	BB	BB	BB	AA	BB	BB	BB	BB	BB	BB	BB	BB	BB	BB	BB	BB	BB	BB	BB	BB	BB	AA	BB	BB	BB	BB	BB	BB	BB	BB	BB	BB	BB	BB	BB	BB	BB	BB
SCRI_RS_189637	1H	36457832	BB	BB	BB	AA	AA	AA	AA	BB	BB	BB	BB	BB	BB	BB	BB	AA	BB	BB	AA	AA	AA	AA	BB	AA	AA	AA	BB	BB	BB	AA	BB	BB	AA	BB	AA	BB	BB	BB	BB	BB	AA	AA	BB	BB	BB	BB	BB
SCRI_RS_205816	1H	36460442	AA	AA	AA	AA	AA	AA	AA	BB	BB	AA	AA	AA	BB	AA	AA	AA	AA	AA	AA	AA	AA	AA	AA	AA	AA	AA	AA	AA	AA	AA	BB	AA	AA	AA	AA	AA	AA	AA	AA	AA	AA	AA	AA	AA	AA	AA	AA
SCRI_RS_160545	1H	36462614	BB	BB	AB	BB	BB	BB	BB	AA	AA	AA	BB	BB	AA	AA	BB	BB	BB	BB	BB	BB	BB	BB	AA	BB	BB	BB	BB	BB	BB	BB	AA	BB	BB	BB	BB	BB	BB	BB	BB	BB	BB	BB	AA	BB	BB	BB	BB
BOPA1_2314-1412	1H	36687000	AA	AA	AB	AA	AA	AA	AA	AA	AA	AA	AA	AA	AA	AA	AA	AA	AA	BB	AA	AA	AA	AA	AA	AA	AA	AA	AA	AA	AA	BB	AA	AA	AA	AA	AA	AA	AA	AA	AA	AA	AA	AA	AA	AA	AA	AA	AA
SCRI_RS_147042	1H	36948327	AA	AA	AB	AA	AA	BB	AA	AA	AA	BB	AA	AA	AA	BB	AA	BB	AA	AA	AA	AA	AA	AA	AA	AA	AA	AA	AA	AA	AA	AA	AA	AA	AA	AA	AA	AA	AA	AA	AA	AA	AA	AA	AA	AA	AA	AA	AA
BOPA1_409-1643	1H	37114410	BB	BB	AB	BB	BB	AA	BB	BB	BB	AA	BB	BB	BB	AA	BB	AA	BB	AA	BB	BB	BB	BB	BB	BB	BB	BB	BB	BB	BB	AA	BB	BB	BB	BB	BB	BB	BB	BB	BB	BB	BB	BB	BB	BB	BB	BB	BB
BOPA1_3277-446	1H	37164509	BB	BB	AB	BB	BB	BB	BB	BB	BB	AA	BB	BB	BB	AA	BB	BB	BB	BB	BB	BB	BB	BB	BB	BB	BB	BB	BB	BB	BB	BB	BB	BB	BB	BB	BB	BB	BB	BB	BB	BB	BB	BB	BB	BB	BB	BB	BB
SCRI_RS_187264	1H	37165146	AA	AA	AB	AA	AA	AA	AA	AA	AA	BB	AA	AA	AA	BB	AA	AA	AA	AA	AA	AA	AA	AA	AA	AA	AA	AA	AA	AA	AA	AA	AA	AA	AA	AA	AA	AA	AA	AA	AA	AA	AA	AA	AA	AA	AA	AA	AA
SCRI_RS_183171	1H	37378707	AA	AA	AB	AA	AA	AA	AA	AA	AA	AA	AA	AA	AA	AA	AA	AA	AA	AA	AA	AA	AA	AA	AA	AA	AA	AA	AA	AA	AA	AA	AA	AA	AA	AA	AA	AA	AA	AA	AA	AA	AA	AA	AA	AA	AA	AA	AA
SCRI_RS_141140	1H	38111918	BB	BB	AB	BB	BB	BB	BB	BB	BB	AA	BB	BB	BB	AA	BB	BB	BB	BB	BB	BB	BB	BB	BB	BB	BB	BB	BB	BB	BB	BB	BB	BB	BB	BB	BB	BB	BB	BB	BB	BB	BB	BB	BB	BB	BB	BB	BB
BOPA1_6720-641	1H	39019705	BB	BB	AB	BB	BB	BB	BB	BB	BB	BB	BB	BB	BB	BB	BB	BB	BB	BB	BB	BB	BB	BB	BB	BB	BB	BB	BB	BB	BB	BB	BB	BB	BB	BB	BB	BB	BB	BB	BB	BB	BB	BB	BB	BB	BB	BB	BB
SCRI_RS_9480	1H	39310922	AA	AA	AA	AA	AA	BB	AA	AA	BB	BB	AA	AA	AA	BB	AA	BB	AA	BB	AA	AA	AA	AA	AA	AA	AA	AA	AA	AA	AA	AA	BB	AA	AA	AA	AA	AA	AA	AA	AA	AA	AA	AA	AA	AA	AA	AA	AA
SCRI_RS_199179	1H	39312377	BB	BB	BB	BB	BB	AA	BB	BB	AA	AA	BB	BB	BB	AA	BB	AA	BB	AA	BB	BB	BB	BB	BB	BB	BB	BB	BB	BB	BB	BB	AA	BB	BB	BB	BB	BB	BB	BB	BB	BB	BB	BB	BB	BB	BB	BB	BB
SCRI_RS_199178	1H	39314014	BB	BB	AB	BB	BB	AA	BB	BB	AA	AA	BB	BB	BB	AA	BB	AA	BB	AA	BB	BB	BB	BB	BB	BB	BB	BB	BB	BB	BB	BB	AA	BB	BB	BB	BB	BB	BB	BB	BB	BB	BB	BB	BB	BB	BB	BB	BB
SCRI_RS_132461	1H	39913293	BB	BB	AB	BB	BB	AA	BB	BB	AA	AA	BB	BB	BB	AA	BB	AA	BB	AA	BB	BB	BB	BB	AA	BB	BB	BB	BB	BB	BB	BB	AA	BB	BB	BB	BB	BB	BB	BB	BB	BB	BB	BB	BB	BB	BB	BB	BB
BOPA2_12_30268	1H	40390270	AA	AA	AA	AA	AA	AA	AA	AA	AA	AA	AA	AA	AA	AA	AA	AA	AA	AA	AA	AA	AA	AA	AA	AA	AA	AA	AA	AA	AA	AA	AA	AA	AA	AA	AA	AA	AA	AA	AA	AA	AA	AA	AA	AA	AA	AA	AA
SCRI_RS_214559	1H	41878297	BB	BB	BB	AA	AA	AA	AA	BB	AA	BB	AA	BB	BB	BB	BB	AA	BB	AA	AA	AA	AA	AA	BB	AA	AA	AA	BB	BB	BB	AA	AA	BB	AA	BB	AA	BB	BB	BB	BB	BB	AA	AA	AA	BB	BB	BB	BB
BOPA2_12_10314	1H	46538882	AA	AA	AB	BB	BB	BB	BB	AA	BB	AA	BB	AA	AA	AA	AA	BB	AA	BB	BB	BB	BB	BB	AA	BB	BB	BB	AA	AA	AA	BB	BB	AA	BB	AA	BB	AA	AA	AA	AA	AA	BB	BB	BB	AA	AA	AA	AA
BOPA2_12_20641	1H	52769745	AA	AA	AA	AA	AA	AA	AA	AA	AA	AA	BB	AA	AA	AA	AA	AA	AA	BB	AA	AA	AA	AA	BB	AA	AA	AA	AA	AA	AA	BB	AA	AA	AA	AA	AA	AA	AA	AA	AA	AA	AA	AA	AA	AA	AA	AA	AA
BOPA1_ABC12199-1-1-25	1H	57232995	AA	AA	AA	AA	AA	AA	AA	AA	AA	AA	BB	AA	AA	AA	AA	AA	AA	BB	AA	AA	AA	AA	AA	AA	AA	AA	AA	AA	AA	BB	AA	AA	AA	AA	AA	AA	AA	AA	AA	AA	AA	AA	AA	AA	AA	AA	AA
BOPA2_12_10491	1H	57890986	AA	AA	AA	AA	AA	AA	AA	AA	AA	AA	BB	AA	AA	AA	AA	AA	AA	BB	AA	AA	AA	AA	AA	AA	AA	AA	AA	AA	AA	BB	AA	AA	AA	AA	AA	AA	AA	AA	AA	AA	AA	AA	AA	AA	AA	AA	AA
BOPA1_2407-1771	1H	59789399	BB	BB	AB	BB	BB	BB	BB	BB	AA	BB	BB	BB	BB	BB	BB	BB	BB	BB	BB	BB	BB	BB	BB	BB	BB	BB	BB	BB	BB	BB	AA	BB	BB	BB	BB	BB	BB	BB	BB	BB	BB	BB	BB	BB	BB	BB	BB
BOPA2_12_31467	1H	66850936	AA	AA	AB	AA	AA	AA	AA	AA	AA	AA	AA	AA	AA	AA	AA	AA	AA	AA	AA	AA	AA	AA	AA	AA	AA	AA	AA	AA	AA	AA	AA	AA	AA	AA	AA	AA	AA	AA	AA	AA	AA	AA	AA	AA	AA	AA	AA
SCRI_RS_151764	1H	67297776	BB	BB	AB	BB	BB	BB	BB	BB	BB	BB	BB	BB	BB	BB	BB	BB	BB	BB	BB	BB	BB	BB	BB	BB	BB	BB	BB	BB	BB	BB	BB	BB	BB	BB	BB	BB	BB	BB	BB	BB	BB	BB	BB	BB	BB	BB	BB
BOPA2_12_30683	1H	69960449	BB	BB	AB	BB	BB	BB	BB	BB	BB	BB	BB	BB	BB	BB	BB	BB	BB	BB	BB	BB	BB	BB	BB	BB	BB	BB	BB	BB	BB	BB	BB	BB	BB	BB	BB	BB	BB	BB	BB	BB	BB	BB	BB	BB	BB	BB	BB
SCRI_RS_188937	1H	74325991	BB	BB	BB	AA	AA	AA	AA	BB	BB	AA	AA	BB	BB	AA	BB	AA	BB	AA	AA	AA	AA	AA	BB	AA	AA	AA	BB	BB	BB	AA	BB	BB	AA	BB	AA	BB	BB	BB	BB	BB	AA	AA	AA	BB	BB	BB	BB
SCRI_RS_182631	1H	74327744	AA	AA	AA	BB	BB	BB	BB	AA	AA	AA	AA	AA	AA	AA	AA	BB	AA	AA	BB	BB	BB	BB	AA	BB	BB	BB	AA	AA	AA	AA	AA	AA	BB	AA	BB	AA	AA	AA	AA	AA	BB	BB	BB	AA	AA	AA	AA
BOPA1_8166-525	1H	76992265	AA	AA	AB	AA	AA	AA	AA	AA	AA	BB	AA	AA	AA	BB	AA	AA	AA	AA	AA	AA	AA	AA	AA	AA	AA	AA	AA	AA	AA	AA	AA	AA	AA	AA	AA	AA	AA	AA	AA	AA	AA	AA	AA	AA	AA	AA	AA
BOPA2_12_11301	1H	77984995	AA	AA	AA	AA	AA	AA	AA	AA	AA	AA	AA	AA	AA	AA	AA	AA	AA	AA	AA	AA	AA	AA	AA	AA	AA	AA	AA	AA	AA	AA	AA	AA	AA	AA	AA	AA	AA	AA	AA	AA	AA	AA	AA	AA	AA	AA	AA
SCRI_RS_160916	1H	78702680	AA	AA	AB	AA	AA	AA	AA	AA	AA	BB	AA	AA	AA	BB	AA	AA	AA	AA	AA	AA	AA	AA	AA	AA	AA	AA	AA	AA	AA	AA	AA	AA	AA	AA	AA	AA	AA	AA	AA	AA	AA	AA	AA	AA	AA	AA	AA
BOPA2_12_10235	1H	80265536	BB	BB	BB	BB	BB	BB	BB	BB	BB	BB	BB	BB	BB	BB	BB	BB	BB	BB	BB	BB	BB	BB	BB	BB	BB	BB	BB	BB	BB	BB	BB	BB	BB	BB	BB	BB	BB	BB	BB	BB	BB	BB	BB	BB	BB	BB	BB
SCRI_RS_85918	1H	80292946	BB	BB	BB	AA	AA	AA	AA	BB	BB	BB	AA	BB	BB	BB	BB	AA	BB	AA	AA	AA	AA	AA	BB	AA	AA	AA	BB	BB	BB	AA	BB	BB	AA	BB	AA	BB	BB	BB	BB	BB	AA	AA	AA	BB	BB	BB	BB
SCRI_RS_85917	1H	80293573	AA	AA	AA	BB	BB	BB	BB	AA	AA	AA	BB	AA	AA	AA	AA	BB	AA	BB	BB	BB	BB	BB	AA	BB	BB	BB	AA	AA	AA	BB	AA	AA	BB	AA	BB	AA	AA	AA	AA	AA	BB	BB	BB	AA	AA	AA	AA
BOPA1_ABC02639-1-4-370	1H	80487274	AA	AA	AA	BB	BB	BB	BB	AA	AA	AA	BB	AA	AA	AA	AA	BB	AA	BB	BB	BB	BB	BB	AA	BB	BB	BB	AA	AA	AA	BB	AA	AA	BB	AA	BB	AA	AA	AA	AA	AA	BB	BB	BB	AA	AA	AA	AA
BOPA1_5019-879	1H	81225714	BB	BB	AB	AA	AA	AA	AA	BB	AA	BB	AB	BB	BB	BB	BB	AA	BB	AA	AA	AA	AA	AA	BB	AA	AA	AA	BB	BB	BB	AA	AA	BB	AA	BB	AA	BB	BB	BB	BB	BB	AA	AA	AA	BB	BB	BB	BB
BOPA2_12_30796	1H	84338596	AA	AA	AB	AA	AA	AA	AA	AA	AA	BB	AA	AA	AA	BB	AA	AA	AA	AA	AA	AA	AA	AA	BB	AA	AA	AA	AA	AA	AA	AA	AA	AA	AA	AA	AA	AA	AA	AA	AA	AA	AA	AA	AA	AA	AA	AA	AA
BOPA1_ConsensusGBS0342-1	1H	88883076	BB	BB	BB	AA	AA	AA	AA	BB	BB	BB	AA	BB	BB	BB	BB	AA	BB	AA	AA	AA	AA	AA	BB	AA	AA	AA	BB	BB	BB	AA	BB	BB	AA	BB	AA	BB	BB	BB	BB	BB	AA	AA	AA	BB	BB	BB	BB
SCRI_RS_82327	1H	89130442	BB	BB	BB	AA	AA	AA	AA	BB	BB	BB	AA	BB	BB	BB	BB	AA	BB	AA	AA	AA	AA	AA	BB	AA	AA	AA	BB	BB	BB	AA	BB	BB	AA	BB	AA	BB	BB	BB	BB	BB	AA	AA	AA	BB	BB	BB	BB
BOPA1_3444-1044	1H	92433217	BB	BB	BB	AA	AA	AA	AA	BB	BB	BB	AA	BB	BB	BB	BB	AA	BB	AA	AA	AA	AA	AA	BB	AA	AA	AA	BB	BB	BB	AA	BB	BB	AA	BB	AA	BB	BB	BB	BB	BB	AA	AA	AA	BB	BB	BB	BB
SCRI_RS_17924	1H	94329073	AA	AA	AA	BB	BB	BB	BB	AA	AA	AA	BB	AA	AA	AA	AA	BB	AA	BB	BB	BB	BB	BB	AA	BB	BB	BB	AA	AA	AA	BB	AA	AA	BB	AA	BB	AA	AA	AA	AA	AA	BB	BB	BB	AA	AA	AA	AA
BOPA2_12_30438	1H	98026237	AA	AA	AB	BB	BB	BB	BB	AA	BB	AA	BB	AA	AA	AA	AA	BB	AA	BB	BB	BB	BB	BB	AA	BB	BB	BB	AA	AA	AA	BB	BB	AA	BB	AA	BB	AA	AA	AA	AA	AA	BB	BB	BB	AA	AA	AA	AA
SCRI_RS_139785	1H	98738231	BB	BB	BB	AA	AA	AA	AA	BB	BB	BB	BB	BB	BB	BB	BB	AA	BB	BB	AA	AA	AA	AA	BB	AA	AA	AA	BB	BB	BB	BB	BB	BB	AA	BB	AA	BB	BB	BB	BB	BB	AA	AA	AA	BB	BB	BB	BB
BOPA2_12_10159	1H	98741941	BB	BB	AB	AA	AA	AA	AA	BB	AA	BB	AA	BB	BB	BB	BB	AA	BB	AA	AA	AA	AA	AA	BB	AA	AA	AA	BB	BB	BB	AA	AA	BB	AA	BB	AA	BB	BB	BB	BB	BB	AA	AA	AA	BB	BB	BB	BB
SCRI_RS_149971	1H	103520350	AA	AA	AA	AA	AA	AA	AA	AA	AA	AA	AA	AA	AA	AA	AA	AA	AA	AA	AA	AA	AA	AA	AA	AA	AA	AA	AA	AA	AA	AA	AA	AA	AA	AA	AA	AA	AA	AA	AA	AA	AA	AA	AA	AA	AA	AA	AA
BOPA1_ABC07133-1-1-56	1H	114814613	BB	BB	AA	AA	AA	AA	AA	BB	AA	AA	AA	BB	BB	AA	BB	AA	BB	AA	AA	AA	AA	AA	AA	AA	AA	AA	BB	BB	BB	AA	AA	BB	AA	BB	AA	BB	BB	BB	BB	BB	AA	AA	AA	BB	BB	BB	BB
BOPA2_12_30498	1H	185736870	AA	AA	BB	BB	BB	BB	BB	AA	BB	BB	BB	AA	AA	BB	AA	BB	AA	BB	BB	BB	BB	BB	BB	BB	BB	BB	AA	AA	AA	BB	BB	AA	BB	AA	BB	AA	AA	AA	AA	AA	BB	BB	BB	AA	AA	AA	AA
BOPA1_ABC14148-1-1-177	1H	261773379	BB	BB	AA	AA	AA	AA	AA	BB	AA	AA	BB	BB	BB	AA	BB	AA	BB	AA	AA	AA	AA	AA	AA	AA	AA	AA	BB	BB	BB	AA	AA	BB	AA	BB	AA	BB	BB	BB	BB	BB	AA	AA	AA	BB	BB	BB	BB
BOPA1_3217-929	1H	303519071	BB	BB	AA	BB	BB	BB	BB	BB	AA	AA	BB	BB	BB	AA	BB	BB	BB	AA	BB	BB	BB	BB	BB	BB	BB	BB	BB	BB	BB	AA	AA	BB	BB	BB	BB	BB	BB	BB	BB	BB	BB	BB	AA	BB	BB	BB	BB
BOPA2_12_30306	1H	303945734	AA	AA	AA	AA	AA	AA	AA	AA	AA	AA	AA	AA	AA	AA	AA	AA	AA	AA	AA	AA	AA	AA	AA	AA	AA	AA	AA	AA	AA	AA	AA	AA	AA	AA	AA	AA	AA	AA	AA	AA	AA	AA	AA	AA	AA	AA	AA
SCRI_RS_149726	1H	305524938	BB	BB	AA	BB	BB	BB	BB	BB	NN	AA	BB	BB	BB	BB	BB	BB	BB	BB	BB	BB	BB	BB	BB	BB	BB	BB	BB	BB	BB	BB	NN	BB	BB	BB	BB	BB	BB	BB	BB	BB	BB	BB	NN	BB	BB	BB	BB
SCRI_RS_193640	1H	313064952	AA	AA	BB	AA	AA	AA	AA	AA	BB	BB	AA	AA	AA	AA	AA	AA	AA	AA	AA	AA	AA	AA	AA	AA	AA	AA	AA	AA	AA	AA	BB	AA	AA	AA	AA	AA	AA	AA	AA	AA	AA	AA	BB	AA	AA	AA	AA
SCRI_RS_141511	1H	314034291	BB	BB	AA	BB	BB	BB	BB	BB	AA	AA	BB	BB	BB	BB	BB	BB	BB	BB	BB	BB	BB	BB	BB	BB	BB	BB	BB	BB	BB	BB	AA	BB	BB	BB	BB	BB	BB	BB	BB	BB	BB	BB	AA	BB	BB	BB	BB
BOPA1_2851-848	1H	314308188	AA	AA	BB	AA	AA	AA	AA	AA	BB	BB	AA	AA	AA	AA	AA	AA	AA	AA	AA	AA	AA	AA	AA	AA	AA	AA	AA	AA	AA	AA	BB	AA	AA	AA	AA	AA	AA	AA	AA	AA	AA	AA	BB	AA	AA	AA	AA
BOPA2_12_30562	1H	315508262	AA	AA	AB	BB	BB	BB	BB	AA	BB	AA	AA	AA	AA	AA	AA	BB	AA	AA	BB	BB	BB	BB	AA	BB	BB	BB	AA	AA	AA	AA	BB	AA	BB	AA	BB	AA	AA	AA	AA	AA	BB	BB	BB	AA	AA	AA	AA
BOPA1_4163-1786	1H	317349138	BB	BB	AB	BB	BB	BB	BB	BB	BB	AA	BB	BB	BB	BB	BB	BB	BB	BB	BB	BB	BB	BB	BB	BB	BB	BB	BB	BB	BB	BB	BB	BB	BB	BB	BB	BB	BB	BB	BB	BB	BB	BB	BB	BB	BB	BB	BB
BOPA2_12_30043	1H	317349864	BB	BB	AB	BB	BB	BB	BB	BB	BB	AA	BB	BB	BB	BB	BB	BB	BB	BB	BB	BB	BB	BB	BB	BB	BB	BB	BB	BB	BB	BB	BB	BB	BB	BB	BB	BB	BB	BB	BB	BB	BB	BB	BB	BB	BB	BB	BB
BOPA2_12_10489	1H	320288064	AA	AA	AA	AA	AA	AA	AA	AA	AA	AA	BB	AA	AA	AA	AA	AA	AA	BB	AA	AA	AA	AA	AA	AA	AA	AA	AA	AA	AA	BB	AA	AA	AA	AA	AA	AA	AA	AA	AA	AA	AA	AA	AA	AA	AA	AA	AA
BOPA2_12_10300	1H	321396626	AA	AA	AA	AA	AA	AA	AA	AA	AA	AA	AA	AA	AA	AA	AA	AA	AA	AA	AA	AA	AA	AA	AA	AA	AA	AA	AA	AA	AA	AA	AA	AA	AA	AA	AA	AA	AA	AA	AA	AA	AA	AA	AA	AA	AA	AA	AA
BOPA1_ABC11913-1-1-104	1H	322265019	BB	BB	BB	BB	BB	BB	BB	BB	BB	BB	BB	BB	BB	BB	BB	BB	BB	BB	BB	BB	BB	BB	BB	BB	BB	BB	BB	BB	BB	BB	BB	BB	BB	BB	BB	BB	BB	BB	BB	BB	BB	BB	BB	BB	BB	BB	BB
BOPA1_7090-1260	1H	324191511	AA	AA	AA	AA	AA	AA	AA	AA	AA	AA	AA	AA	AA	AA	AA	AA	AA	AA	AA	AA	AA	AA	AA	AA	AA	AA	AA	AA	AA	AA	AA	AA	AA	AA	AA	AA	AA	AA	AA	AA	AA	AA	AA	AA	AA	AA	AA
BOPA1_1866-866	1H	324791460	AA	AA	AA	AA	AA	AA	AA	AA	AA	AA	AA	AA	AA	AA	AA	AA	AA	AA	AA	AA	AA	AA	AA	AA	AA	AA	AA	AA	AA	AA	AA	AA	AA	AA	AA	AA	AA	AA	AA	AA	AA	AA	AA	AA	AA	AA	AA
BOPA2_12_30404	1H	324791460	AA	AA	AA	AA	AA	AA	AA	AA	AA	AA	AA	AA	AA	AA	AA	AA	AA	AA	AA	AA	AA	AA	AA	AA	AA	AA	AA	AA	AA	AA	AA	AA	AA	AA	AA	AA	AA	AA	AA	AA	AA	AA	AA	AA	AA	AA	AA
BOPA2_12_31381	1H	325808058	AA	AA	AB	AA	AA	AA	AA	AA	BB	BB	AA	AA	AA	BB	AA	AA	AA	AA	AA	AA	AA	AA	AA	AA	AA	AA	AA	AA	AA	AA	BB	AA	AA	AA	AA	AA	AA	AA	AA	AA	AA	AA	BB	AA	AA	AA	AA
SCRI_RS_124377	1H	328628303	BB	BB	BB	AA	AA	AA	AA	BB	BB	BB	BB	BB	BB	BB	BB	AA	BB	BB	AA	AA	AA	AA	BB	AA	AA	AA	BB	BB	BB	BB	BB	BB	AA	BB	AA	BB	BB	BB	BB	BB	AA	AA	BB	BB	BB	BB	BB
SCRI_RS_142702	1H	329363390	AA	AA	AA	BB	BB	BB	BB	AA	AA	AA	AA	AA	AA	AA	AA	BB	AA	AA	BB	BB	BB	BB	AA	BB	BB	BB	AA	AA	AA	AA	AA	AA	BB	AA	BB	AA	AA	AA	AA	AA	BB	BB	AA	AA	AA	AA	AA
BOPA1_4020-643	1H	329700337	AA	AA	AA	BB	BB	BB	BB	AA	AA	AA	AA	AA	AA	AA	AA	BB	AA	AA	BB	BB	BB	BB	AA	BB	BB	BB	AA	AA	AA	AA	AA	AA	BB	AA	BB	AA	AA	AA	AA	AA	BB	BB	AA	AA	AA	AA	AA
SCRI_RS_143927	1H	330477685	BB	BB	BB	AA	AA	AA	AA	BB	BB	BB	BB	BB	BB	BB	BB	AA	BB	BB	AA	AA	AA	AA	BB	AA	AA	AA	BB	BB	BB	BB	BB	BB	AA	BB	AA	BB	BB	BB	BB	BB	AA	AA	BB	BB	BB	BB	BB
SCRI_RS_189586	1H	330769878	AA	AA	AA	BB	BB	BB	BB	AA	AA	AA	AA	AA	AA	AA	AA	BB	AA	AA	BB	BB	BB	BB	AA	BB	BB	BB	AA	AA	AA	AA	AA	AA	BB	AA	BB	AA	AA	AA	AA	AA	BB	BB	AA	AA	AA	AA	AA
BOPA2_12_31208	1H	331415860	AA	AA	AA	BB	BB	BB	BB	AA	AA	AA	AA	AA	AA	AA	AA	BB	AA	AA	BB	BB	BB	BB	AA	BB	BB	BB	AA	AA	AA	AA	AA	AA	BB	AA	BB	AA	AA	AA	AA	AA	BB	BB	AA	AA	AA	AA	AA
SCRI_RS_138691	1H	333135439	BB	BB	BB	BB	BB	BB	BB	BB	BB	BB	BB	BB	BB	BB	BB	BB	BB	BB	BB	BB	BB	BB	BB	BB	BB	BB	BB	BB	BB	BB	BB	BB	BB	BB	BB	BB	BB	BB	BB	BB	BB	BB	BB	BB	BB	BB	BB
SCRI_RS_186830	1H	334925157	AA	AA	AB	AA	AA	AA	AA	AA	BB	BB	BB	AA	AA	BB	AA	AA	AA	BB	AA	AA	AA	AA	AA	AA	AA	AA	AA	AA	AA	BB	BB	AA	AA	AA	AA	AA	AA	AA	AA	AA	AA	AA	BB	AA	AA	AA	AA
SCRI_RS_213103	1H	339655578	BB	BB	BB	AA	AA	AA	AA	BB	BB	BB	BB	BB	BB	BB	BB	AA	BB	BB	AA	AA	AA	AA	BB	AA	AA	AA	BB	BB	BB	BB	BB	BB	AA	BB	AA	BB	BB	BB	BB	BB	AA	AA	BB	BB	BB	BB	BB
SCRI_RS_155439	1H	345351441	AA	AA	AA	BB	BB	BB	BB	AA	AA	AA	AA	AA	AA	AA	AA	BB	AA	AA	BB	BB	BB	BB	AA	BB	BB	BB	AA	AA	AA	AA	AA	AA	BB	AA	BB	AA	AA	AA	AA	AA	BB	BB	AA	AA	AA	AA	AA
SCRI_RS_132599	1H	346190493	AA	AA	AA	BB	BB	BB	BB	AA	AA	BB	BB	AA	AA	BB	AA	BB	AA	BB	BB	BB	BB	BB	AA	BB	BB	BB	AA	AA	AA	BB	AA	AA	BB	AA	BB	AA	AA	AA	AA	AA	BB	BB	AA	AA	AA	AA	AA
SCRI_RS_132604	1H	346194722	BB	BB	BB	AA	AA	AA	AA	BB	BB	AA	AA	BB	BB	AA	BB	AA	BB	AA	AA	AA	AA	AA	BB	AA	AA	AA	BB	BB	BB	AA	BB	BB	AA	BB	AA	BB	BB	BB	BB	BB	AA	AA	BB	BB	BB	BB	BB
SCRI_RS_7197	1H	346196657	AA	AA	AA	BB	BB	BB	BB	AA	AA	BB	BB	AA	AA	BB	AA	BB	AA	BB	BB	BB	BB	BB	AA	BB	BB	BB	AA	AA	AA	BB	AA	AA	BB	AA	BB	AA	AA	AA	AA	AA	BB	BB	AA	AA	AA	AA	AA
SCRI_RS_236235	1H	347387169	BB	BB	AB	BB	BB	BB	BB	BB	AA	BB	BB	BB	BB	BB	BB	BB	BB	BB	BB	BB	BB	BB	BB	BB	BB	BB	BB	BB	BB	BB	AA	BB	BB	BB	BB	BB	BB	BB	BB	BB	BB	BB	AA	BB	BB	BB	BB
SCRI_RS_151874	1H	347774797	BB	BB	BB	BB	BB	BB	BB	BB	BB	BB	BB	BB	BB	BB	BB	BB	BB	BB	BB	BB	BB	BB	BB	BB	BB	BB	BB	BB	BB	BB	BB	BB	BB	BB	BB	BB	BB	BB	BB	BB	BB	BB	BB	BB	BB	BB	BB
BOPA2_12_10938	1H	348204360	AA	AA	AA	BB	BB	BB	BB	AA	AA	AA	BB	AA	AA	AA	AA	BB	AA	AA	BB	BB	BB	BB	AA	BB	BB	BB	AA	AA	AA	BB	AA	AA	BB	AA	BB	AA	AA	AA	AA	AA	BB	BB	AA	AA	AA	AA	AA
BOPA2_12_30592	1H	348209589	AA	AA	AA	AA	AA	AA	AA	AA	AA	AA	AA	AA	AA	AA	AA	AA	AA	AA	AA	AA	AA	AA	AA	AA	AA	AA	AA	AA	AA	AA	AA	AA	AA	AA	AA	AA	AA	AA	AA	AA	AA	AA	AA	AA	AA	AA	AA
BOPA2_12_11209	1H	350423510	BB	BB	BB	BB	BB	BB	BB	BB	BB	BB	BB	BB	BB	BB	BB	BB	BB	BB	BB	BB	BB	BB	BB	BB	BB	BB	BB	BB	BB	BB	BB	BB	BB	BB	BB	BB	BB	BB	BB	BB	BB	BB	AA	BB	BB	BB	BB
BOPA1_8717-244	1H	352305895	AA	AA	AB	BB	BB	BB	BB	AA	AA	AA	AA	AA	AA	AA	AA	BB	AA	AA	BB	BB	BB	BB	AA	BB	BB	BB	AA	AA	AA	AA	AA	AA	BB	AA	BB	AA	AA	AA	AA	AA	BB	BB	AA	AA	AA	AA	AA
SCRI_RS_171543	1H	352318711	BB	BB	BB	BB	BB	BB	BB	BB	AA	BB	BB	BB	BB	BB	BB	BB	BB	BB	BB	BB	BB	BB	BB	BB	BB	BB	BB	BB	BB	BB	AA	BB	BB	BB	BB	BB	BB	BB	BB	BB	BB	BB	AA	BB	BB	BB	BB
SCRI_RS_134850	1H	352865131	AA	AA	AB	BB	BB	BB	BB	AA	BB	AA	AA	AA	AA	AA	AA	BB	AA	AA	BB	BB	BB	BB	AA	BB	BB	BB	AA	AA	AA	AA	BB	AA	BB	AA	BB	AA	AA	AA	AA	AA	BB	BB	BB	AA	AA	AA	AA
BOPA1_8224-561	1H	355284990	BB	BB	BB	BB	BB	BB	BB	BB	AA	BB	BB	BB	BB	BB	BB	BB	BB	BB	BB	BB	BB	BB	BB	BB	BB	BB	BB	BB	BB	BB	AA	BB	BB	BB	BB	BB	BB	BB	BB	BB	BB	BB	AA	BB	BB	BB	BB
SCRI_RS_172170	1H	355819687	AA	AA	AA	AA	AA	AA	AA	AA	BB	AA	AA	AA	AA	AA	AA	AA	AA	AA	AA	AA	AA	AA	AA	AA	AA	AA	AA	AA	AA	AA	BB	AA	AA	AA	AA	AA	AA	AA	AA	AA	AA	AA	BB	AA	AA	AA	AA
SCRI_RS_189248	1H	355878453	AA	AA	AB	AA	AA	AA	AA	AA	BB	AA	AA	AA	AA	AA	AA	AA	AA	AA	AA	AA	AA	AA	AA	AA	AA	AA	AA	AA	AA	AA	BB	AA	AA	AA	AA	AA	AA	AA	AA	AA	AA	AA	BB	AA	AA	AA	AA
BOPA2_12_31134	1H	357285034	BB	BB	AB	BB	BB	BB	BB	BB	AA	BB	BB	BB	BB	BB	BB	BB	BB	BB	BB	BB	BB	BB	BB	BB	BB	BB	BB	BB	BB	BB	AA	BB	BB	BB	BB	BB	BB	BB	BB	BB	BB	BB	AA	BB	BB	BB	BB
SCRI_RS_122889	1H	357906643	AA	AA	AB	AA	AA	AA	AA	AA	AA	AA	AA	AA	AA	AA	AA	AA	AA	AA	AA	AA	AA	AA	AA	AA	AA	AA	AA	AA	AA	AA	AA	AA	AA	AA	AA	AA	AA	AA	AA	AA	AA	AA	AA	AA	AA	AA	AA
SCRI_RS_189898	1H	358149096	BB	BB	AB	BB	BB	BB	BB	BB	BB	BB	BB	BB	BB	BB	BB	BB	BB	BB	BB	BB	BB	BB	BB	BB	BB	BB	BB	BB	BB	BB	BB	BB	BB	BB	BB	BB	BB	BB	BB	BB	BB	BB	BB	BB	BB	BB	BB
SCRI_RS_163127	1H	358151630	AA	AA	AB	AA	AA	AA	AA	AA	BB	AA	AA	AA	AA	AA	AA	AA	AA	AA	AA	AA	AA	AA	AA	AA	AA	AA	AA	AA	AA	AA	BB	AA	AA	AA	AA	AA	AA	AA	AA	AA	AA	AA	BB	AA	AA	AA	AA
SCRI_RS_189920	1H	358151996	BB	BB	AB	BB	BB	BB	BB	BB	BB	BB	BB	BB	BB	BB	BB	BB	BB	BB	BB	BB	BB	BB	BB	BB	BB	BB	BB	BB	BB	BB	BB	BB	BB	BB	BB	BB	BB	BB	BB	BB	BB	BB	BB	BB	BB	BB	BB
SCRI_RS_219043	1H	358992876	BB	BB	AB	BB	BB	BB	BB	BB	BB	BB	BB	BB	BB	BB	BB	BB	BB	BB	BB	BB	BB	BB	BB	BB	BB	BB	BB	BB	BB	BB	BB	BB	BB	BB	BB	BB	BB	BB	BB	BB	BB	BB	BB	BB	BB	BB	BB
SCRI_RS_116685	1H	360030238	BB	BB	AB	BB	BB	BB	BB	BB	AA	BB	BB	BB	BB	BB	BB	BB	BB	BB	BB	BB	BB	BB	BB	BB	BB	BB	BB	BB	BB	BB	AA	BB	BB	BB	BB	BB	BB	BB	BB	BB	BB	BB	AA	BB	BB	BB	BB
SCRI_RS_160466	1H	360035917	AA	AA	AB	AA	AA	AA	AA	AA	AA	AA	AA	AA	AA	AA	AA	AA	AA	AA	AA	AA	AA	AA	AA	AA	AA	AA	AA	AA	AA	AA	AA	AA	AA	AA	AA	AA	AA	AA	AA	AA	AA	AA	AA	AA	AA	AA	AA
SCRI_RS_158003	1H	360661213	AA	AA	AB	AA	AA	AA	AA	AA	BB	AA	AA	AA	AA	AA	AA	AA	AA	AA	AA	AA	AA	AA	AA	AA	AA	AA	AA	AA	AA	AA	BB	AA	AA	AA	AA	AA	AA	AA	AA	AA	AA	AA	BB	AA	AA	AA	AA
SCRI_RS_229932	1H	360883330	BB	BB	AB	BB	BB	BB	BB	BB	BB	BB	BB	BB	BB	BB	BB	BB	BB	BB	BB	BB	BB	BB	BB	BB	BB	BB	BB	BB	BB	BB	BB	BB	BB	BB	BB	BB	BB	BB	BB	BB	BB	BB	BB	BB	BB	BB	BB
BOPA1_5798-867	1H	362148477	AA	AA	AB	BB	BB	BB	BB	AA	AA	AA	BB	AA	AA	AA	AA	BB	AA	BB	BB	BB	BB	BB	AA	BB	BB	BB	AA	AA	AA	BB	AA	AA	BB	AA	BB	AA	AA	AA	AA	AA	BB	BB	AA	AA	AA	AA	AA
SCRI_RS_170542	1H	362152034	BB	BB	BB	AA	AA	AA	AA	BB	BB	BB	AA	BB	BB	BB	BB	AA	BB	AA	AA	AA	AA	AA	BB	AA	AA	AA	BB	BB	BB	AA	BB	BB	AA	BB	AA	BB	BB	BB	BB	BB	AA	AA	BB	BB	BB	BB	BB
BOPA1_4793-777	1H	364313612	BB	BB	BB	BB	BB	BB	BB	BB	BB	BB	AA	BB	BB	BB	BB	BB	BB	AA	BB	BB	BB	BB	BB	BB	BB	BB	BB	BB	BB	AA	BB	BB	BB	BB	BB	BB	BB	BB	BB	BB	BB	BB	BB	BB	BB	BB	BB
BOPA1_5297-796	1H	365007316	BB	BB	AB	AA	AA	AA	AA	BB	BB	BB	AA	BB	BB	BB	BB	AA	BB	AA	AA	AA	AA	AA	BB	AA	AA	AA	BB	BB	BB	BB	BB	BB	AA	BB	AA	BB	BB	BB	BB	BB	AA	AA	AA	BB	BB	BB	BB
SCRI_RS_152642	1H	366832013	BB	BB	AB	AA	AA	AA	AA	BB	BB	BB	BB	BB	BB	BB	BB	AA	BB	BB	AA	AA	AA	AA	BB	AA	AA	AA	BB	BB	BB	BB	BB	BB	AA	BB	AA	BB	BB	BB	BB	BB	AA	AA	AA	BB	BB	BB	BB
SCRI_RS_221609	1H	367456204	BB	BB	AB	AA	AA	AA	AA	BB	BB	BB	BB	BB	BB	BB	BB	AA	BB	BB	AA	AA	AA	AA	BB	AA	AA	AA	BB	BB	BB	BB	BB	BB	AA	BB	AA	BB	BB	BB	BB	BB	AA	AA	AA	BB	BB	BB	BB
SCRI_RS_204810	1H	367826176	AA	AA	AB	BB	BB	BB	BB	AA	AA	AA	BB	AA	AA	AA	AA	BB	AA	BB	BB	BB	BB	BB	AA	BB	BB	BB	AA	AA	AA	AA	AA	AA	BB	AA	BB	AA	AA	AA	AA	AA	BB	BB	BB	AA	AA	AA	AA
BOPA2_12_30350	1H	368821868	BB	BB	AB	AA	AA	AA	AA	BB	BB	BB	AA	BB	BB	BB	BB	AA	BB	AA	AA	AA	AA	AA	BB	AA	AA	AA	BB	BB	BB	BB	BB	BB	AA	BB	AA	BB	BB	BB	BB	BB	AA	AA	AA	BB	BB	BB	BB
BOPA2_12_30522	1H	370569335	AA	AA	AA	AA	AA	AA	AA	AA	AA	AA	AA	AA	AA	AA	AA	AA	AA	AA	AA	AA	AA	AA	AA	AA	AA	AA	AA	AA	AA	AA	AA	AA	AA	AA	AA	AA	AA	AA	AA	AA	AA	AA	AA	AA	AA	AA	AA
BOPA2_12_11107	1H	374506358	BB	BB	BB	BB	BB	BB	BB	BB	BB	BB	BB	BB	BB	BB	BB	BB	BB	BB	BB	BB	BB	BB	BB	BB	BB	BB	BB	BB	BB	BB	BB	BB	BB	BB	BB	BB	BB	BB	BB	BB	BB	BB	BB	BB	BB	BB	BB
BOPA2_12_30110	1H	374864787	BB	BB	BB	BB	BB	BB	BB	BB	BB	BB	BB	BB	BB	BB	BB	BB	BB	BB	BB	BB	BB	BB	BB	BB	BB	BB	BB	BB	BB	BB	BB	BB	BB	BB	BB	BB	BB	BB	BB	BB	BB	BB	BB	BB	BB	BB	BB
BOPA2_12_30694	1H	375075128	BB	BB	BB	BB	BB	BB	BB	BB	BB	BB	BB	BB	BB	BB	BB	BB	BB	BB	BB	BB	BB	BB	BB	BB	BB	BB	BB	BB	BB	BB	BB	BB	BB	BB	BB	BB	BB	BB	BB	BB	BB	BB	BB	BB	BB	BB	BB
BOPA1_4716-1205	1H	375902959	BB	BB	BB	BB	BB	BB	BB	BB	BB	BB	BB	BB	BB	BB	BB	BB	BB	BB	BB	BB	BB	BB	BB	BB	BB	BB	BB	BB	BB	BB	BB	BB	BB	BB	BB	BB	BB	BB	BB	BB	BB	BB	BB	BB	BB	BB	BB
BOPA2_12_30406	1H	376377160	BB	BB	BB	BB	BB	BB	BB	BB	BB	BB	BB	BB	BB	BB	BB	BB	BB	BB	BB	BB	BB	BB	BB	BB	BB	BB	BB	BB	BB	BB	BB	BB	BB	BB	BB	BB	BB	BB	BB	BB	BB	BB	BB	BB	BB	BB	BB
BOPA1_3689-1101	1H	376489577	BB	BB	BB	BB	BB	BB	BB	BB	BB	BB	BB	BB	BB	BB	BB	BB	BB	BB	BB	BB	BB	BB	BB	BB	BB	BB	BB	BB	BB	BB	BB	BB	BB	BB	BB	BB	BB	BB	BB	BB	BB	BB	BB	BB	BB	BB	BB
SCRI_RS_118168	1H	377585385	BB	BB	BB	AA	AA	AA	AA	BB	AA	AA	BB	BB	BB	AA	BB	AA	BB	BB	AA	AA	AA	AA	BB	AA	AA	AA	BB	BB	BB	AA	AA	BB	AA	BB	AA	BB	BB	BB	BB	BB	AA	AA	AA	BB	BB	BB	BB
BOPA1_ABC15349-1-1-162	1H	377780604	BB	BB	BB	AA	AA	AA	AA	BB	AA	AA	BB	BB	BB	AA	BB	AA	BB	BB	AA	AA	AA	AA	BB	AA	AA	AA	BB	BB	BB	AA	AA	BB	AA	BB	AA	BB	BB	BB	BB	BB	AA	AA	AA	BB	BB	BB	BB
SCRI_RS_109060	1H	379332362	AA	AA	AB	BB	BB	BB	BB	AA	BB	BB	AA	AA	AA	BB	AA	BB	AA	AA	BB	BB	BB	BB	AA	BB	BB	BB	AA	AA	AA	AA	BB	AA	BB	AA	BB	AA	AA	AA	AA	AA	BB	BB	BB	AA	AA	AA	AA
BOPA1_7284-710	1H	379465866	AA	AA	AB	BB	BB	BB	BB	AA	AA	BB	AA	AA	AA	BB	AA	BB	AA	AA	BB	BB	BB	BB	AA	BB	BB	BB	AA	AA	AA	AA	AA	AA	BB	AA	BB	AA	AA	AA	AA	AA	BB	BB	BB	AA	AA	AA	AA
BOPA1_ABC13652-1-2-156	1H	379650860	BB	BB	AB	AA	AA	AA	AA	BB	BB	AA	BB	BB	BB	AA	BB	AA	BB	BB	AA	AA	AA	AA	BB	AA	AA	AA	BB	BB	BB	BB	BB	BB	AA	BB	AA	BB	BB	BB	BB	BB	AA	AA	AA	BB	BB	BB	BB
BOPA2_12_30786	1H	380275827	BB	BB	BB	BB	BB	BB	BB	BB	BB	BB	BB	BB	BB	BB	BB	BB	BB	BB	BB	BB	BB	BB	BB	BB	BB	BB	BB	BB	BB	BB	BB	BB	BB	BB	BB	BB	BB	BB	BB	BB	BB	BB	BB	BB	BB	BB	BB
SCRI_RS_153733	1H	380291583	BB	BB	BB	AA	AA	AA	AA	BB	BB	BB	BB	BB	BB	BB	BB	AA	BB	BB	AA	AA	AA	AA	BB	AA	AA	AA	BB	BB	BB	BB	BB	BB	AA	BB	AA	BB	BB	BB	BB	BB	AA	AA	AA	BB	BB	BB	BB
SCRI_RS_119743	1H	380415153	BB	BB	AB	BB	BB	BB	BB	BB	BB	BB	BB	BB	BB	BB	BB	BB	BB	BB	BB	BB	BB	BB	BB	BB	BB	BB	BB	BB	BB	BB	BB	BB	BB	BB	BB	BB	BB	BB	BB	BB	BB	BB	BB	BB	BB	BB	BB
BOPA2_12_30672	1H	380417416	BB	BB	BB	BB	BB	BB	BB	BB	BB	BB	BB	BB	BB	BB	BB	BB	BB	BB	BB	BB	BB	BB	BB	BB	BB	BB	BB	BB	BB	BB	BB	BB	BB	BB	BB	BB	BB	BB	BB	BB	BB	BB	BB	BB	BB	BB	BB
BOPA2_12_30750	1H	380767247	BB	BB	BB	BB	BB	BB	BB	BB	BB	BB	BB	BB	BB	BB	BB	BB	BB	BB	BB	BB	BB	BB	BB	BB	BB	BB	BB	BB	BB	BB	BB	BB	BB	BB	BB	BB	BB	BB	BB	BB	BB	BB	BB	BB	BB	BB	BB
SCRI_RS_148600	1H	380771324	AA	AA	AB	AA	AA	AA	AA	AA	AA	AA	AA	AA	AA	AA	AA	AA	AA	AA	AA	AA	AA	AA	AA	AA	AA	AA	AA	AA	AA	AA	AA	AA	AA	AA	AA	AA	AA	AA	AA	AA	AA	AA	AA	AA	AA	AA	AA
BOPA1_8743-197	1H	380928652	AA	AA	AB	AA	AA	AA	AA	AA	AA	AA	AA	AA	AA	AA	AA	AA	AA	AA	AA	AA	AA	AA	AA	AA	AA	AA	AA	AA	AA	AA	AA	AA	AA	AA	AA	AA	AA	AA	AA	AA	AA	AA	AA	AA	AA	AA	AA
BOPA2_12_30499	1H	381147521	AA	AA	AB	AA	AA	AA	AA	AA	AA	AA	AA	AA	AA	AA	AA	AA	AA	AA	AA	AA	AA	AA	AA	AA	AA	AA	AA	AA	AA	AA	AA	AA	AA	AA	AA	AA	AA	AA	AA	AA	AA	AA	AA	AA	AA	AA	AA
BOPA2_12_30478	1H	381207730	AA	AA	AB	AA	AA	AA	AA	AA	AA	AA	AA	AA	AA	AA	AA	AA	AA	AA	AA	AA	AA	AA	AA	AA	AA	AA	AA	AA	AA	AA	AA	AA	AA	AA	AA	AA	AA	AA	AA	AA	AA	AA	AA	AA	AA	AA	AA
BOPA1_7800-594	1H	381326003	BB	BB	BB	BB	BB	BB	BB	BB	BB	BB	BB	BB	BB	BB	BB	BB	BB	BB	BB	BB	BB	BB	BB	BB	BB	BB	BB	BB	BB	BB	BB	BB	BB	BB	BB	BB	BB	BB	BB	BB	BB	BB	BB	BB	BB	BB	BB
SCRI_RS_198546	1H	383207519	AA	AA	AA	AA	AA	AA	AA	AA	AA	AA	AA	AA	AA	AA	AA	AA	AA	AA	AA	AA	AA	AA	AA	AA	AA	AA	AA	AA	AA	AA	AA	AA	AA	AA	AA	AA	AA	AA	AA	AA	AA	AA	AA	AA	AA	AA	AA
SCRI_RS_14834	1H	384255125	BB	BB	AB	AA	AA	AA	AA	BB	BB	BB	AA	BB	BB	BB	BB	AA	BB	AA	AA	AA	AA	AA	BB	AA	AA	AA	BB	BB	BB	AA	BB	BB	AA	BB	AA	BB	BB	BB	BB	BB	AA	AA	AA	BB	BB	BB	BB
BOPA1_ABC10636-1-4-285	1H	390692995	AA	AA	AA	AA	AA	AA	AA	AA	AA	AA	BB	AA	AA	AA	AA	AA	AA	AA	AA	AA	AA	AA	AA	AA	AA	AA	AA	AA	AA	AA	AA	AA	AA	AA	AA	AA	AA	AA	AA	AA	AA	AA	AA	AA	AA	AA	AA
BOPA2_12_30710	1H	394416611	AA	AA	AA	AA	AA	AA	AA	AA	BB	AA	BB	AA	AA	AA	AA	AA	AA	BB	AA	AA	AA	AA	AA	AA	AA	AA	AA	AA	AA	BB	BB	AA	AA	AA	AA	AA	AA	AA	AA	AA	AA	AA	AA	AA	AA	AA	AA
BOPA2_12_10198	1H	401043822	BB	BB	AB	BB	BB	BB	BB	BB	AA	BB	AA	BB	BB	AA	BB	BB	BB	AA	BB	BB	BB	BB	BB	BB	BB	BB	BB	BB	BB	AA	AA	BB	BB	BB	BB	BB	BB	BB	BB	BB	BB	BB	BB	BB	BB	BB	BB
BOPA2_12_30343	1H	401872473	BB	BB	AB	AA	AA	AA	AA	BB	AA	AA	AA	BB	BB	AA	BB	AA	BB	AA	AA	AA	AA	AA	BB	AA	AA	AA	BB	BB	BB	AA	AA	BB	AA	BB	AA	BB	BB	BB	BB	BB	AA	AA	AA	BB	BB	BB	BB
BOPA1_6118-595	1H	403309609	AA	AA	AB	BB	BB	BB	BB	AA	BB	AA	BB	AA	AA	AA	AA	BB	AA	BB	BB	BB	BB	BB	AA	BB	BB	BB	AA	AA	AA	BB	BB	AA	BB	AA	BB	AA	AA	AA	AA	AA	BB	BB	BB	AA	AA	AA	AA
BOPA2_12_10105	1H	406340488	BB	BB	BB	AA	AA	AA	AA	BB	BB	BB	BB	BB	BB	BB	BB	AA	BB	BB	AA	AA	AA	AA	BB	AA	AA	AA	BB	BB	BB	BB	BB	BB	AA	BB	AA	BB	BB	BB	BB	BB	AA	AA	BB	BB	BB	BB	BB
SCRI_RS_56976	1H	406534961	AA	AA	AA	AA	AA	AA	AA	AA	AA	AA	AA	AA	AA	AA	AA	AA	AA	AA	AA	AA	AA	AA	AA	AA	AA	AA	AA	AA	AA	AA	AA	AA	AA	AA	AA	AA	AA	AA	AA	AA	AA	AA	AA	AA	AA	AA	AA
BOPA1_5402-929	1H	406535168	AA	AA	AB	AA	AA	AA	AA	AA	BB	BB	BB	AA	AA	BB	AA	AA	AA	BB	AA	AA	AA	AA	AA	AA	AA	AA	AA	AA	AA	BB	BB	AA	AA	AA	AA	AA	AA	AA	AA	AA	AA	AA	BB	AA	AA	AA	AA
BOPA1_8486-1964	1H	407009083	AA	AA	AB	BB	BB	BB	BB	AA	BB	BB	BB	AA	AA	BB	AA	BB	AA	BB	BB	BB	BB	BB	AA	BB	BB	BB	AA	AA	AA	BB	AA	AA	BB	AA	BB	AA	AA	AA	AA	AA	BB	BB	BB	AA	AA	AA	AA
SCRI_RS_156506	1H	408926359	AA	AA	AB	BB	BB	BB	BB	AA	BB	BB	BB	AA	AA	BB	AA	BB	AA	BB	BB	BB	BB	BB	AA	BB	BB	BB	AA	AA	AA	BB	AA	AA	BB	AA	BB	AA	AA	AA	AA	AA	BB	BB	BB	AA	AA	AA	AA
BOPA2_12_11444	1H	409518633	BB	BB	BB	BB	BB	BB	BB	BB	BB	BB	AA	BB	BB	BB	BB	BB	BB	AA	BB	BB	BB	BB	BB	BB	BB	BB	BB	BB	BB	AA	BB	BB	BB	BB	BB	BB	BB	BB	BB	BB	BB	BB	BB	BB	BB	BB	BB
SCRI_RS_1445	1H	410433525	BB	BB	BB	BB	BB	BB	BB	BB	BB	BB	AA	BB	BB	BB	BB	BB	BB	AA	BB	BB	BB	BB	BB	BB	BB	BB	BB	BB	BB	AA	BB	BB	BB	BB	BB	BB	BB	BB	BB	BB	BB	BB	BB	BB	BB	BB	BB
SCRI_RS_207335	1H	410774420	AA	AA	AB	BB	BB	BB	BB	AA	AA	BB	AA	AA	AA	BB	AA	BB	AA	AA	BB	BB	BB	BB	AA	BB	BB	BB	AA	AA	AA	AA	BB	AA	BB	AA	BB	AA	AA	AA	AA	AA	BB	BB	BB	AA	AA	AA	AA
SCRI_RS_138118	1H	414058636	BB	BB	AB	BB	BB	BB	BB	BB	BB	BB	BB	BB	BB	BB	BB	BB	BB	BB	BB	BB	BB	BB	BB	BB	BB	BB	BB	BB	BB	BB	BB	BB	BB	BB	BB	BB	BB	BB	BB	BB	BB	BB	BB	BB	BB	BB	BB
SCRI_RS_201072	1H	414060758	BB	BB	AB	BB	BB	BB	BB	BB	BB	BB	BB	BB	BB	BB	BB	BB	BB	BB	BB	BB	BB	BB	BB	BB	BB	BB	BB	BB	BB	BB	BB	BB	BB	BB	BB	BB	BB	BB	BB	BB	BB	BB	BB	BB	BB	BB	BB
SCRI_RS_165072	1H	414061666	BB	BB	AB	BB	BB	BB	BB	BB	BB	BB	BB	BB	BB	BB	BB	BB	BB	BB	BB	BB	BB	BB	BB	BB	BB	BB	BB	BB	BB	BB	BB	BB	BB	BB	BB	BB	BB	BB	BB	BB	BB	BB	BB	BB	BB	BB	BB
SCRI_RS_145305	1H	415042755	AA	AA	AA	AA	AA	AA	AA	AA	AA	AA	AA	AA	AA	AA	AA	AA	AA	AA	AA	AA	AA	AA	AA	AA	AA	AA	AA	AA	AA	AA	AA	AA	AA	AA	AA	AA	AA	AA	AA	AA	AA	AA	AA	AA	AA	AA	AA
SCRI_RS_213455	1H	415225484	BB	BB	BB	BB	BB	BB	BB	BB	BB	BB	BB	BB	BB	BB	BB	BB	BB	BB	BB	BB	BB	BB	BB	BB	BB	BB	BB	BB	BB	BB	BB	BB	BB	BB	BB	BB	BB	BB	BB	BB	BB	BB	BB	BB	BB	BB	BB
SCRI_RS_229636	1H	415229087	AA	AA	AA	AA	AA	AA	AA	AA	AA	AA	AA	AA	AA	AA	AA	AA	AA	AA	AA	AA	AA	AA	AA	AA	AA	AA	AA	AA	AA	AA	AA	AA	AA	AA	AA	AA	AA	AA	AA	AA	AA	AA	AA	AA	AA	AA	AA
BOPA2_12_30115	1H	418575627	BB	BB	BB	BB	BB	BB	BB	BB	BB	BB	BB	BB	BB	BB	BB	BB	BB	BB	BB	BB	BB	BB	BB	BB	BB	BB	BB	BB	BB	BB	AA	BB	BB	BB	BB	BB	BB	BB	BB	BB	BB	BB	BB	BB	BB	BB	BB
BOPA1_5790-558	1H	418582669	BB	BB	BB	BB	BB	BB	BB	BB	BB	BB	BB	BB	BB	BB	BB	BB	BB	BB	BB	BB	BB	BB	BB	BB	BB	BB	BB	BB	BB	BB	AA	BB	BB	BB	BB	BB	BB	BB	BB	BB	BB	BB	BB	BB	BB	BB	BB
BOPA2_12_30821	1H	419012333	BB	BB	AB	AA	AA	AA	AA	BB	AA	BB	BB	BB	BB	BB	BB	AA	BB	BB	AA	AA	AA	AA	BB	AA	AA	AA	BB	BB	BB	BB	BB	BB	AA	BB	AA	BB	BB	BB	BB	BB	AA	AA	AA	BB	BB	BB	BB
SCRI_RS_211274	1H	419012743	BB	BB	AB	AA	AA	AA	AA	BB	AA	BB	BB	BB	BB	BB	BB	AA	BB	BB	AA	AA	AA	AA	BB	AA	AA	AA	BB	BB	BB	BB	BB	BB	AA	BB	AA	BB	BB	BB	BB	BB	AA	AA	AA	BB	BB	BB	BB
SCRI_RS_121978	1H	419036410	AA	AA	AB	BB	BB	BB	BB	AA	BB	AA	AA	AA	AA	AA	AA	BB	AA	AA	BB	BB	BB	BB	AA	BB	BB	BB	AA	AA	AA	AA	AA	AA	BB	AA	BB	AA	AA	AA	AA	AA	BB	BB	BB	AA	AA	AA	AA
SCRI_RS_179793	1H	419338877	BB	BB	AB	AA	AA	AA	AA	BB	AA	BB	BB	BB	BB	BB	BB	AA	BB	BB	AA	AA	AA	AA	BB	AA	AA	AA	BB	BB	BB	BB	BB	BB	AA	BB	AA	BB	BB	BB	BB	BB	AA	AA	AA	BB	BB	BB	BB
BOPA1_3845-1089	1H	419381787	BB	BB	AB	AA	AA	AA	AA	BB	AA	BB	BB	BB	BB	BB	BB	AA	BB	BB	AA	AA	AA	AA	BB	AA	AA	AA	BB	BB	BB	BB	BB	BB	AA	BB	AA	BB	BB	BB	BB	BB	AA	AA	AA	BB	BB	BB	BB
SCRI_RS_122216	1H	420231030	AA	AA	AB	BB	BB	BB	BB	AA	BB	AA	AA	AA	AA	AA	AA	BB	AA	AA	BB	BB	BB	BB	AA	BB	BB	BB	AA	AA	AA	AA	AA	AA	BB	AA	BB	AA	AA	AA	AA	AA	BB	BB	BB	AA	AA	AA	AA
SCRI_RS_152795	1H	420364483	AA	AA	AA	AA	AA	AA	AA	AA	AA	AA	AA	AA	AA	AA	AA	AA	AA	AA	AA	AA	AA	AA	AA	AA	AA	AA	AA	AA	AA	AA	AA	AA	AA	AA	AA	AA	AA	AA	AA	AA	AA	AA	AA	AA	AA	AA	AA
BOPA1_1857-64	1H	420656745	BB	BB	BB	BB	BB	BB	BB	BB	BB	BB	AA	BB	BB	BB	BB	BB	BB	AA	BB	BB	BB	BB	BB	BB	BB	BB	BB	BB	BB	AA	BB	BB	BB	BB	BB	BB	BB	BB	BB	BB	BB	BB	BB	BB	BB	BB	BB
SCRI_RS_130666	1H	425806350	BB	BB	AB	AA	AA	AA	AA	BB	AA	BB	AA	BB	BB	BB	BB	AA	BB	AA	AA	AA	AA	AA	BB	AA	AA	AA	BB	BB	BB	AA	AA	BB	AA	BB	AA	BB	BB	BB	BB	BB	AA	AA	AA	BB	BB	BB	BB
SCRI_RS_236104	1H	427095208	BB	BB	AB	AA	AA	AA	AA	BB	AA	BB	AA	BB	BB	BB	BB	AA	BB	AA	AA	AA	AA	AA	BB	AA	AA	AA	BB	BB	BB	AA	AA	BB	AA	BB	AA	BB	BB	BB	BB	BB	AA	AA	AA	BB	BB	BB	BB
SCRI_RS_21483	1H	427145180	BB	BB	AB	AA	AA	AA	AA	BB	AA	BB	AA	BB	BB	BB	BB	AA	BB	AA	AA	AA	AA	AA	BB	AA	AA	AA	BB	BB	BB	AA	AA	BB	AA	BB	AA	BB	BB	BB	BB	BB	AA	AA	AA	BB	BB	BB	BB
SCRI_RS_182431	1H	427395732	BB	BB	AB	AA	AA	AA	AA	BB	AA	BB	AA	BB	BB	BB	BB	AA	BB	AA	AA	AA	AA	AA	BB	AA	AA	AA	BB	BB	BB	AA	AA	BB	AA	BB	AA	BB	BB	BB	BB	BB	AA	AA	AA	BB	BB	BB	BB
BOPA2_12_30753	1H	427973110	AA	NN	AB	BB	BB	AA	BB	NN	BB	AA	AA	AA	NN	AA	AA	AA	AA	AA	BB	BB	BB	BB	AA	BB	BB	BB	AA	AA	AA	AA	BB	AA	BB	AA	BB	NN	AA	AA	AA	AA	BB	BB	BB	NN	AA	AA	AA
BOPA2_12_10201	1H	428364195	BB	BB	BB	BB	BB	AA	BB	BB	AA	BB	AA	BB	BB	BB	BB	AA	BB	AA	BB	BB	BB	BB	BB	BB	BB	BB	BB	BB	BB	AA	AA	BB	BB	BB	BB	BB	BB	BB	BB	BB	BB	BB	BB	BB	BB	BB	BB
BOPA1_1190-86	1H	429810625	BB	BB	AB	AA	AA	AA	AA	BB	AA	BB	BB	BB	BB	BB	BB	AA	BB	BB	AA	AA	AA	AA	BB	AA	AA	AA	BB	BB	BB	BB	AA	BB	AA	BB	AA	BB	BB	BB	BB	BB	AA	AA	AA	BB	BB	BB	BB
SCRI_RS_237999	1H	431987761	BB	BB	AB	AA	AA	AA	AA	BB	AA	BB	AA	BB	BB	BB	BB	AA	BB	AA	AA	AA	AA	AA	BB	AA	AA	AA	BB	BB	BB	AA	AA	BB	AA	BB	AA	BB	BB	BB	BB	BB	AA	AA	AA	BB	BB	BB	BB
SCRI_RS_118785	1H	432305899	BB	BB	AB	BB	BB	BB	BB	BB	BB	BB	BB	BB	BB	BB	BB	BB	BB	BB	BB	BB	BB	BB	BB	BB	BB	BB	BB	BB	BB	BB	BB	BB	BB	BB	BB	BB	BB	BB	BB	BB	BB	BB	AA	BB	BB	BB	BB
SCRI_RS_2945	1H	433181011	BB	BB	AB	BB	BB	BB	BB	BB	BB	BB	BB	BB	BB	BB	BB	BB	BB	BB	BB	BB	BB	BB	BB	BB	BB	BB	BB	BB	BB	BB	BB	BB	BB	BB	BB	BB	BB	BB	BB	BB	BB	BB	AA	BB	BB	BB	BB
BOPA1_4178-1592	1H	434757334	BB	BB	AB	AA	AA	AA	AA	BB	BB	BB	BB	BB	BB	BB	BB	AA	BB	BB	AA	AA	AA	AA	BB	AA	AA	AA	BB	BB	BB	BB	BB	BB	AA	BB	AA	BB	BB	BB	BB	BB	AA	AA	AA	BB	BB	BB	BB
SCRI_RS_12873	1H	434874652	BB	BB	AB	AA	AA	AA	AA	BB	BB	BB	BB	BB	BB	BB	BB	AA	BB	BB	AA	AA	AA	AA	BB	AA	AA	AA	BB	BB	BB	BB	BB	BB	AA	BB	AA	BB	BB	BB	BB	BB	AA	AA	AA	BB	BB	BB	BB
BOPA1_5768-469	1H	435096952	AA	AA	AB	BB	BB	BB	BB	AA	AA	AA	BB	AA	AA	AA	AA	BB	AA	BB	BB	BB	BB	BB	AA	BB	BB	BB	AA	AA	AA	BB	AA	AA	BB	AA	BB	AA	AA	AA	AA	AA	BB	BB	BB	AA	AA	AA	AA
BOPA1_ABC01838-2-2-322	1H	435402973	AA	AA	AB	BB	BB	BB	BB	AA	AA	AA	BB	AA	AA	AA	AA	BB	AA	BB	BB	BB	BB	BB	AA	BB	BB	BB	AA	AA	AA	BB	AA	AA	BB	AA	BB	AA	AA	AA	AA	AA	BB	BB	BB	AA	AA	AA	AA
BOPA2_12_30304	1H	437281728	AA	AA	AB	BB	BB	BB	BB	AA	AA	AA	AA	AA	AA	AA	AA	BB	AA	AA	BB	BB	BB	BB	AA	BB	BB	BB	AA	AA	AA	AA	AA	AA	BB	AA	BB	AA	AA	AA	AA	AA	BB	BB	BB	AA	AA	AA	AA
SCRI_RS_231735	1H	443922321	AA	AA	AB	BB	BB	BB	BB	AA	BB	BB	AA	AA	AA	AA	AA	BB	AA	AA	BB	BB	BB	BB	AA	BB	BB	BB	AA	AA	AA	AA	BB	AA	BB	AA	BB	AA	AA	AA	AA	AA	BB	BB	BB	AA	AA	AA	AA
BOPA1_2459-237	1H	447580367	AA	AA	AB	BB	BB	BB	BB	AA	BB	AA	AA	AA	AA	AA	AA	BB	AA	AA	BB	BB	BB	BB	AA	BB	BB	BB	AA	AA	AA	AA	BB	AA	BB	AA	BB	AA	AA	AA	AA	AA	BB	BB	BB	AA	AA	AA	AA
SCRI_RS_132028	1H	448248848	BB	BB	AB	BB	BB	BB	BB	BB	AA	BB	BB	BB	BB	BB	BB	BB	BB	BB	BB	BB	BB	BB	BB	BB	BB	BB	BB	BB	BB	BB	AA	BB	BB	BB	BB	BB	BB	BB	BB	BB	BB	BB	AA	BB	BB	BB	BB
SCRI_RS_236551	1H	448758318	AA	AA	AB	NN	NN	NN	NN	AA	BB	AA	AA	AA	AA	AA	AA	NN	AA	AA	NN	NN	NN	NN	AA	NN	NN	NN	AA	AA	AA	AA	BB	AA	NN	AA	NN	AA	AA	AA	AA	AA	NN	NN	BB	AA	AA	AA	AA
BOPA2_12_31179	1H	449874188	BB	BB	AB	AA	AA	AA	AA	BB	AA	BB	BB	BB	BB	BB	BB	AA	BB	BB	AA	AA	AA	AA	BB	AA	AA	AA	BB	BB	BB	BB	AA	BB	AA	BB	AA	BB	BB	BB	BB	BB	AA	AA	AA	BB	BB	BB	BB
BOPA2_12_10313	1H	451118382	BB	BB	BB	BB	BB	BB	BB	BB	BB	AA	BB	BB	BB	BB	BB	BB	BB	BB	BB	BB	BB	BB	BB	BB	BB	BB	BB	BB	BB	BB	BB	BB	BB	BB	BB	BB	BB	BB	BB	BB	BB	BB	BB	BB	BB	BB	BB
BOPA1_2877-867	1H	451731100	BB	AA	AB	BB	BB	BB	BB	AA	BB	AA	BB	AA	AA	BB	AA	BB	BB	AA	BB	BB	BB	BB	BB	BB	BB	BB	AA	AA	AA	BB	BB	AA	BB	BB	BB	AA	AA	BB	BB	AA	BB	BB	BB	AA	AA	AA	BB
SCRI_RS_194015	1H	452790461	BB	AA	AB	BB	BB	BB	BB	AA	BB	AA	AA	AA	AA	BB	AA	BB	BB	AA	BB	BB	BB	BB	BB	BB	BB	BB	BB	BB	BB	AA	BB	AA	BB	BB	BB	AA	BB	BB	BB	AA	BB	BB	AA	AA	AA	AA	BB
BOPA1_9638-619	1H	453000239	BB	AA	AB	BB	BB	BB	BB	AA	BB	AA	AA	AA	AA	BB	AA	BB	BB	AA	BB	BB	BB	BB	BB	BB	BB	BB	BB	BB	BB	AA	BB	AA	BB	BB	BB	AA	BB	BB	BB	AA	BB	BB	AA	AA	AA	AA	BB
SCRI_RS_160500	1H	454093375	AA	AA	AA	BB	BB	BB	BB	AA	AA	AA	AA	AA	AA	AA	AA	BB	AA	AA	BB	BB	BB	BB	AA	BB	BB	BB	AA	AA	AA	AA	AA	AA	BB	AA	BB	AA	AA	AA	AA	AA	BB	BB	AA	AA	AA	AA	AA
SCRI_RS_170810	1H	454173492	BB	AA	AB	BB	BB	BB	BB	AA	BB	AA	AA	AA	AA	AA	AA	BB	AA	AA	BB	BB	BB	BB	BB	BB	BB	BB	BB	BB	BB	AA	BB	AA	BB	BB	BB	AA	BB	BB	BB	AA	BB	BB	BB	AA	AA	AA	BB
SCRI_RS_204611	1H	454174269	BB	BB	BB	BB	BB	BB	BB	BB	BB	BB	BB	BB	BB	BB	BB	BB	BB	BB	BB	BB	BB	BB	BB	BB	BB	BB	BB	BB	BB	BB	BB	BB	BB	BB	BB	BB	BB	BB	BB	BB	BB	BB	BB	BB	BB	BB	BB
SCRI_RS_188820	1H	454311461	AA	AA	AB	BB	BB	BB	BB	AA	AA	AA	AA	AA	AA	AA	AA	BB	AA	AA	BB	BB	BB	BB	AA	BB	BB	BB	AA	AA	AA	AA	AA	AA	BB	AA	BB	AA	AA	AA	AA	AA	BB	BB	AA	AA	AA	AA	AA
SCRI_RS_151228	1H	454318523	BB	BB	AB	AA	AA	AA	AA	BB	BB	AA	BB	BB	BB	AA	BB	AA	BB	BB	AA	AA	AA	AA	BB	AA	AA	AA	AA	AA	AA	BB	AA	BB	AA	AA	AA	BB	AA	AA	BB	BB	AA	AA	BB	BB	BB	BB	BB
SCRI_RS_151894	1H	454530063	AA	AA	AB	BB	BB	BB	BB	AA	AA	BB	BB	AA	AA	BB	AA	BB	AA	BB	BB	BB	BB	BB	AA	BB	BB	BB	BB	BB	BB	BB	BB	AA	BB	BB	BB	AA	BB	BB	AA	AA	BB	BB	BB	AA	AA	AA	AA
SCRI_RS_116661	1H	455087468	AA	AA	AB	BB	BB	BB	BB	AA	AA	AA	AA	AA	AA	AA	AA	BB	AA	AA	BB	BB	BB	BB	AA	BB	BB	BB	AA	AA	AA	AA	AA	AA	BB	AA	BB	AA	AA	AA	AA	AA	BB	BB	AA	AA	AA	AA	AA
SCRI_RS_239686	1H	456204190	AA	AA	AB	BB	BB	BB	BB	AA	AA	AA	BB	AA	AA	AA	AA	BB	AA	BB	BB	BB	BB	BB	AA	BB	BB	BB	AA	AA	AA	AA	BB	AA	BB	AA	BB	AA	AA	AA	AA	AA	BB	BB	BB	AA	AA	AA	AA
BOPA2_12_30477	1H	456209652	AA	AA	BB	BB	BB	BB	BB	AA	AA	AA	BB	AA	AA	AA	AA	BB	AA	BB	BB	BB	BB	BB	AA	BB	BB	BB	AA	AA	AA	BB	BB	AA	BB	BB	BB	AA	AA	AA	AA	AA	BB	BB	BB	AA	AA	AA	AA
SCRI_RS_206795	1H	456557871	BB	BB	AB	AA	AA	AA	AA	BB	BB	BB	BB	BB	BB	BB	BB	AA	BB	BB	AA	AA	AA	AA	BB	AA	AA	AA	BB	BB	BB	BB	AA	BB	AA	BB	AA	BB	BB	BB	BB	BB	AA	AA	AA	BB	BB	BB	BB
BOPA1_3675-2615	1H	456593346	BB	BB	AB	AA	AA	AA	AA	BB	BB	BB	BB	BB	BB	BB	BB	AA	BB	BB	AA	AA	AA	AA	BB	AA	AA	AA	BB	BB	BB	BB	AA	BB	AA	BB	AA	BB	BB	BB	BB	BB	AA	AA	AA	BB	BB	BB	BB
SCRI_RS_219685	1H	456730033	AA	AA	AB	BB	BB	BB	BB	AA	AA	AA	BB	AA	AA	AA	AA	BB	AA	BB	BB	BB	BB	BB	AA	BB	BB	BB	AA	AA	AA	AA	BB	AA	BB	AA	BB	AA	AA	AA	AA	AA	BB	BB	BB	AA	AA	AA	AA
BOPA1_11603-445	1H	456852946	AA	AA	AA	AA	AA	AA	AA	AA	AA	AA	AA	AA	AA	AA	AA	AA	AA	AA	AA	AA	AA	AA	AA	AA	AA	AA	AA	AA	AA	AA	AA	AA	AA	AA	AA	AA	AA	AA	AA	AA	AA	AA	AA	AA	AA	AA	AA
BOPA1_10070-1435	1H	458109762	BB	BB	BB	BB	BB	BB	BB	BB	BB	BB	AA	BB	BB	BB	BB	BB	BB	AA	BB	BB	BB	BB	BB	BB	BB	BB	BB	BB	BB	AA	BB	BB	BB	BB	BB	BB	BB	BB	BB	BB	BB	BB	BB	BB	BB	BB	BB
SCRI_RS_120605	1H	458110756	AA	AA	AB	BB	BB	BB	BB	AA	AA	AA	BB	AA	AA	AA	AA	BB	AA	BB	BB	BB	BB	BB	AA	BB	BB	BB	AA	AA	AA	BB	BB	AA	BB	AA	BB	AA	AA	AA	AA	AA	BB	BB	BB	AA	AA	AA	AA
BOPA2_12_30742	1H	458646216	BB	BB	AB	AA	AA	AA	AA	BB	BB	AA	AA	BB	BB	AA	BB	AA	BB	BB	AA	AA	AA	AA	BB	AA	AA	AA	BB	BB	BB	BB	AA	BB	AA	AA	AA	AA	BB	BB	BB	BB	AA	AA	BB	BB	BB	BB	BB
BOPA2_12_31464	1H	459030191	BB	BB	AB	AA	AA	AA	AA	BB	AA	BB	BB	BB	BB	BB	BB	AA	BB	BB	AA	AA	AA	AA	BB	AA	AA	AA	BB	BB	BB	BB	AA	BB	AA	BB	AA	BB	BB	BB	BB	BB	AA	AA	AA	BB	BB	BB	BB
BOPA2_12_11062	1H	461593387	BB	BB	BB	AA	AA	AA	AA	BB	BB	BB	AA	BB	BB	BB	BB	AA	BB	AA	AA	AA	AA	AA	BB	AA	AA	AA	BB	BB	BB	AA	BB	BB	AA	BB	AA	BB	BB	BB	BB	BB	AA	AA	BB	BB	BB	BB	BB
SCRI_RS_133886	1H	462899849	AA	AA	AA	AA	AA	AA	AA	AA	AA	AA	AA	AA	AA	AA	AA	AA	AA	AA	AA	AA	AA	AA	AA	AA	AA	AA	AA	AA	AA	AA	AA	AA	AA	AA	AA	AA	AA	AA	AA	AA	AA	AA	AA	AA	AA	AA	AA
BOPA2_12_31099	1H	466036063	BB	BB	BB	AA	AA	AA	AA	BB	BB	BB	BB	BB	BB	BB	BB	AA	BB	BB	AA	AA	AA	AA	BB	AA	AA	AA	BB	BB	BB	BB	BB	BB	AA	BB	AA	BB	BB	BB	BB	BB	AA	AA	BB	BB	BB	BB	BB
BOPA2_12_30295	1H	466761836	AA	AA	AA	AA	AA	AA	AA	AA	AA	AA	BB	AA	AA	AA	AA	AA	AA	BB	AA	AA	AA	AA	AA	AA	AA	AA	AA	AA	AA	BB	AA	AA	AA	AA	AA	AA	AA	AA	AA	AA	AA	AA	AA	AA	AA	AA	AA
BOPA2_12_10166	1H	468278886	BB	BB	AB	AA	AA	AA	AA	BB	AA	BB	AA	BB	BB	BB	BB	AA	AA	AA	AA	AA	AA	AA	BB	AA	AA	AA	BB	BB	BB	AA	AA	BB	AA	BB	AA	AA	BB	BB	BB	BB	AA	AA	AA	BB	BB	BB	BB
BOPA2_12_30298	1H	469802176	BB	BB	BB	AA	AA	AA	AA	BB	AA	AA	AA	BB	BB	AA	BB	AA	BB	AA	AA	AA	AA	AA	BB	AA	AA	AA	BB	BB	BB	AA	BB	BB	AA	BB	AA	BB	BB	BB	BB	BB	AA	AA	AA	BB	BB	BB	BB
BOPA1_2036-1027	1H	470389531	AA	AA	AA	BB	BB	BB	BB	AA	BB	BB	BB	AA	AA	BB	AA	BB	AA	BB	BB	BB	BB	BB	AA	BB	BB	BB	AA	AA	AA	BB	BB	AA	BB	AA	BB	BB	AA	AA	AA	AA	BB	BB	BB	AA	AA	AA	AA
BOPA2_12_30505	1H	471473363	AA	AA	AA	BB	BB	BB	BB	AA	BB	BB	BB	AA	AA	BB	AA	BB	AA	BB	BB	BB	BB	BB	AA	BB	BB	BB	AA	AA	AA	BB	BB	AA	BB	BB	BB	BB	AA	AA	AA	AA	BB	BB	BB	AA	AA	AA	AA
SCRI_RS_195238	1H	471968471	AA	AA	AA	BB	BB	BB	BB	AA	BB	BB	BB	AA	AA	BB	AA	BB	AA	BB	BB	BB	BB	BB	AA	BB	BB	BB	AA	AA	AA	BB	BB	AA	BB	BB	BB	BB	AA	AA	AA	AA	BB	BB	BB	AA	AA	AA	AA
BOPA2_12_10206	1H	473879581	BB	BB	AB	BB	BB	BB	BB	BB	AA	AA	AA	BB	BB	AA	BB	BB	BB	BB	BB	BB	BB	BB	BB	BB	BB	BB	BB	BB	BB	BB	BB	BB	BB	AA	BB	AA	BB	BB	BB	BB	BB	BB	AA	BB	BB	BB	BB
BOPA1_4665-882	1H	476365128	AA	AA	AB	AA	AA	AA	AA	AA	AA	BB	BB	AA	AA	BB	AA	AA	AA	BB	AA	AA	AA	AA	AA	AA	AA	AA	AA	AA	AA	BB	BB	AA	AA	BB	AA	AA	AA	AA	AA	AA	AA	AA	AA	AA	AA	AA	AA
BOPA2_12_30147	1H	478177989	AA	AA	BB	AA	AA	AA	AA	AA	BB	BB	BB	AA	AA	BB	AA	AA	AA	BB	AA	AA	AA	AA	AA	AA	AA	AA	AA	AA	AA	BB	BB	AA	AA	BB	AA	BB	AA	AA	AA	AA	AA	AA	BB	AA	AA	AA	AA
SCRI_RS_153727	1H	478254219	AA	AA	AB	AA	AA	AA	AA	AA	AA	BB	BB	AA	AA	BB	AA	AA	AA	AA	AA	AA	AA	AA	AA	AA	AA	AA	AA	AA	AA	AA	AA	AA	AA	AA	AA	AA	AA	AA	AA	AA	AA	AA	AA	AA	AA	AA	AA
SCRI_RS_1473	1H	478306319	BB	BB	AB	BB	BB	BB	BB	BB	BB	AA	AA	BB	BB	AA	BB	BB	BB	BB	BB	BB	BB	BB	BB	BB	BB	BB	BB	BB	BB	BB	BB	BB	BB	BB	BB	BB	BB	BB	BB	BB	BB	BB	BB	BB	BB	BB	BB
BOPA1_6142-1544	1H	478389125	BB	BB	AB	BB	BB	BB	BB	BB	BB	AA	AA	BB	BB	AA	BB	BB	BB	BB	BB	BB	BB	BB	BB	BB	BB	BB	BB	BB	BB	BB	BB	BB	BB	BB	BB	BB	BB	BB	BB	BB	BB	BB	BB	BB	BB	BB	BB
SCRI_RS_823	1H	478685889	AA	AA	AB	AA	AA	AA	AA	AA	BB	BB	BB	AA	AA	BB	AA	AA	AA	BB	AA	AA	AA	AA	AA	AA	AA	AA	AA	AA	AA	BB	BB	AA	AA	AA	AA	BB	AA	AA	AA	AA	AA	AA	BB	AA	AA	AA	AA
SCRI_RS_151244	1H	478688896	AA	AA	AB	AA	AA	AA	AA	AA	BB	BB	BB	AA	AA	BB	AA	AA	AA	BB	AA	AA	AA	AA	AA	AA	AA	AA	AA	AA	AA	BB	BB	AA	AA	AA	AA	BB	AA	AA	AA	AA	AA	AA	BB	AA	AA	AA	AA
SCRI_RS_183588	1H	478955601	AA	AA	AB	AA	AA	AA	AA	AA	BB	AA	BB	AA	AA	AA	AA	AA	AA	AA	AA	AA	AA	AA	AA	AA	AA	AA	AA	AA	AA	AA	BB	AA	AA	AA	AA	AA	AA	AA	AA	AA	AA	AA	BB	AA	AA	AA	AA
SCRI_RS_188360	1H	479725554	AA	AA	AA	BB	BB	BB	BB	AA	AA	BB	BB	AA	AA	BB	AA	BB	AA	BB	BB	BB	BB	BB	AA	BB	BB	BB	AA	AA	AA	BB	AA	AA	BB	AA	BB	AA	AA	AA	AA	AA	BB	BB	AA	AA	AA	AA	AA
SCRI_RS_160234	1H	479978067	AA	AA	AA	AA	AA	AA	AA	AB	AA	AA	BB	AA	AB	AA	AA	AA	AA	BB	AA	AA	AA	AA	AA	AA	AA	AA	AA	AA	AA	BB	AA	AA	AA	AA	AA	AA	AA	AA	AA	AA	AA	AA	AA	AA	AA	AA	AA
BOPA1_1016-376	1H	480448307	AA	AA	AA	AA	AA	AA	AA	AA	AA	AA	AA	AA	AA	AA	AA	AA	AA	BB	AA	AA	AA	AA	AA	AA	AA	AA	AA	AA	AA	BB	AA	AA	AA	AA	AA	AA	AA	AA	AA	AA	AA	AA	AA	AA	AA	AA	AA
BOPA2_12_11267	1H	481468952	BB	BB	AB	AA	AA	AA	AA	BB	BB	BB	BB	BB	BB	BB	BB	AA	BB	BB	AA	AA	AA	AA	BB	AA	AA	AA	BB	BB	BB	BB	AA	BB	AA	BB	AA	AA	BB	BB	BB	BB	AA	AA	AA	BB	BB	BB	BB
BOPA1_233-1327	1H	481938298	BB	BB	BB	AA	AA	AA	AA	BB	AA	BB	BB	BB	BB	BB	BB	AA	BB	BB	AA	AA	AA	AA	BB	AA	AA	AA	BB	BB	BB	BB	AA	BB	AA	BB	AA	AA	BB	BB	BB	BB	AA	AA	AA	BB	BB	BB	BB
SCRI_RS_156208	1H	481942863	BB	BB	BB	AA	AA	AA	AA	BB	AA	BB	BB	BB	BB	BB	BB	AA	BB	BB	AA	AA	AA	AA	BB	AA	AA	AA	BB	BB	BB	BB	AA	BB	AA	BB	AA	AA	BB	BB	BB	BB	AA	AA	AA	BB	BB	BB	BB
SCRI_RS_4893	1H	482067266	BB	BB	BB	AA	AA	AA	AA	BB	AA	BB	AA	BB	BB	BB	BB	AA	BB	BB	AA	AA	AA	AA	BB	AA	AA	AA	BB	BB	BB	BB	AA	BB	AA	BB	AA	AA	BB	BB	BB	BB	AA	AA	AA	BB	BB	BB	BB
BOPA1_713-972	1H	482241185	BB	BB	BB	AA	AA	AA	AA	BB	AA	BB	BB	BB	BB	BB	BB	AA	BB	BB	AA	AA	AA	AA	BB	AA	AA	AA	BB	BB	BB	BB	AA	BB	AA	BB	AA	AA	BB	BB	BB	BB	AA	AA	AA	BB	BB	BB	BB
BOPA1_12492-541	1H	482407642	AA	AA	AA	BB	BB	BB	BB	AA	BB	AA	AA	AA	AA	AA	AA	BB	AA	AA	BB	BB	BB	BB	AA	BB	BB	BB	AA	AA	AA	AA	BB	AA	BB	AA	BB	BB	AA	AA	AA	AA	BB	BB	BB	AA	AA	AA	AA
BOPA1_5772-1176	1H	482441231	BB	BB	BB	AA	AA	AA	AA	BB	AA	BB	BB	BB	BB	BB	BB	AA	BB	BB	AA	AA	AA	AA	BB	AA	AA	AA	BB	BB	BB	BB	AA	BB	AA	BB	AA	AA	BB	BB	BB	BB	AA	AA	AA	BB	BB	BB	BB
SCRI_RS_181353	1H	488815382	AA	AA	AA	AA	AA	AA	AA	AA	AA	AA	AA	AA	AA	AA	AA	AA	BB	AA	AA	AA	AA	AA	AA	AA	AA	AA	AA	AA	AA	AA	AA	AA	AA	AA	AA	AA	AA	AA	BB	AA	AA	AA	AA	AA	AA	AA	AA
BOPA2_12_31229	1H	493170414	BB	BB	BB	BB	BB	BB	BB	BB	BB	BB	BB	BB	BB	BB	BB	BB	BB	BB	BB	BB	BB	BB	BB	BB	BB	BB	BB	BB	BB	BB	BB	BB	BB	BB	BB	BB	BB	BB	BB	BB	BB	BB	BB	BB	BB	BB	BB
SCRI_RS_9158	1H	494883111	AA	AA	AB	BB	BB	BB	BB	BB	BB	BB	BB	AA	BB	BB	AA	BB	AA	AA	BB	BB	BB	BB	AA	BB	BB	BB	AA	AA	AA	BB	BB	AA	BB	AA	BB	BB	AA	AA	AA	AA	BB	BB	BB	AA	AA	AA	AA
BOPA2_12_11463	1H	495128036	BB	BB	BB	BB	BB	BB	BB	BB	BB	BB	AA	BB	BB	BB	BB	BB	BB	AA	BB	BB	BB	BB	BB	BB	BB	BB	BB	BB	BB	BB	BB	BB	BB	BB	BB	BB	BB	BB	BB	BB	BB	BB	BB	BB	BB	BB	BB
BOPA1_568-1651	1H	496660041	AA	AA	AA	AA	AA	AA	AA	AA	AA	BB	BB	AA	AA	BB	AA	AA	AA	BB	AA	AA	AA	AA	AA	AA	AA	AA	AA	AA	AA	BB	AA	AA	AA	AA	AA	AA	AA	AA	AA	AA	AA	AA	AA	AA	AA	AA	AA
BOPA1_34-472	1H	496933335	BB	BB	BB	BB	BB	BB	BB	BB	BB	AA	AA	BB	BB	AA	BB	BB	BB	AA	BB	BB	BB	BB	BB	BB	BB	BB	BB	BB	BB	AA	BB	BB	BB	BB	BB	BB	BB	BB	BB	BB	BB	BB	BB	BB	BB	BB	BB
BOPA2_12_11144	1H	498205652	BB	BB	BB	BB	BB	BB	BB	BB	BB	BB	BB	BB	BB	BB	BB	BB	BB	BB	BB	BB	BB	BB	BB	BB	BB	BB	BB	BB	BB	BB	BB	BB	BB	BB	BB	BB	BB	BB	BB	BB	BB	BB	BB	BB	BB	BB	BB
SCRI_RS_225431	1H	498781288	AA	AA	AA	AA	AA	AA	AA	BB	AA	BB	BB	AA	BB	BB	AA	AA	AA	BB	AA	AA	AA	AA	AA	AA	AA	AA	AA	AA	AA	BB	AA	AA	AA	AA	AA	AA	AA	AA	AA	AA	AA	AA	AA	AA	AA	AA	AA
BOPA1_3404-2470	1H	498975664	BB	BB	BB	BB	BB	BB	BB	BB	BB	AA	BB	BB	BB	AA	BB	BB	BB	AA	BB	BB	BB	BB	AA	BB	BB	BB	BB	BB	BB	BB	BB	BB	BB	BB	BB	BB	BB	BB	BB	BB	BB	BB	BB	BB	BB	BB	BB
SCRI_RS_154140	1H	500583571	AA	AA	AA	BB	BB	BB	BB	AA	BB	AA	AA	AA	AA	AA	AA	BB	AA	BB	BB	BB	BB	BB	AA	BB	BB	BB	AA	AA	AA	AA	BB	AA	BB	AA	BB	BB	AA	AA	AA	AA	BB	BB	BB	AA	AA	AA	AA
SCRI_RS_135092	1H	500890923	AA	AA	AA	BB	BB	BB	BB	BB	BB	BB	BB	AA	BB	BB	AA	BB	AA	BB	BB	BB	BB	BB	AA	BB	BB	BB	AA	AA	AA	BB	BB	AA	BB	AA	BB	BB	AA	AA	AA	AA	BB	BB	BB	AA	AA	AA	AA
SCRI_RS_236576	1H	500894429	AA	AA	AB	BB	BB	BB	BB	AA	BB	AA	AA	AA	AA	AA	AA	BB	AA	BB	BB	BB	BB	BB	AA	BB	BB	BB	AA	AA	AA	AA	BB	AA	BB	AA	BB	BB	AA	AA	AA	AA	BB	BB	BB	AA	AA	AA	AA
SCRI_RS_157246	1H	500897050	BB	BB	AB	AA	AA	AA	AA	BB	AA	BB	BB	BB	BB	BB	BB	AA	BB	AA	AA	AA	AA	AA	BB	AA	AA	AA	BB	BB	BB	BB	AA	BB	AA	BB	AA	AA	BB	BB	BB	BB	AA	AA	AA	BB	BB	BB	BB
SCRI_RS_181300	1H	503269570	AA	AA	AB	AA	AA	AA	AA	BB	BB	AA	BB	AA	BB	AA	AA	AA	AA	BB	AA	AA	AA	AA	AA	AA	AA	AA	AA	AA	AA	BB	BB	AA	AA	AA	AA	BB	AA	AA	AA	AA	AA	AA	AA	AA	AA	AA	AA
SCRI_RS_168562	1H	503413213	AA	AA	AB	AA	AA	AA	AA	BB	BB	AA	BB	AA	BB	AA	AA	AA	AA	BB	AA	AA	AA	AA	AA	AA	AA	AA	AA	AA	AA	BB	BB	AA	AA	AA	AA	BB	AA	AA	AA	AA	AA	AA	AA	AA	AA	AA	AA
SCRI_RS_182326	1H	503658564	BB	BB	AB	BB	BB	BB	BB	AA	BB	BB	AA	BB	AA	BB	BB	BB	BB	AA	BB	BB	BB	BB	BB	BB	BB	BB	BB	BB	BB	AA	BB	BB	BB	BB	BB	BB	BB	BB	BB	BB	BB	BB	BB	BB	BB	BB	BB
BOPA1_4691-721	1H	504087503	BB	BB	AB	BB	BB	BB	BB	AA	AA	BB	AA	BB	AA	BB	BB	BB	BB	AA	BB	BB	BB	BB	BB	BB	BB	BB	BB	BB	BB	AA	AA	BB	BB	BB	BB	AA	BB	BB	BB	BB	BB	BB	BB	BB	BB	BB	BB
BOPA2_12_10535	1H	504804176	BB	BB	BB	BB	BB	BB	BB	AA	BB	BB	BB	BB	AA	BB	BB	BB	BB	AA	BB	BB	BB	BB	BB	BB	BB	BB	BB	BB	BB	AA	BB	BB	BB	BB	BB	BB	BB	BB	BB	BB	BB	BB	BB	BB	BB	BB	BB
SCRI_RS_133132	1H	504805835	AA	AA	AA	AA	AA	AA	AA	BB	AA	AA	AA	AA	BB	AA	AA	AA	AA	BB	AA	AA	AA	AA	AA	AA	AA	AA	AA	AA	AA	BB	AA	AA	AA	AA	AA	AA	AA	AA	AA	AA	AA	AA	AA	AA	AA	AA	AA
SCRI_RS_144315	1H	505150506	AA	AA	AA	AA	AA	AA	AA	BB	BB	AA	AA	AA	BB	AA	AA	AA	AA	BB	AA	AA	AA	AA	AA	AA	AA	AA	AA	AA	AA	BB	BB	AA	AA	AA	AA	BB	AA	AA	AA	AA	AA	AA	AA	AA	AA	AA	AA
SCRI_RS_197910	1H	506609713	BB	BB	BB	BB	BB	BB	BB	AA	BB	BB	BB	BB	AA	BB	BB	BB	BB	AA	BB	BB	BB	BB	BB	BB	BB	BB	BB	BB	BB	AA	BB	BB	BB	BB	BB	BB	BB	BB	BB	BB	BB	BB	BB	BB	BB	BB	BB
SCRI_RS_231869	1H	506611528	BB	BB	BB	BB	BB	BB	BB	BB	AA	BB	BB	BB	BB	BB	BB	BB	BB	BB	BB	BB	BB	BB	BB	BB	BB	BB	BB	BB	BB	BB	AA	BB	BB	BB	BB	AA	BB	BB	BB	BB	BB	BB	BB	BB	BB	BB	BB
SCRI_RS_177788	1H	506769929	BB	BB	AB	AA	AA	AA	AA	AA	AA	BB	AA	BB	AA	BB	BB	AA	BB	AA	AA	AA	AA	AA	BB	AA	AA	AA	BB	BB	BB	AA	AA	BB	AA	BB	AA	AA	BB	BB	BB	BB	AA	AA	AA	BB	BB	BB	BB
SCRI_RS_166168	1H	507630838	BB	BB	BB	BB	BB	BB	BB	BB	AA	BB	BB	BB	BB	BB	BB	BB	BB	BB	BB	BB	BB	BB	BB	BB	BB	BB	BB	BB	BB	BB	AA	BB	BB	BB	BB	AA	BB	BB	BB	BB	BB	BB	BB	BB	BB	BB	BB
SCRI_RS_236623	1H	507639344	BB	BB	AB	AA	AA	AA	AA	AA	BB	BB	AA	BB	AA	BB	BB	AA	BB	AA	AA	AA	AA	AA	BB	AA	AA	AA	BB	BB	BB	AA	BB	BB	AA	BB	AA	BB	BB	BB	AA	BB	AA	AA	AA	BB	BB	BB	BB
SCRI_RS_195200	1H	507977141	BB	BB	AB	AA	AA	AA	AA	BB	BB	BB	AA	BB	BB	BB	BB	AA	BB	AA	AA	AA	AA	AA	BB	AA	AA	AA	BB	BB	BB	AA	BB	BB	AA	BB	AA	BB	BB	BB	BB	BB	AA	AA	AA	BB	BB	BB	BB
BOPA1_4578-899	1H	507978931	BB	BB	BB	BB	BB	BB	BB	BB	BB	BB	AA	BB	BB	BB	BB	BB	BB	AA	BB	BB	BB	BB	BB	BB	BB	BB	BB	BB	BB	AA	BB	BB	BB	BB	BB	BB	BB	BB	BB	BB	BB	BB	BB	BB	BB	BB	BB
SCRI_RS_179987	1H	508269456	BB	BB	BB	BB	BB	BB	BB	BB	BB	BB	AA	BB	BB	BB	BB	BB	BB	AA	BB	BB	BB	BB	BB	BB	BB	BB	BB	BB	BB	AA	BB	BB	BB	BB	BB	BB	BB	BB	BB	BB	BB	BB	BB	BB	BB	BB	BB
SCRI_RS_121048	1H	508312978	BB	BB	AB	AA	AA	AA	AA	BB	AA	BB	AA	BB	BB	BB	BB	AA	BB	AA	AA	AA	AA	AA	BB	AA	AA	AA	BB	BB	BB	AA	AA	BB	AA	BB	AA	AA	BB	BB	BB	BB	AA	AA	AA	BB	BB	BB	BB
SCRI_RS_170389	1H	508320276	BB	BB	BB	BB	BB	BB	BB	BB	BB	AA	BB	BB	BB	AA	BB	BB	BB	BB	BB	BB	BB	BB	BB	BB	BB	BB	BB	BB	BB	BB	BB	BB	BB	BB	BB	BB	BB	BB	BB	BB	BB	BB	BB	BB	BB	BB	BB
BOPA2_12_30546	1H	508566982	AA	AA	AB	BB	BB	BB	BB	AA	BB	AA	AA	AA	AA	AA	AA	BB	AA	AA	BB	BB	BB	BB	AA	BB	BB	BB	AA	AA	AA	AA	BB	AA	BB	AA	BB	BB	AA	AA	AA	AA	BB	BB	BB	AA	AA	AA	AA
BOPA1_9757-582	1H	508567719	BB	BB	BB	BB	BB	BB	BB	BB	BB	BB	BB	BB	BB	AA	BB	BB	BB	BB	BB	BB	BB	BB	BB	BB	BB	BB	BB	BB	BB	BB	BB	BB	BB	BB	BB	BB	BB	BB	BB	BB	BB	BB	BB	BB	BB	BB	BB
SCRI_RS_209524	1H	508771890	BB	BB	BB	BB	BB	BB	BB	BB	BB	AA	AA	BB	BB	AA	BB	BB	BB	AA	BB	BB	BB	BB	BB	BB	BB	BB	BB	BB	BB	AA	BB	BB	BB	BB	BB	BB	BB	BB	BB	BB	BB	BB	BB	BB	BB	BB	BB
BOPA1_3201-603	1H	508780596	BB	BB	BB	BB	BB	BB	BB	BB	BB	AA	AA	BB	BB	AA	BB	BB	BB	AA	BB	BB	BB	BB	BB	BB	BB	BB	BB	BB	BB	AA	BB	BB	BB	BB	BB	BB	BB	BB	BB	BB	BB	BB	BB	BB	BB	BB	BB
SCRI_RS_189168	1H	509307825	BB	BB	AB	AB	AB	AB	AB	BB	AA	BB	AA	BB	BB	BB	BB	AB	BB	AA	AB	AB	AB	AB	BB	AB	AB	AB	BB	BB	BB	AA	BB	BB	AB	BB	AB	BB	BB	BB	BB	BB	AB	AB	BB	BB	BB	BB	BB
BOPA1_8867-459	1H	509511424	AA	AA	AB	BB	BB	BB	BB	AA	BB	AA	BB	AA	AA	AA	AA	BB	AA	BB	BB	BB	BB	BB	AA	BB	BB	BB	AA	AA	AA	BB	BB	AA	BB	AA	BB	BB	AA	AA	AA	AA	BB	BB	BB	AA	AA	AA	AA
SCRI_RS_197263	1H	509664706	AA	AA	AB	BB	BB	BB	BB	BB	AA	AA	BB	AA	BB	AA	AA	BB	AA	BB	BB	BB	BB	BB	AA	BB	BB	BB	AA	AA	AA	BB	AA	AA	BB	AA	BB	AA	AA	AA	AA	AA	BB	BB	BB	AA	AA	AA	AA
BOPA1_1347-1061	1H	509763105	AA	AA	AA	AA	AA	AA	AA	AA	AA	AA	AA	AA	AA	AA	AA	AA	AA	AA	AA	AA	AA	AA	AA	AA	AA	AA	AA	AA	AA	BB	AA	AA	AA	AA	AA	AA	AA	AA	AA	AA	AA	AA	AA	AA	AA	AA	AA
BOPA2_12_31163	1H	510050548	AA	AA	AB	BB	BB	BB	BB	BB	AA	AA	BB	AA	BB	AA	AA	BB	AA	BB	BB	BB	BB	BB	AA	BB	BB	BB	AA	AA	AA	BB	AA	AA	BB	AA	BB	AA	AA	AA	AA	AA	BB	BB	BB	AA	AA	AA	AA
SCRI_RS_213675	1H	511726333	BB	BB	BB	BB	BB	BB	BB	BB	BB	BB	BB	BB	BB	BB	BB	BB	BB	BB	BB	BB	BB	BB	BB	BB	BB	BB	BB	BB	BB	BB	BB	BB	BB	BB	BB	BB	BB	BB	BB	BB	BB	BB	BB	BB	BB	BB	BB
BOPA1_2935-1634	1H	511924294	AA	AA	AA	AA	AA	AA	AA	AA	AA	AA	AA	AA	AA	AA	AA	AA	AA	BB	AA	AA	AA	AA	AA	AA	AA	AA	AA	AA	AA	AA	AA	AA	AA	AA	AA	AA	AA	AA	AA	AA	AA	AA	AA	AA	AA	AA	AA
SCRI_RS_194371	1H	513076586	AA	AA	AA	AA	AA	AA	AA	AA	AA	AA	AA	AA	AA	AA	AA	AA	AA	BB	AA	AA	AA	AA	AA	AA	AA	AA	AA	AA	AA	BB	AA	AA	AA	AA	AA	AA	AA	AA	AA	AA	AA	AA	AA	AA	AA	AA	AA
SCRI_RS_138010	1H	513090733	BB	BB	BB	BB	BB	BB	BB	BB	BB	BB	AA	BB	BB	BB	BB	BB	BB	BB	BB	BB	BB	BB	BB	BB	BB	BB	BB	BB	BB	BB	BB	BB	BB	BB	BB	BB	BB	BB	BB	BB	BB	BB	BB	BB	BB	BB	BB
BOPA1_ABC11290-sfp44-06	1H	513140953	AA	AA	AA	AA	AA	AA	AA	AA	AA	AA	AA	AA	AA	AA	AA	AA	AA	BB	AA	AA	AA	AA	AA	AA	AA	AA	AA	AA	AA	BB	AA	AA	AA	AA	AA	AA	AA	AA	AA	AA	AA	AA	AA	AA	AA	AA	AA
SCRI_RS_199689	1H	513210386	BB	BB	BB	BB	BB	BB	BB	BB	BB	BB	BB	BB	BB	BB	BB	BB	BB	AA	BB	BB	BB	BB	BB	BB	BB	BB	BB	BB	BB	AA	BB	BB	BB	BB	BB	BB	BB	BB	BB	BB	BB	BB	BB	BB	BB	BB	BB
BOPA2_12_31319	1H	513231573	AA	AA	AA	AA	AA	AA	AA	AA	AA	AA	AA	AA	AA	AA	AA	AA	AA	BB	AA	AA	AA	AA	AA	AA	AA	AA	AA	AA	AA	BB	AA	AA	AA	AA	AA	AA	AA	AA	AA	AA	AA	AA	AA	AA	AA	AA	AA
SCRI_RS_145026	1H	514266570	BB	BB	BB	BB	BB	BB	BB	BB	BB	BB	BB	BB	BB	BB	BB	BB	BB	BB	BB	BB	BB	BB	BB	BB	BB	BB	BB	BB	BB	BB	BB	BB	BB	BB	BB	BB	BB	BB	BB	BB	BB	BB	BB	BB	BB	BB	BB
BOPA1_3702-982	1H	515954110	AA	AA	AB	BB	BB	BB	BB	BB	BB	AA	BB	AA	BB	AA	AA	BB	AA	BB	BB	BB	BB	BB	AA	BB	BB	BB	AA	AA	AA	BB	BB	AA	BB	AA	BB	BB	AA	AA	AA	AA	BB	BB	BB	AA	AA	AA	AA
BOPA1_14371-423	1H	516153706	AA	AA	BB	BB	BB	BB	BB	BB	BB	AA	BB	AA	BB	AA	AA	BB	AA	BB	BB	BB	BB	BB	AA	BB	BB	BB	BB	BB	BB	BB	BB	AA	BB	AA	BB	BB	BB	AA	AA	AA	BB	BB	BB	AA	BB	AA	AA
SCRI_RS_188909	1H	516309132	AA	AA	AA	AA	AA	AA	AA	BB	AA	AA	AA	AA	BB	AA	AA	AA	AA	BB	AA	AA	AA	AA	AA	AA	AA	AA	AA	AA	AA	AA	BB	AA	AA	AA	AA	BB	AA	AA	AA	AA	AA	AA	AA	AA	AA	AA	AA
BOPA1_1270-1263	1H	516309831	AA	AA	AB	AA	AA	AA	AA	AA	AA	AA	AA	AA	AA	AA	AA	AA	AA	AA	AA	AA	AA	AA	AA	AA	AA	AA	BB	BB	BB	AA	AA	AA	AA	BB	AA	AA	BB	AA	AA	AA	AA	AA	AA	AA	BB	AA	AA
SCRI_RS_235968	1H	516477501	AA	AA	AB	AA	AA	AA	AA	BB	BB	AA	BB	AA	BB	AA	AA	AA	AA	BB	AA	AA	AA	AA	AA	AA	AA	AA	AA	AA	AA	BB	BB	AA	AA	AA	AA	BB	AA	AA	AA	AA	AA	AA	AA	AA	AA	AA	AA
BOPA1_13589-175	1H	516507942	AA	AA	AB	AA	AA	AA	AA	AA	AA	AA	AA	AA	AA	AA	AA	AA	AA	AA	AA	AA	AA	AA	AA	AA	AA	AA	BB	BB	BB	AA	AA	AA	AA	BB	AA	AA	BB	AA	AA	AA	AA	AA	AA	AA	BB	AA	AA
SCRI_RS_78578	1H	516785732	BB	BB	AA	BB	BB	BB	BB	BB	BB	BB	AA	BB	BB	BB	BB	BB	BB	AA	BB	BB	BB	BB	BB	BB	BB	BB	AA	AA	AA	AA	BB	BB	BB	AA	BB	BB	AA	BB	BB	BB	BB	BB	BB	BB	AA	BB	BB
SCRI_RS_136856	1H	516793811	BB	BB	BB	BB	BB	BB	BB	AA	AA	BB	BB	BB	AA	BB	BB	BB	BB	BB	BB	BB	BB	BB	BB	BB	BB	BB	BB	BB	BB	BB	AA	BB	BB	BB	BB	AA	BB	BB	BB	BB	BB	BB	BB	BB	BB	BB	BB
BOPA1_2711-234	1H	517540379	AA	AA	AA	BB	BB	BB	BB	BB	BB	AA	BB	AA	BB	AA	AA	BB	AA	BB	BB	BB	BB	BB	AA	BB	BB	BB	AA	AA	AA	BB	BB	AA	BB	AA	BB	BB	AA	AA	AA	AA	BB	BB	BB	AA	AA	AA	AA
SCRI_RS_235724	1H	518231788	BB	BB	BB	BB	BB	BB	BB	AA	AA	BB	BB	BB	AA	BB	BB	BB	BB	BB	BB	BB	BB	BB	BB	BB	BB	BB	BB	BB	BB	BB	AA	AA	BB	BB	BB	AA	BB	BB	BB	BB	BB	BB	BB	BB	BB	BB	BB
SCRI_RS_199972	1H	518555079	AA	AA	AA	AA	AA	AA	AA	AA	AA	AA	AA	AA	AA	AA	AA	AA	AA	BB	AA	AA	AA	AA	AA	AA	AA	AA	AA	AA	AA	AA	AA	AA	AA	AA	AA	AA	AA	AA	AA	AA	AA	AA	AA	AA	AA	AA	AA
SCRI_RS_213539	1H	518820763	BB	BB	BB	BB	BB	BB	BB	BB	BB	BB	BB	BB	BB	BB	BB	BB	BB	AA	BB	BB	BB	BB	BB	BB	BB	BB	BB	BB	BB	BB	BB	BB	BB	BB	BB	BB	BB	BB	BB	BB	BB	BB	BB	BB	BB	BB	BB
SCRI_RS_6913	1H	518942490	BB	BB	AB	AA	AA	AA	AA	AA	AA	BB	AA	BB	AA	BB	BB	AA	BB	AA	AA	AA	AA	AA	BB	AA	AA	AA	BB	BB	BB	AA	AA	AA	AA	BB	AA	AA	BB	BB	BB	BB	AA	AA	AA	BB	BB	BB	BB
SCRI_RS_143810	1H	518953802	BB	BB	BB	AA	AA	AA	AA	AA	AA	BB	BB	BB	AA	BB	BB	AA	BB	BB	AA	AA	AA	AA	BB	AA	AA	AA	BB	BB	BB	BB	AA	AA	AA	BB	AA	AA	BB	BB	BB	BB	AA	AA	AA	BB	BB	BB	BB
SCRI_RS_154646	1H	519000067	BB	BB	BB	AA	AA	AA	AA	BB	BB	BB	BB	BB	BB	BB	BB	AA	BB	BB	AA	AA	AA	AA	BB	AA	AA	AA	BB	BB	BB	BB	BB	BB	AA	BB	AA	AA	BB	BB	BB	BB	AA	AA	AA	BB	BB	BB	BB
SCRI_RS_236160	1H	519002834	BB	BB	BB	BB	BB	BB	BB	BB	BB	BB	BB	BB	BB	BB	BB	BB	BB	BB	BB	BB	BB	BB	BB	BB	BB	BB	BB	BB	BB	BB	BB	BB	BB	BB	BB	BB	BB	BB	BB	BB	BB	BB	BB	BB	BB	BB	BB
SCRI_RS_171501	1H	519278467	BB	BB	AA	AA	AA	AA	AA	BB	BB	AA	BB	BB	BB	AA	BB	AA	BB	BB	AA	AA	AA	AA	AA	AA	AA	AA	BB	BB	BB	BB	BB	BB	AA	BB	AA	AA	BB	BB	BB	BB	AA	AA	AA	BB	BB	BB	BB
BOPA2_12_20613	1H	520001461	AA	AA	BB	AA	AA	AA	AA	AA	AA	BB	AA	AA	AA	BB	AA	AA	AA	AA	AA	AA	AA	AA	BB	AA	AA	AA	AA	AA	AA	AA	AA	AA	AA	AA	AA	AA	AA	AA	AA	AA	AA	AA	AA	AA	AA	AA	AA
BOPA2_12_20187	1H	520008962	BB	BB	BB	AA	AA	AA	AA	AA	AA	BB	BB	BB	AA	BB	BB	AA	BB	BB	AA	AA	AA	AA	BB	AA	AA	AA	BB	BB	BB	BB	AA	AA	AA	BB	AA	AA	BB	BB	BB	BB	AA	AA	AA	BB	BB	BB	BB
BOPA1_1497-628	1H	520009570	AA	AA	AA	BB	BB	BB	BB	BB	BB	AA	BB	AA	BB	AA	AA	BB	AA	BB	BB	BB	BB	BB	AA	BB	BB	BB	AA	AA	AA	BB	BB	BB	BB	AA	BB	BB	AA	AA	AA	AA	BB	BB	BB	AA	AA	AA	AA
BOPA2_12_31152	1H	520099770	BB	BB	AA	AA	AA	AA	AA	AA	AA	AA	AA	BB	AA	AA	BB	AA	BB	AA	AA	AA	AA	AA	AA	AA	AA	AA	BB	BB	BB	AA	AA	AA	AA	BB	AA	AA	BB	BB	BB	BB	AA	AA	AA	BB	BB	BB	BB
BOPA1_1923-265	1H	520487421	AA	AA	AA	BB	BB	BB	BB	BB	BB	AA	BB	AA	BB	AA	AA	BB	AA	BB	BB	BB	BB	BB	AA	BB	BB	BB	AA	AA	AA	BB	BB	BB	BB	AA	BB	BB	AA	AA	AA	AA	BB	BB	BB	AA	AA	AA	AA
BOPA1_5284-227	1H	520489714	AA	AA	AA	BB	BB	BB	BB	BB	BB	AA	AA	AA	BB	AA	AA	BB	AA	AA	BB	BB	BB	BB	AA	BB	BB	BB	AA	AA	AA	AA	BB	BB	BB	AA	BB	BB	AA	AA	AA	AA	BB	BB	BB	AA	AA	AA	AA
BOPA2_12_30191	1H	522448105	BB	BB	BB	AA	AA	AA	AA	AA	AA	BB	BB	BB	AA	BB	BB	AA	BB	BB	AA	AA	AA	AA	BB	AA	AA	AA	BB	BB	BB	BB	AA	AA	AA	BB	BB	AA	BB	BB	BB	BB	AA	AA	AA	BB	BB	BB	BB
BOPA1_4625-1413	1H	522487000	BB	BB	BB	AA	AA	AA	AA	AA	AA	BB	BB	BB	AA	BB	BB	AA	BB	BB	AA	AA	AA	AA	BB	AA	AA	AA	BB	BB	BB	BB	AA	AA	AA	BB	BB	AA	BB	BB	BB	BB	AA	AA	AA	BB	BB	BB	BB
SCRI_RS_141421	1H	522568615	AA	AA	AA	BB	BB	BB	BB	BB	BB	AA	AA	AA	BB	AA	AA	BB	AA	AA	BB	BB	BB	BB	AA	BB	BB	BB	AA	AA	AA	AA	BB	BB	BB	AA	AA	BB	AA	AA	AA	AA	BB	BB	BB	AA	AA	AA	AA
SCRI_RS_215740	1H	522585428	AA	AA	AA	BB	BB	BB	BB	BB	BB	AA	BB	AA	BB	AA	AA	BB	AA	BB	BB	BB	BB	BB	AA	BB	BB	BB	AA	AA	AA	BB	BB	BB	BB	AA	AA	BB	AA	AA	AA	AA	BB	BB	BB	AA	AA	AA	AA
BOPA1_5336-400	1H	522838398	AA	AA	AA	BB	BB	BB	BB	BB	BB	AA	AA	AA	BB	AA	AA	BB	AA	AA	BB	BB	BB	BB	AA	BB	BB	BB	AA	AA	AA	AA	AA	BB	BB	AA	AA	BB	AA	AA	AA	AA	BB	BB	BB	AA	AA	AA	AA
SCRI_RS_206759	1H	522839679	BB	BB	AA	AA	AA	AA	AA	AA	AA	BB	AA	BB	AA	BB	BB	AA	BB	AA	AA	AA	AA	AA	BB	AA	AA	AA	BB	BB	BB	AA	AA	AA	AA	BB	BB	AA	BB	BB	BB	BB	AA	AA	AA	BB	BB	BB	BB
SCRI_RS_106752	1H	522843677	BB	BB	AA	AA	AA	AA	AA	AA	AA	BB	AA	BB	AA	BB	BB	AA	BB	AA	AA	AA	AA	AA	BB	AA	AA	AA	BB	BB	BB	AA	AA	AA	AA	BB	BB	AA	BB	BB	BB	BB	AA	AA	AA	BB	BB	BB	BB
SCRI_RS_106754	1H	522843788	BB	BB	AA	BB	BB	BB	AA	BB	BB	BB	AA	BB	BB	BB	BB	BB	BB	AA	BB	BB	BB	BB	BB	BB	BB	BB	BB	BB	BB	AA	BB	BB	BB	BB	BB	BB	BB	BB	BB	BB	BB	BB	BB	BB	BB	BB	BB
BOPA2_12_30509	1H	522845097	BB	BB	AA	BB	BB	BB	AA	BB	BB	BB	AA	BB	BB	BB	BB	BB	BB	AA	BB	BB	BB	BB	BB	BB	BB	BB	BB	BB	BB	AA	BB	BB	BB	BB	BB	BB	BB	BB	BB	BB	BB	BB	BB	BB	BB	BB	BB
SCRI_RS_162	1H	522955543	AA	AA	BB	BB	BB	BB	BB	BB	BB	AA	BB	AA	BB	AA	AA	BB	AA	BB	BB	BB	BB	BB	AA	BB	BB	BB	AA	AA	AA	BB	BB	BB	BB	AA	AA	BB	AA	AA	AA	AA	BB	BB	BB	AA	AA	AA	AA
BOPA2_12_31181	1H	523082508	BB	BB	BB	AA	AA	AA	AA	AA	AA	BB	BB	BB	AA	BB	BB	AA	BB	BB	AA	AA	AA	AA	BB	AA	AA	AA	BB	BB	BB	BB	AA	AA	AA	BB	BB	AA	BB	BB	BB	BB	AA	AA	AA	BB	BB	BB	BB
SCRI_RS_146959	1H	523428145	BB	BB	BB	AA	AA	AA	BB	AA	AA	BB	BB	BB	AA	BB	BB	AA	BB	BB	AA	AA	AA	AA	BB	AA	AA	AA	BB	BB	BB	BB	BB	AA	AA	BB	BB	AA	BB	BB	BB	BB	AA	AA	AA	BB	BB	BB	BB
BOPA1_3786-2204	1H	523884637	AA	AA	AA	BB	BB	BB	BB	BB	BB	AA	AA	AA	BB	AA	AA	BB	AA	AA	BB	BB	BB	BB	AA	BB	BB	BB	AA	AA	AA	AA	AA	BB	BB	AA	AA	BB	AA	AA	AA	AA	BB	BB	BB	AA	AA	AA	AA
BOPA2_12_30532	1H	523963865	AA	AA	AA	BB	BB	BB	BB	BB	BB	BB	AA	AA	BB	BB	AA	BB	AA	AA	BB	BB	BB	BB	AA	BB	BB	BB	AA	AA	AA	AA	AA	BB	BB	AA	AA	BB	AA	AA	AA	AA	BB	BB	BB	AA	AA	AA	AA
SCRI_RS_175646	1H	524015572	BB	BB	BB	AA	AA	AA	BB	AA	AA	BB	BB	BB	AA	BB	BB	AA	BB	BB	AA	AA	AA	AA	BB	AA	AA	AA	BB	BB	BB	BB	BB	AA	AA	BB	BB	AA	BB	BB	BB	BB	AA	AA	AA	BB	BB	BB	BB
SCRI_RS_179400	1H	524190799	BB	BB	BB	AA	AA	AA	AA	AA	AA	BB	BB	BB	AA	BB	BB	AA	BB	BB	AA	AA	AA	AA	BB	AA	AA	AA	BB	BB	BB	BB	AA	AA	AA	BB	BB	AA	BB	BB	BB	BB	AA	AA	AA	BB	BB	BB	BB
SCRI_RS_155427	1H	524414194	BB	BB	BB	BB	BB	BB	AA	AA	AA	BB	BB	BB	AA	BB	BB	BB	BB	BB	BB	BB	BB	BB	BB	BB	BB	BB	BB	BB	BB	BB	AA	AA	BB	BB	BB	BB	BB	BB	BB	BB	BB	BB	BB	BB	BB	BB	BB
SCRI_RS_147329	1H	524414710	BB	BB	BB	BB	BB	BB	AA	AA	AA	BB	BB	BB	AA	BB	BB	BB	BB	BB	BB	BB	BB	BB	BB	BB	BB	BB	BB	BB	BB	BB	AA	AA	BB	BB	BB	BB	BB	BB	BB	BB	BB	BB	BB	BB	BB	BB	BB
SCRI_RS_154528	1H	524725233	AA	AA	AA	AA	AA	AA	AA	BB	BB	AA	AA	AA	BB	AA	AA	AA	AA	AA	AA	AA	AA	AA	AA	AA	AA	AA	AA	AA	AA	AA	BB	BB	AA	AA	AA	BB	AA	AA	AA	AA	AA	AA	AA	AA	AA	AA	AA
SCRI_RS_161388	1H	525403845	BB	BB	BB	AA	AA	AA	AA	BB	AA	BB	BB	BB	BB	BB	BB	AA	BB	BB	AA	AA	AA	AA	BB	AA	AA	AA	BB	BB	BB	BB	AA	AA	AA	BB	BB	BB	BB	BB	BB	BB	AA	AA	AA	BB	BB	BB	BB
BOPA1_1625-303	1H	525407328	BB	BB	BB	AA	AA	AA	AA	BB	AA	AA	BB	BB	BB	AA	BB	AA	BB	BB	AA	AA	AA	AA	BB	AA	AA	AA	BB	BB	BB	BB	AA	AA	AA	BB	BB	BB	BB	BB	BB	BB	AA	AA	AA	BB	BB	BB	BB
BOPA1_4962-1295	1H	525478650	BB	BB	BB	AA	AA	AA	AA	BB	AA	AA	BB	BB	BB	AA	BB	AA	BB	BB	AA	AA	AA	AA	BB	AA	AA	AA	BB	BB	BB	BB	AA	AA	AA	BB	BB	BB	BB	BB	BB	BB	AA	AA	AA	BB	BB	BB	BB
SCRI_RS_197337	1H	525677816	AA	AA	AA	BB	BB	BB	BB	AA	BB	BB	AA	AA	AA	BB	AA	BB	AA	AA	BB	BB	BB	BB	AA	BB	BB	BB	AA	AA	AA	AA	BB	BB	BB	AA	AA	AA	AA	AA	AA	AA	BB	BB	BB	AA	AA	AA	AA
SCRI_RS_192730	1H	525928795	AA	AA	AA	BB	BB	BB	BB	AA	BB	BB	AA	AA	AA	BB	AA	BB	AA	AA	BB	BB	BB	BB	AA	BB	BB	BB	AA	AA	AA	AA	BB	BB	BB	AA	AA	AA	AA	AA	AA	AA	BB	BB	BB	AA	AA	AA	AA
SCRI_RS_206896	1H	526672204	AA	AA	AA	BB	BB	BB	BB	AA	BB	AA	AA	AA	AA	AA	AA	BB	AA	AA	BB	BB	BB	BB	AA	BB	BB	BB	AA	AA	AA	AA	BB	BB	BB	AA	AA	AA	AA	AA	AA	AA	BB	BB	BB	AA	AA	AA	AA
SCRI_RS_173813	1H	526694742	AA	AA	AA	BB	BB	BB	BB	AA	BB	AA	AA	AA	AA	AA	AA	BB	AA	AA	BB	BB	BB	BB	AA	BB	BB	BB	AA	AA	AA	AA	BB	BB	BB	AA	AA	AA	AA	AA	AA	AA	BB	BB	BB	AA	AA	AA	AA
BOPA1_10360-563	1H	526705451	AA	AA	AA	BB	BB	BB	AA	AA	AA	AA	AA	AA	AA	AA	AA	BB	AA	AA	BB	BB	BB	BB	AA	BB	BB	BB	AA	AA	AA	AA	BB	AA	BB	AA	AA	AA	AA	AA	AA	AA	BB	BB	BB	AA	AA	AA	AA
SCRI_RS_181370	1H	526897673	BB	BB	BB	BB	BB	BB	BB	BB	AA	BB	BB	BB	BB	BB	BB	BB	BB	BB	BB	BB	BB	BB	BB	BB	BB	BB	BB	BB	BB	BB	BB	AA	BB	BB	BB	BB	BB	BB	BB	BB	BB	BB	BB	BB	BB	BB	BB
SCRI_RS_127968	1H	527798590	AA	AA	AA	BB	BB	BB	AA	BB	BB	AA	AA	AA	BB	AA	AA	BB	AA	AA	BB	BB	BB	BB	AA	BB	BB	BB	AA	AA	AA	AA	BB	BB	BB	AA	AA	BB	AA	AA	AA	AA	BB	BB	BB	AA	AA	AA	AA
BOPA1_5690-1045	1H	527800153	AA	AA	AA	BB	BB	BB	AA	BB	BB	AA	AA	AA	BB	AA	AA	BB	AA	AA	BB	BB	BB	BB	AA	BB	BB	BB	AA	AA	AA	AA	BB	BB	BB	AA	AA	BB	AA	AA	AA	AA	BB	BB	BB	AA	AA	AA	AA
SCRI_RS_120481	1H	527800990	BB	BB	BB	BB	BB	BB	BB	BB	BB	BB	BB	BB	BB	BB	BB	BB	BB	BB	BB	BB	BB	BB	BB	BB	BB	BB	BB	BB	BB	BB	BB	BB	BB	BB	BB	BB	BB	BB	BB	BB	BB	BB	BB	BB	BB	BB	BB
SCRI_RS_91596	1H	527952682	AA	AA	AA	AA	AA	AA	BB	AA	AA	AA	AA	AA	AA	AA	AA	AA	AA	AA	AA	AA	AA	AA	AA	AA	AA	AA	AA	AA	AA	AA	AA	AA	AA	AA	AA	AA	AA	AA	AA	AA	AA	AA	AA	AA	AA	AA	AA
SCRI_RS_139733	1H	528031796	AA	AA	AA	BB	BB	BB	AA	BB	BB	AA	AA	AA	BB	AA	AA	BB	AA	AA	BB	BB	BB	BB	AA	BB	BB	BB	AA	AA	AA	AA	BB	BB	BB	AA	AA	BB	AA	AA	AA	AA	BB	BB	BB	AA	AA	AA	AA
SCRI_RS_219889	1H	528038221	BB	BB	BB	BB	BB	BB	BB	BB	BB	BB	BB	BB	BB	BB	BB	BB	BB	BB	BB	BB	BB	BB	BB	BB	BB	BB	BB	BB	BB	BB	BB	BB	BB	BB	BB	BB	BB	BB	BB	BB	BB	BB	BB	BB	BB	BB	BB
SCRI_RS_218473	1H	528106321	BB	BB	BB	BB	BB	BB	AA	BB	BB	BB	BB	BB	BB	BB	BB	BB	BB	BB	BB	BB	BB	BB	BB	BB	BB	BB	BB	BB	BB	BB	BB	BB	BB	BB	BB	BB	BB	BB	BB	BB	BB	BB	BB	BB	BB	BB	BB
BOPA1_9105-497	1H	528122265	BB	BB	BB	BB	BB	BB	AA	BB	BB	BB	BB	BB	BB	BB	BB	BB	BB	BB	BB	BB	BB	BB	BB	BB	BB	BB	BB	BB	BB	BB	BB	BB	BB	BB	BB	BB	BB	BB	BB	BB	BB	BB	BB	BB	BB	BB	BB
SCRI_RS_238125	1H	528280332	AA	AA	AA	AA	AA	AA	BB	AA	AA	AA	BB	AA	AA	AA	AA	AA	AA	BB	AA	AA	AA	AA	AA	AA	AA	AA	AA	AA	AA	BB	AA	AA	AA	AA	AA	AA	AA	AA	AA	AA	AA	AA	AA	AA	AA	AA	AA
SCRI_RS_174052	1H	528573589	BB	BB	BB	AA	AA	AA	AA	AA	AA	BB	AA	BB	AA	BB	BB	AA	BB	AA	AA	AA	AA	AA	BB	AA	AA	AA	BB	BB	BB	AA	AA	AA	AA	BB	BB	AA	BB	BB	BB	BB	AA	AA	AA	BB	BB	BB	BB
BOPA2_12_30014	1H	529533855	AA	AA	AA	AA	AA	AA	BB	BB	BB	AA	BB	AA	BB	AA	AA	AA	AA	BB	AA	AA	AA	AA	AA	AA	AA	AA	AA	AA	AA	AA	AA	AA	AA	AA	AA	BB	AA	AA	AA	AA	AA	AA	AA	AA	AA	AA	AA
BOPA2_12_10905	1H	529829687	AA	AA	AA	BB	BB	BB	BB	AA	AA	AA	BB	AA	AA	AA	AA	BB	AA	BB	BB	BB	BB	BB	AA	BB	BB	BB	AA	AA	AA	AA	BB	BB	BB	AA	AA	BB	AA	AA	AA	AA	BB	BB	BB	AA	AA	AA	AA
SCRI_RS_157953	1H	529837617	AA	AA	AA	AA	AA	AA	BB	AA	AA	AA	AA	AA	AA	AA	AA	AA	AA	AA	AA	AA	AA	AA	AA	AA	AA	AA	AA	AA	AA	AA	AA	AA	AA	AA	AA	BB	AA	AA	AA	AA	AA	AA	AA	AA	AA	AA	AA
BOPA2_12_11409	1H	530746330	AA	AA	AA	AA	AA	AA	AA	AA	AA	AA	AA	AA	AA	AA	AA	AA	AA	AA	AA	AA	AA	AA	AA	AA	AA	AA	AA	AA	AA	AA	AA	AA	AA	AA	AA	AA	AA	AA	AA	AA	AA	AA	AA	AA	AA	AA	AA
BOPA1_2633-498	1H	532951829	AA	AA	AA	AA	AA	AA	AA	BB	BB	BB	AA	AA	BB	BB	AA	AA	AA	AA	AA	AA	AA	AA	AA	AA	AA	AA	AA	AA	AA	AA	BB	BB	AA	AA	AA	AA	AA	AA	AA	AA	AA	AA	AA	AA	AA	AA	AA
BOPA1_557-1297	1H	533223592	BB	AA	AA	AA	AA	AA	BB	AA	AA	AA	AA	AA	AA	AA	AA	AA	AA	AA	AA	AA	AA	AA	BB	AA	AA	AA	AA	AA	AA	AA	BB	AA	AA	AA	AA	BB	AA	AA	AA	AA	AA	AA	AA	AA	AA	AA	BB
BOPA1_6547-1363	1H	533708596	AA	AA	AA	BB	BB	BB	AA	BB	BB	AA	AA	AA	BB	AA	AA	BB	AA	AA	BB	BB	BB	BB	AA	BB	BB	BB	AA	AA	AA	AA	AA	BB	BB	AA	AA	AA	AA	AA	AA	AA	BB	BB	BB	AA	AA	AA	AA
SCRI_RS_224392	1H	533870854	AA	BB	BB	BB	BB	BB	AA	BB	BB	BB	BB	BB	BB	BB	BB	BB	BB	BB	BB	BB	BB	BB	AA	BB	BB	BB	BB	BB	BB	BB	AA	BB	BB	BB	BB	AA	BB	BB	BB	BB	BB	BB	BB	BB	BB	BB	AA
BOPA1_7527-1618	1H	536146952	AA	AA	AA	BB	BB	BB	BB	AA	AA	BB	BB	AA	AA	BB	AA	BB	AA	BB	BB	BB	BB	BB	AA	BB	BB	BB	AA	AA	AA	BB	AA	BB	BB	AA	AA	BB	AA	AA	AA	AA	AA	BB	AA	AA	AA	AA	AA
SCRI_RS_137116	1H	536426484	BB	BB	BB	BB	BB	BB	BB	BB	BB	BB	BB	BB	BB	BB	BB	BB	BB	BB	BB	BB	BB	BB	BB	BB	BB	BB	BB	BB	BB	BB	BB	BB	BB	BB	BB	BB	BB	BB	BB	BB	BB	BB	BB	BB	BB	BB	BB
SCRI_RS_127646	1H	536427204	BB	BB	BB	BB	BB	BB	AA	BB	BB	BB	BB	BB	BB	BB	BB	BB	BB	BB	BB	BB	BB	BB	BB	BB	BB	BB	BB	BB	BB	BB	BB	BB	BB	BB	BB	AA	BB	BB	BB	BB	BB	BB	BB	BB	BB	BB	BB
BOPA2_12_21172	1H	536786084	BB	BB	BB	BB	BB	BB	BB	BB	BB	BB	AA	BB	BB	BB	BB	BB	BB	AA	BB	BB	BB	BB	BB	BB	BB	BB	BB	BB	BB	AA	BB	BB	BB	BB	BB	BB	BB	BB	BB	BB	BB	BB	BB	BB	BB	BB	BB
BOPA1_5283-1090	1H	536887344	BB	BB	BB	BB	BB	BB	BB	AA	BB	BB	BB	BB	AA	BB	BB	BB	BB	BB	BB	BB	BB	BB	BB	BB	BB	BB	BB	BB	BB	BB	BB	BB	BB	BB	BB	BB	BB	BB	BB	BB	BB	BB	BB	BB	BB	BB	BB
BOPA1_ConsensusGBS0687-3	1H	536947615	BB	BB	BB	AA	AA	AA	AA	BB	AA	AA	AA	BB	BB	AA	BB	AA	BB	AA	AA	AA	AA	AA	BB	AA	AA	AA	BB	BB	BB	AA	AA	AA	AA	BB	BB	AA	BB	BB	BB	BB	AA	AA	BB	BB	BB	BB	BB
BOPA1_6026-1949	1H	537362808	AA	AA	AA	BB	BB	BB	AA	AA	AA	AA	AA	AA	AA	AA	AA	BB	AA	AA	BB	BB	BB	BB	AA	BB	BB	BB	AA	AA	AA	AA	AA	AA	BB	AA	AA	AA	AA	AA	AA	AA	AA	BB	AA	AA	AA	AA	AA
SCRI_RS_170110	1H	537711544	BB	BB	BB	BB	BB	BB	BB	BB	BB	BB	BB	BB	BB	BB	BB	BB	BB	BB	BB	BB	BB	BB	BB	BB	BB	BB	BB	BB	BB	BB	BB	BB	BB	BB	BB	BB	BB	BB	BB	BB	BB	BB	BB	BB	BB	BB	BB
SCRI_RS_201865	1H	537712398	BB	BB	BB	BB	BB	BB	AA	BB	BB	BB	BB	BB	BB	BB	BB	BB	BB	BB	BB	BB	BB	BB	BB	BB	BB	BB	BB	BB	BB	BB	BB	BB	BB	BB	BB	AA	BB	BB	BB	BB	BB	BB	BB	BB	BB	BB	BB
BOPA1_4027-1814	1H	538423095	AA	AA	AA	BB	BB	BB	AA	AA	BB	AA	AA	AA	AA	AA	AA	BB	AA	AA	BB	BB	BB	BB	AA	BB	BB	BB	AA	AA	AA	AA	BB	BB	BB	AA	AA	AA	AA	AA	AA	AA	BB	BB	AA	AA	AA	AA	AA
SCRI_RS_196910	1H	538425333	BB	BB	BB	BB	BB	BB	AA	BB	BB	BB	BB	BB	BB	BB	BB	BB	BB	BB	BB	BB	BB	BB	BB	BB	BB	BB	BB	BB	BB	BB	BB	BB	BB	BB	BB	AA	BB	BB	BB	BB	BB	BB	BB	BB	BB	BB	BB
SCRI_RS_48925	1H	538505018	AA	AA	AA	AA	AA	AA	BB	AA	AA	AA	BB	AA	AA	AA	AA	AA	AA	BB	AA	AA	AA	AA	AA	AA	AA	AA	AA	AA	AA	BB	AA	AA	AA	AA	AA	BB	AA	AA	AA	AA	AA	AA	AA	AA	AA	AA	AA
BOPA1_5477-757	1H	538661145	BB	BB	BB	BB	BB	BB	AA	BB	BB	BB	BB	BB	BB	BB	BB	BB	BB	BB	BB	BB	BB	BB	BB	BB	BB	BB	BB	BB	BB	BB	BB	BB	BB	BB	BB	AA	BB	BB	BB	BB	BB	BB	BB	BB	BB	BB	BB
BOPA2_12_21522	1H	538694510	BB	BB	AA	BB	BB	BB	BB	AA	BB	BB	AA	BB	AA	BB	BB	BB	BB	AA	BB	BB	BB	BB	BB	BB	BB	BB	BB	BB	BB	AA	BB	BB	BB	BB	BB	BB	BB	BB	BB	BB	BB	BB	BB	BB	BB	BB	BB
SCRI_RS_4522	1H	538880071	BB	BB	BB	AA	AA	AA	BB	BB	AA	BB	BB	BB	BB	BB	BB	AA	BB	BB	AA	AA	AA	AA	BB	AA	AA	AA	BB	BB	BB	BB	AA	AA	AA	BB	BB	BB	BB	BB	BB	BB	AA	AA	BB	BB	BB	BB	BB
BOPA2_12_11443	1H	538890457	AA	AA	BB	BB	BB	BB	BB	BB	BB	AA	BB	AA	BB	AA	AA	BB	AA	BB	BB	BB	BB	BB	AA	BB	BB	BB	AA	AA	AA	BB	BB	BB	BB	AA	AA	BB	AA	AA	AA	AA	BB	BB	AA	AA	AA	AA	AA
SCRI_RS_159031	1H	539092721	BB	BB	BB	AA	AA	AA	BB	BB	AA	BB	BB	BB	BB	BB	BB	AA	BB	BB	AA	AA	AA	AA	BB	AA	AA	AA	BB	BB	BB	BB	AA	AA	AA	BB	BB	BB	BB	BB	BB	BB	AA	AA	BB	BB	BB	BB	BB
SCRI_RS_147611	1H	539381298	AA	AA	AA	AA	AA	AA	AA	AA	BB	AA	AA	AA	AA	AA	AA	AA	AA	AA	AA	AA	AA	AA	AA	AA	AA	AA	AA	AA	AA	AA	BB	BB	AA	AA	AA	AA	AA	AA	AA	AA	BB	AA	AA	AA	AA	AA	AA
SCRI_RS_155758	1H	539454105	AA	AA	AA	AA	AA	AA	AA	AA	BB	AA	BB	AA	AA	AA	AA	AA	AA	BB	AA	AA	AA	AA	AA	AA	AA	AA	AA	AA	AA	BB	BB	BB	AA	AA	AA	AA	AA	AA	AA	AA	BB	AA	AA	AA	AA	AA	AA
BOPA1_4978-1030	1H	539492245	BB	BB	BB	BB	BB	BB	BB	BB	AA	BB	BB	BB	BB	BB	BB	BB	BB	BB	BB	BB	BB	BB	BB	BB	BB	BB	BB	BB	BB	BB	AA	AA	BB	BB	BB	BB	BB	BB	BB	BB	AA	BB	BB	BB	BB	BB	BB
SCRI_RS_162765	1H	539694542	BB	BB	BB	BB	BB	BB	BB	BB	BB	BB	BB	BB	BB	BB	BB	BB	BB	BB	BB	BB	BB	BB	BB	BB	BB	BB	BB	BB	BB	BB	AA	AA	BB	BB	BB	AA	BB	BB	BB	BB	BB	BB	BB	BB	BB	BB	BB
SCRI_RS_165588	1H	539695186	AA	AA	AA	BB	BB	BB	AA	AA	AA	AA	AA	AA	AA	AA	AA	BB	AA	BB	BB	BB	BB	BB	AA	BB	BB	BB	AA	AA	AA	BB	BB	BB	BB	AA	AA	BB	AA	AA	AA	AA	AA	BB	AA	AA	AA	AA	AA
BOPA1_677-411	1H	539810980	AA	AA	AA	BB	BB	BB	AA	AA	AA	AA	AA	AA	AA	AA	AA	BB	AA	AA	BB	BB	BB	BB	AA	BB	BB	BB	AA	AA	AA	AA	AA	AA	BB	AA	AA	AA	AA	AA	AA	AA	AA	BB	AA	AA	AA	AA	AA
BOPA2_12_30403	1H	540195470	AA	AA	AA	BB	BB	BB	AA	AA	AA	AA	AA	AA	AA	AA	AA	BB	AA	BB	BB	BB	BB	BB	AA	BB	BB	BB	AA	AA	AA	BB	AA	AA	BB	AA	AA	AA	AA	AA	AA	AA	AA	BB	AA	AA	AA	AA	AA
BOPA2_12_31377	1H	540278365	AA	AA	AA	BB	BB	BB	AA	AA	AA	AA	AA	AA	AA	AA	AA	BB	AA	BB	BB	BB	BB	BB	AA	BB	BB	BB	AA	AA	AA	BB	AA	AA	BB	AA	AA	AA	AA	AA	AA	AA	AA	BB	AA	AA	AA	AA	AA
SCRI_RS_189967	1H	540716304	AA	AA	AA	AA	AA	AA	AA	AA	AA	AA	AA	AA	AA	AA	AA	AA	AA	AA	AA	AA	AA	AA	AA	AA	AA	AA	AA	AA	AA	BB	AA	AA	AA	AA	AA	BB	AA	AA	AA	AA	AA	AA	AA	AA	AA	AA	AA
BOPA1_ConsensusGBS0361-5	1H	540810109	BB	BB	BB	BB	BB	BB	AA	BB	BB	AA	AA	BB	BB	AA	BB	BB	BB	BB	BB	BB	BB	BB	BB	BB	BB	BB	BB	BB	BB	BB	BB	BB	BB	BB	BB	BB	BB	BB	BB	BB	BB	BB	BB	BB	BB	BB	BB
BOPA2_12_10207	1H	540810202	AA	AA	AA	AA	AA	AA	BB	AA	AA	BB	BB	AA	AA	BB	AA	AA	AA	BB	AA	AA	AA	AA	AA	AA	AA	AA	AA	AA	AA	BB	BB	AA	AA	AA	AA	BB	AA	AA	AA	AA	AA	AA	AA	AA	AA	AA	AA
SCRI_RS_160475	1H	540988847	AA	AA	AA	AA	AA	AA	AA	AA	AA	AA	AA	AA	AA	AA	AA	AA	AA	AA	AA	AA	AA	AA	AA	AA	AA	AA	AA	AA	AA	AA	BB	BB	AA	AA	AA	AA	AA	AA	AA	AA	AA	AA	AA	AA	AA	AA	AA
BOPA1_4393-1078	1H	541351028	BB	BB	BB	BB	BB	BB	BB	BB	BB	BB	BB	BB	BB	BB	BB	BB	BB	BB	BB	BB	BB	BB	BB	BB	BB	BB	BB	BB	BB	BB	AA	BB	BB	BB	BB	BB	BB	BB	BB	BB	BB	BB	BB	BB	BB	BB	BB
BOPA1_1298-1450	1H	541996243	BB	BB	BB	BB	BB	BB	BB	BB	AA	BB	BB	BB	BB	AA	BB	BB	BB	BB	BB	BB	BB	BB	BB	BB	BB	BB	BB	BB	BB	BB	AA	AA	BB	BB	BB	AA	BB	BB	BB	BB	AA	BB	BB	BB	BB	BB	BB
BOPA2_12_10808	1H	542658567	BB	BB	BB	BB	BB	BB	BB	BB	BB	BB	BB	BB	BB	BB	BB	BB	BB	BB	BB	BB	BB	BB	BB	BB	BB	BB	BB	BB	BB	AA	BB	BB	BB	BB	BB	BB	BB	BB	BB	BB	BB	BB	BB	BB	BB	BB	BB
BOPA2_12_31387	1H	542673810	BB	AA	BB	BB	BB	BB	BB	BB	BB	AA	BB	AA	BB	BB	AA	BB	AA	BB	BB	BB	BB	BB	AA	BB	BB	BB	BB	BB	BB	AA	BB	BB	BB	AA	AA	BB	AA	AA	BB	AA	BB	BB	AA	AA	BB	AA	BB
BOPA2_12_30649	1H	543500492	AA	BB	AA	AA	AA	AA	AA	AA	AA	BB	BB	BB	AA	AA	BB	AA	BB	BB	AA	AA	AA	AA	BB	AA	AA	AA	AA	AA	AA	BB	AA	AA	AA	BB	BB	AA	BB	BB	AA	BB	AA	AA	BB	BB	AA	BB	AA
BOPA2_12_10693	1H	543765502	BB	BB	BB	BB	BB	BB	BB	AA	AA	BB	AA	BB	AA	AA	BB	BB	BB	AA	BB	BB	BB	BB	BB	BB	BB	BB	BB	BB	BB	AA	BB	BB	BB	BB	BB	AA	BB	BB	BB	BB	AA	BB	BB	BB	BB	BB	BB
SCRI_RS_169881	1H	544041369	BB	BB	BB	BB	BB	BB	AA	BB	BB	BB	BB	BB	BB	BB	BB	BB	BB	BB	BB	BB	BB	BB	BB	BB	BB	BB	BB	BB	BB	BB	BB	BB	BB	BB	BB	BB	BB	BB	BB	BB	BB	BB	BB	BB	BB	BB	BB
BOPA1_ABC00875-1-3-436	1H	544586370	AA	AA	AA	BB	BB	BB	BB	BB	BB	AA	BB	AA	BB	BB	AA	BB	AA	BB	BB	BB	BB	BB	AA	BB	BB	BB	AA	AA	AA	BB	BB	BB	BB	AA	AA	BB	AA	AA	AA	AA	BB	BB	AA	AA	AA	AA	AA
SCRI_RS_216088	1H	544588704	AA	AA	AA	BB	BB	BB	AA	AA	AA	AA	BB	AA	AA	BB	AA	BB	AA	BB	BB	BB	BB	BB	AA	BB	BB	BB	AA	AA	AA	BB	BB	BB	BB	AA	AA	AA	AA	AA	AA	AA	AA	BB	AA	AA	AA	AA	AA
SCRI_RS_167578	1H	546273295	AA	AA	AA	AA	AA	AA	AA	BB	BB	AA	AA	AA	BB	AA	AA	AA	AA	AA	AA	AA	AA	AA	AA	AA	AA	AA	AA	AA	AA	BB	AA	BB	AA	AA	AA	BB	AA	AA	AA	AA	BB	AA	AA	AA	AA	AA	AA
BOPA2_12_30444	1H	546757156	AA	AA	AA	BB	BB	BB	BB	AA	AA	AA	BB	AA	AA	BB	AA	BB	AA	BB	BB	BB	BB	BB	AA	BB	BB	BB	AA	AA	AA	BB	BB	AA	BB	AA	AA	AA	AA	AA	AA	AA	AA	BB	AA	AA	AA	AA	AA
SCRI_RS_153450	1H	547049794	BB	BB	BB	AA	AA	AA	AA	BB	BB	BB	AA	BB	BB	AA	BB	AA	BB	AA	AA	AA	AA	AA	BB	AA	AA	AA	BB	BB	BB	AA	AA	BB	AA	BB	BB	BB	BB	BB	BB	BB	BB	AA	BB	BB	BB	BB	BB
SCRI_RS_207416	1H	547198473	BB	BB	BB	BB	BB	BB	BB	BB	BB	BB	BB	BB	BB	BB	BB	BB	BB	BB	BB	BB	BB	BB	BB	BB	BB	BB	BB	BB	BB	BB	AA	BB	BB	BB	BB	BB	BB	BB	BB	BB	BB	BB	BB	BB	BB	BB	BB
BOPA1_2572-986	1H	547250832	AA	AA	AA	AA	AA	AA	AA	AA	AA	AA	AA	AA	AA	AA	AA	AA	AA	AA	AA	AA	AA	AA	AA	AA	AA	AA	AA	AA	AA	AA	BB	AA	AA	AA	AA	AA	AA	AA	AA	AA	AA	AA	AA	AA	AA	AA	AA
SCRI_RS_161239	1H	548327048	BB	BB	BB	BB	BB	BB	BB	BB	AA	BB	BB	BB	BB	BB	BB	BB	BB	BB	BB	BB	BB	BB	BB	BB	BB	BB	BB	BB	BB	BB	BB	BB	BB	BB	BB	BB	BB	BB	BB	BB	BB	BB	BB	BB	BB	BB	BB
SCRI_RS_138629	1H	548348093	AA	AA	AA	AA	AA	AA	AA	AA	BB	AA	AA	AA	AA	AA	AA	AA	AA	AA	AA	AA	AA	AA	AA	AA	AA	AA	AA	AA	AA	AA	AA	AA	AA	AA	AA	AA	AA	AA	AA	AA	AA	AA	AA	AA	AA	AA	AA
SCRI_RS_196448	1H	548354573	AA	AA	AA	AA	AA	AA	AA	AA	BB	AA	BB	AA	AA	BB	AA	AA	AA	BB	AA	AA	AA	AA	AA	AA	AA	AA	AA	AA	AA	BB	BB	AA	AA	AA	AA	BB	AA	AA	AA	AA	AA	AA	AA	AA	AA	AA	AA
SCRI_RS_165338	1H	548449767	BB	BB	BB	BB	BB	BB	BB	AA	AA	BB	AA	BB	AA	AA	BB	BB	BB	AA	BB	BB	BB	BB	BB	BB	BB	BB	BB	BB	BB	AA	AA	BB	BB	BB	BB	AA	BB	BB	BB	BB	AA	BB	BB	BB	BB	BB	BB
SCRI_RS_165476	1H	548452627	BB	BB	BB	BB	BB	BB	BB	AA	AA	BB	BB	BB	AA	BB	BB	BB	BB	BB	BB	BB	BB	BB	BB	BB	BB	BB	BB	BB	BB	BB	AA	BB	BB	BB	BB	AA	BB	BB	BB	BB	AA	BB	BB	BB	BB	BB	BB
SCRI_RS_165886	1H	548750063	AA	AA	AA	AA	AA	AA	AA	AA	AA	AA	AA	AA	AA	AA	AA	AA	AA	AA	AA	AA	AA	AA	AA	AA	AA	AA	AA	AA	AA	AA	AA	AA	AA	AA	AA	AA	AA	AA	AA	AA	AA	AA	AA	AA	AA	AA	AA
SCRI_RS_206532	1H	548750610	BB	BB	BB	BB	BB	BB	BB	BB	AA	BB	AA	BB	BB	AA	BB	BB	BB	AA	BB	BB	BB	BB	BB	BB	BB	BB	BB	BB	BB	AA	BB	BB	BB	BB	BB	AA	BB	BB	BB	BB	BB	BB	BB	BB	BB	BB	BB
SCRI_RS_130891	1H	549046383	AA	AA	AA	AA	AA	AA	AA	AA	AA	AA	AA	AA	AA	AA	AA	AA	AA	AA	AA	AA	AA	AA	AA	AA	AA	AA	AA	AA	AA	AA	AA	AA	AA	AA	AA	AA	AA	AA	AA	AA	AA	AA	AA	AA	AA	AA	AA
SCRI_RS_180081	1H	549127781	AA	AA	AA	AA	AA	AA	AA	BB	AA	AA	BB	AA	BB	AA	AA	AA	AA	AA	AA	AA	AA	AA	AA	AA	AA	AA	AA	AA	AA	AA	AA	AA	AA	AA	AA	AA	AA	AA	AA	AA	AA	AA	AA	AA	AA	AA	AA
SCRI_RS_166469	1H	549130371	AA	AA	AA	AA	AA	AA	AA	BB	AA	AA	BB	AA	BB	AA	AA	AA	AA	AA	AA	AA	AA	AA	AA	AA	AA	AA	AA	AA	AA	AA	AA	AA	AA	AA	AA	AA	AA	AA	AA	AA	AA	AA	AA	AA	AA	AA	AA
SCRI_RS_150563	1H	549153015	BB	BB	BB	BB	BB	BB	BB	AA	BB	BB	AA	BB	AA	BB	BB	BB	AA	BB	BB	BB	BB	BB	BB	BB	BB	BB	BB	BB	BB	BB	BB	BB	BB	AA	BB	BB	AA	BB	BB	BB	BB	BB	BB	BB	BB	BB	BB
SCRI_RS_155407	1H	549181619	AA	AA	AA	AA	AA	AA	AA	BB	AA	AA	AA	AA	BB	AA	AA	AA	BB	AA	AA	AA	AA	AA	AA	AA	AA	AA	AA	AA	AA	AA	AA	AA	AA	BB	AA	AA	BB	AA	AA	AA	AA	AA	AA	AA	AA	AA	AA
SCRI_RS_184058	1H	549775318	BB	BB	AA	AA	AA	AA	BB	BB	AA	AA	AA	BB	BB	AA	BB	AA	BB	AA	AA	AA	AA	AA	BB	AA	AA	AA	AA	AA	AA	AA	AA	BB	AA	BB	BB	AA	BB	BB	BB	BB	AA	AA	BB	BB	BB	BB	BB
SCRI_RS_162628	1H	549777899	BB	BB	AA	AA	AA	AA	BB	BB	AA	AA	AA	BB	BB	AA	BB	AA	BB	AA	AA	AA	AA	AA	BB	AA	AA	AA	AA	AA	AA	AA	AA	BB	AA	BB	BB	AA	BB	BB	BB	BB	AA	AA	BB	BB	BB	BB	BB
SCRI_RS_182206	1H	549786855	AA	AA	AA	AA	AA	AA	BB	BB	AA	AA	AA	AA	BB	AA	AA	AA	AA	AA	AA	AA	AA	AA	AA	AA	AA	AA	AA	AA	AA	AA	AA	AA	AA	AA	AA	AA	AA	AA	AA	AA	AA	AA	AA	AA	AA	AA	AA
SCRI_RS_10956	1H	550242008	BB	BB	AA	BB	BB	BB	BB	BB	AA	AA	AA	BB	BB	BB	BB	BB	BB	AA	BB	BB	BB	BB	BB	BB	BB	BB	AA	AA	AA	AA	AA	BB	BB	BB	BB	AA	BB	BB	BB	BB	AA	BB	BB	BB	BB	BB	BB
SCRI_RS_150786	1H	550268410	BB	BB	BB	AA	AA	AA	AA	AA	BB	BB	BB	BB	AA	BB	BB	AA	BB	BB	AA	AA	AA	AA	BB	AA	AA	AA	BB	BB	BB	BB	BB	BB	AA	BB	BB	BB	BB	BB	BB	BB	BB	AA	BB	BB	BB	BB	BB
SCRI_RS_185604	1H	550548506	AA	AA	AA	AA	AA	AA	BB	BB	BB	AA	AA	AA	BB	BB	AA	AA	AA	AA	AA	AA	AA	AA	BB	AA	AA	AA	AA	AA	AA	AA	BB	AA	AA	AA	AA	BB	AA	AA	AA	AA	BB	AA	AA	AA	AA	AA	AA
SCRI_RS_141322	1H	551349565	BB	BB	BB	BB	BB	BB	BB	BB	BB	BB	BB	BB	BB	BB	BB	BB	BB	BB	BB	BB	BB	BB	BB	BB	BB	BB	BB	BB	BB	BB	BB	BB	BB	BB	BB	BB	BB	BB	BB	BB	BB	BB	BB	BB	BB	BB	BB
BOPA1_9022-543	1H	551383207	AA	AA	AA	BB	BB	BB	BB	BB	AA	AA	BB	AA	BB	BB	AA	BB	AA	BB	BB	BB	BB	BB	BB	BB	BB	BB	AA	AA	AA	BB	AA	AA	BB	AA	AA	AA	AA	AA	AA	AA	AA	BB	AA	AA	AA	AA	AA
BOPA1_ABC05061-1-1-159	1H	551573705	AA	AA	AA	AA	AA	AA	AA	AA	AA	AA	BB	AA	AA	AA	AA	AA	AA	BB	AA	AA	AA	AA	AA	AA	AA	AA	AA	AA	AA	AA	AA	AA	AA	AA	AA	AA	AA	AA	AA	AA	AA	AA	AA	AA	AA	AA	AA
SCRI_RS_147318	1H	551613198	BB	BB	AA	BB	BB	BB	BB	BB	AA	BB	BB	BB	BB	BB	BB	BB	BB	BB	BB	BB	BB	BB	AA	BB	BB	BB	AA	AA	AA	BB	AA	BB	BB	BB	BB	AA	BB	BB	BB	BB	AA	BB	BB	BB	BB	BB	BB
SCRI_RS_13869	1H	551847059	AA	AA	BB	BB	BB	BB	AA	BB	BB	AA	AA	AA	BB	BB	AA	BB	AA	AA	BB	BB	BB	BB	BB	BB	BB	BB	BB	BB	BB	BB	BB	AA	BB	AA	AA	BB	AA	AA	AA	AA	BB	BB	AA	AA	AA	AA	AA
SCRI_RS_156009	1H	551855430	AA	AA	BB	BB	BB	BB	AA	BB	BB	AA	AA	AA	BB	BB	AA	BB	AA	AA	BB	BB	BB	BB	BB	BB	BB	BB	BB	BB	BB	BB	BB	AA	BB	AA	AA	BB	AA	AA	AA	AA	BB	BB	AA	AA	AA	AA	AA
SCRI_RS_165600	1H	551858465	BB	BB	AA	AA	AA	AA	BB	AA	AA	BB	BB	BB	AA	AA	BB	AA	BB	BB	AA	AA	AA	AA	AA	AA	AA	AA	AA	AA	AA	AA	AA	BB	AA	BB	BB	AA	BB	BB	BB	BB	AA	AA	BB	BB	BB	BB	BB
SCRI_RS_170857	1H	552517744	BB	BB	BB	AA	AA	AA	AA	AA	BB	AA	BB	BB	AA	BB	BB	AA	BB	BB	AA	AA	AA	AA	BB	AA	AA	AA	BB	BB	BB	BB	BB	BB	AA	BB	BB	BB	BB	BB	BB	BB	BB	AA	BB	BB	BB	BB	BB
BOPA1_11454-414	1H	552906938	BB	BB	BB	BB	BB	BB	AA	BB	BB	AA	BB	BB	BB	BB	BB	BB	BB	BB	BB	BB	BB	BB	BB	BB	BB	BB	BB	BB	BB	BB	BB	BB	BB	BB	BB	BB	BB	BB	BB	BB	BB	BB	BB	BB	BB	BB	BB
SCRI_RS_165434	1H	552908419	AA	AA	AA	AA	AA	AA	BB	AA	AA	BB	AA	AA	AA	AA	AA	AA	AA	AA	AA	AA	AA	AA	AA	AA	AA	AA	AA	AA	AA	AA	AA	AA	AA	AA	AA	AA	AA	AA	AA	AA	AA	AA	AA	AA	AA	AA	AA
SCRI_RS_214888	1H	552978372	BB	BB	BB	AA	AA	AA	BB	AA	AA	BB	AA	BB	AA	BB	BB	AA	BB	AA	AA	AA	AA	AA	BB	AA	AA	AA	BB	BB	BB	BB	AA	BB	AA	BB	BB	AA	BB	BB	BB	BB	AA	AA	BB	BB	BB	BB	BB
SCRI_RS_106142	1H	553477358	AA	AA	AA	BB	BB	BB	AA	BB	AA	AA	BB	AA	BB	AA	AA	BB	AA	BB	BB	BB	BB	BB	AA	BB	BB	BB	AA	AA	AA	AA	AA	AA	BB	AA	AA	AA	AA	AA	AA	AA	AA	BB	AA	AA	AA	AA	AA
SCRI_RS_163142	1H	553917818	BB	BB	BB	BB	BB	BB	BB	AA	BB	BB	BB	BB	AA	BB	BB	BB	BB	BB	BB	BB	BB	BB	BB	BB	BB	BB	BB	BB	BB	BB	BB	BB	BB	BB	BB	BB	BB	BB	BB	BB	BB	BB	BB	BB	BB	BB	BB
SCRI_RS_106140	1H	553959477	BB	BB	BB	AA	AA	AA	BB	AA	BB	BB	AA	BB	AA	BB	BB	AA	BB	AA	AA	AA	AA	AA	BB	AA	AA	AA	BB	BB	BB	BB	BB	BB	AA	BB	BB	BB	BB	BB	BB	BB	BB	AA	BB	BB	BB	BB	BB
SCRI_RS_187051	1H	554062585	BB	BB	BB	BB	BB	BB	BB	AA	BB	BB	BB	BB	AA	BB	BB	BB	BB	BB	BB	BB	BB	BB	BB	BB	BB	BB	BB	BB	BB	BB	BB	BB	BB	BB	BB	BB	BB	BB	BB	BB	BB	BB	BB	BB	BB	BB	BB
SCRI_RS_236175	1H	554148088	AA	AA	AA	AA	AA	AA	AA	BB	AA	AA	AA	AA	BB	AA	AA	AA	AA	AA	AA	AA	AA	AA	AA	AA	AA	AA	AA	AA	AA	AA	AA	AA	AA	AA	AA	AA	AA	AA	AA	AA	AA	AA	AA	AA	AA	AA	AA
SCRI_RS_149094	1H	554149433	AA	AA	AA	AA	AA	AA	AA	BB	AA	AA	AA	AA	BB	AA	AA	AA	AA	AA	AA	AA	AA	AA	AA	AA	AA	AA	AA	AA	AA	AA	AA	AA	AA	AA	AA	AA	AA	AA	AA	AA	AA	AA	AA	AA	AA	AA	AA
BOPA1_ConsensusGBS0554-4	1H	554277483	BB	BB	BB	BB	BB	BB	BB	AA	BB	BB	BB	BB	AA	BB	BB	BB	BB	BB	BB	BB	BB	BB	BB	BB	BB	BB	BB	BB	BB	BB	BB	BB	BB	BB	BB	BB	BB	BB	BB	BB	BB	BB	BB	BB	BB	BB	BB
SCRI_RS_206337	1H	554283368	AA	AA	AA	AA	AA	AA	AA	BB	AA	AA	AA	AA	BB	AA	AA	AA	AA	AA	AA	AA	AA	AA	AA	AA	AA	AA	AA	AA	AA	AA	AA	AA	AA	AA	AA	AA	AA	AA	AA	AA	AA	AA	AA	AA	AA	AA	AA
SCRI_RS_196512	1H	554450922	BB	BB	BB	BB	BB	BB	BB	AA	BB	BB	BB	BB	AA	BB	BB	BB	BB	BB	BB	BB	BB	BB	BB	BB	BB	BB	BB	BB	BB	BB	BB	BB	BB	BB	BB	BB	BB	BB	BB	BB	BB	BB	BB	BB	BB	BB	BB
SCRI_RS_143790	1H	554561882	AA	BB	AA	BB	BB	BB	BB	BB	BB	AA	BB	BB	BB	AA	BB	BB	BB	BB	BB	BB	BB	BB	AA	BB	BB	BB	BB	BB	BB	BB	BB	BB	BB	BB	BB	BB	BB	BB	AA	BB	BB	BB	BB	BB	BB	BB	AA
SCRI_RS_4928	1H	554563783	AA	AA	AA	BB	BB	BB	BB	BB	BB	AA	AA	AA	BB	AA	AA	BB	AA	AA	BB	BB	BB	BB	AA	BB	BB	BB	AA	AA	AA	AA	BB	AA	BB	AA	AA	BB	AA	AA	AA	AA	BB	BB	AA	AA	AA	AA	AA
BOPA1_3639-969	1H	554604186	BB	BB	BB	AA	AA	AA	BB	BB	BB	BB	BB	BB	BB	BB	BB	AA	BB	BB	AA	AA	AA	AA	BB	AA	AA	AA	BB	BB	BB	BB	BB	BB	AA	BB	BB	BB	BB	BB	BB	BB	BB	AA	BB	BB	BB	BB	BB
SCRI_RS_176006	1H	554709406	AA	AA	AA	AA	AA	AA	BB	BB	BB	AA	AA	AA	BB	AA	AA	AA	AA	BB	AA	AA	AA	AA	AA	AA	AA	AA	AA	AA	AA	BB	BB	AA	AA	AA	AA	BB	AA	AA	AA	AA	BB	AA	AA	AA	AA	AA	AA
BOPA2_12_30967	1H	554760260	BB	AB	BB	BB	BB	BB	BB	BB	BB	BB	AA	AB	BB	BB	AB	BB	AB	AA	BB	BB	BB	BB	BB	BB	BB	BB	AB	AB	AB	AA	BB	AB	BB	AB	AB	BB	AB	AB	BB	AB	BB	BB	AB	AB	AA	AB	BB
BOPA1_13095-187	1H	554760286	BB	BB	BB	BB	BB	BB	AA	AA	AA	BB	BB	BB	AA	BB	BB	BB	BB	BB	BB	BB	BB	BB	BB	BB	BB	BB	BB	BB	BB	BB	AA	BB	BB	BB	BB	AA	BB	BB	BB	BB	AA	BB	BB	BB	BB	BB	BB
SCRI_RS_235776	1H	554846818	BB	BB	BB	AA	AA	AA	BB	AA	BB	BB	BB	BB	AA	BB	BB	AA	BB	BB	AA	AA	AA	AA	BB	AA	AA	AA	BB	BB	BB	BB	BB	BB	AA	BB	BB	BB	BB	BB	BB	BB	BB	AA	BB	BB	BB	BB	BB
SCRI_RS_153896	1H	555421487	AA	AA	AA	AA	AA	AA	AA	AA	AA	AA	AA	AA	AA	AA	AA	AA	AA	AA	AA	AA	AA	AA	AA	AA	AA	AA	AA	AA	AA	BB	AA	AA	AA	AA	AA	AA	AA	AA	AA	AA	AA	AA	AA	AA	AA	AA	AA
BOPA1_4927-1340	1H	555426553	BB	BB	BB	BB	BB	BB	BB	BB	BB	BB	AA	BB	BB	BB	BB	BB	BB	AA	BB	BB	BB	BB	BB	BB	BB	BB	BB	BB	BB	BB	BB	BB	BB	BB	BB	BB	BB	BB	BB	BB	BB	BB	BB	BB	BB	BB	BB
BOPA1_5316-739	1H	555460565	BB	BB	BB	BB	BB	BB	AA	BB	AA	BB	BB	BB	BB	BB	BB	BB	BB	BB	BB	BB	BB	BB	BB	BB	BB	BB	BB	BB	BB	BB	AA	BB	BB	BB	BB	AA	BB	BB	BB	BB	AA	BB	BB	BB	BB	BB	BB
BOPA1_4057-2114	1H	555618221	AA	AA	AA	AA	AA	AA	BB	AA	BB	AA	AA	AA	AA	AA	AA	AA	AA	AA	AA	AA	AA	AA	AA	AA	AA	AA	AA	AA	AA	AA	BB	AA	AA	AA	AA	BB	AA	AA	AA	AA	BB	AA	AA	AA	AA	AA	AA
SCRI_RS_117283	1H	556056250	AA	AA	AA	AA	AA	AA	AA	AA	AA	AA	AA	AA	AA	AA	AA	AA	AA	AA	AA	AA	AA	AA	AA	AA	AA	AA	AA	AA	AA	AA	AA	AA	AA	AA	AA	BB	AA	AA	AA	AA	AA	AA	AA	AA	AA	AA	AA
SCRI_RS_167999	1H	556183465	BB	BB	BB	BB	BB	BB	BB	BB	BB	BB	BB	BB	BB	BB	BB	BB	BB	BB	BB	BB	BB	BB	BB	BB	BB	BB	BB	BB	BB	BB	BB	BB	BB	BB	BB	AA	BB	BB	BB	BB	BB	BB	BB	BB	BB	BB	BB
BOPA2_12_30231	1H	556387099	BB	BB	BB	BB	BB	BB	BB	BB	BB	BB	BB	BB	BB	BB	BB	BB	BB	BB	BB	BB	BB	BB	BB	BB	BB	BB	BB	BB	BB	BB	BB	BB	BB	BB	BB	AA	BB	BB	BB	BB	BB	BB	BB	BB	BB	BB	BB
BOPA1_3246-1135	1H	556420880	BB	BB	BB	BB	BB	BB	BB	BB	BB	BB	BB	BB	BB	BB	BB	BB	BB	BB	BB	BB	BB	BB	BB	BB	BB	BB	BB	BB	BB	BB	BB	BB	BB	BB	BB	BB	BB	BB	BB	BB	BB	BB	BB	BB	BB	BB	BB
SCRI_RS_175218	1H	556480813	AA	AA	AA	AA	AA	AA	BB	AA	AA	AA	AA	AA	AA	AA	AA	AA	AA	AA	AA	AA	AA	AA	AA	AA	AA	AA	AA	AA	AA	AA	AA	AA	AA	AA	AA	AA	AA	AA	AA	AA	BB	AA	AA	AA	AA	AA	AA
SCRI_RS_132472	1H	556777556	BB	BB	AB	AA	AA	AA	AA	AA	AA	BB	BB	BB	AA	BB	BB	AA	BB	BB	AA	AA	AA	AA	BB	AA	AA	AA	BB	BB	BB	BB	AA	BB	AA	BB	BB	AA	BB	BB	BB	BB	AA	AA	BB	BB	BB	BB	BB
SCRI_RS_195067	1H	556782669	BB	BB	AB	AA	AA	AA	BB	AA	AA	BB	BB	BB	AA	BB	BB	AA	BB	BB	AA	AA	AA	AA	BB	AA	AA	AA	BB	BB	BB	BB	AA	BB	AA	BB	BB	BB	BB	BB	BB	BB	BB	AA	BB	BB	BB	BB	BB
SCRI_RS_154621	1H	556905465	BB	BB	BB	BB	BB	BB	BB	BB	BB	BB	BB	BB	BB	BB	BB	BB	BB	BB	BB	BB	BB	BB	BB	BB	BB	BB	BB	BB	BB	BB	BB	BB	BB	BB	BB	BB	BB	BB	BB	BB	BB	BB	BB	BB	BB	BB	BB
BOPA1_4592-118	1H	557125647	BB	BB	BB	BB	BB	BB	AA	BB	BB	BB	BB	BB	BB	BB	BB	BB	BB	BB	BB	BB	BB	BB	BB	BB	BB	BB	BB	BB	BB	BB	BB	BB	BB	BB	BB	AA	BB	BB	BB	BB	AA	BB	BB	BB	BB	BB	BB
BOPA2_12_30935	1H	557764632	BB	BB	BB	BB	BB	BB	BB	BB	BB	BB	BB	BB	BB	BB	BB	BB	BB	BB	BB	BB	BB	BB	BB	BB	BB	BB	BB	BB	BB	BB	BB	BB	BB	BB	BB	BB	BB	BB	BB	BB	BB	BB	BB	BB	BB	BB	BB
BOPA2_12_30934	1H	557764749	AA	AA	AB	BB	BB	BB	AA	BB	BB	AA	AA	AA	BB	AA	AA	BB	AA	AA	BB	BB	BB	BB	AA	BB	BB	BB	AA	AA	AA	AA	BB	AA	BB	AA	AA	BB	AA	AA	AA	AA	BB	BB	AA	AA	AA	AA	AA
SCRI_RS_199945	1H	557912736	AA	AA	AA	AA	AA	AA	BB	AA	AA	AA	AA	AA	AA	AA	AA	AA	AA	AA	AA	AA	AA	AA	AA	AA	AA	AA	AA	AA	AA	AA	AA	AA	AA	AA	AA	AA	AA	AA	AA	AA	AA	AA	AA	AA	AA	AA	AA
BOPA1_3263-2865	1H	558025047	AA	AA	AB	BB	BB	BB	AA	BB	BB	AA	AA	AA	BB	AA	AA	BB	AA	AA	BB	BB	BB	BB	AA	BB	BB	BB	AA	AA	AA	AA	BB	AA	BB	AA	AA	BB	AA	AA	AA	AA	BB	BB	AA	AA	AA	AA	AA
BOPA2_12_31081	1H	558224271	BB	BB	AB	AA	AA	AA	AA	AA	AA	BB	BB	BB	AA	BB	BB	AA	BB	BB	AA	AA	AA	AA	BB	AA	AA	AA	BB	BB	BB	BB	AA	BB	AA	BB	BB	AA	BB	BB	BB	BB	AA	AA	BB	BB	BB	BB	BB
SCRI_RS_52789	1H	558414570	BB	BB	BB	BB	BB	BB	BB	BB	BB	BB	BB	BB	BB	BB	BB	BB	BB	BB	BB	BB	BB	BB	BB	BB	BB	BB	BB	BB	BB	BB	BB	BB	BB	BB	BB	BB	BB	BB	BB	BB	BB	BB	BB	BB	BB	BB	BB
SCRI_RS_166806	2H	26309	BB	BB	BB	AA	AA	AA	AA	BB	BB	BB	AA	BB	BB	BB	BB	AA	BB	AA	AA	AA	AA	AA	BB	AA	AA	AA	BB	BB	BB	AA	AA	BB	AA	BB	BB	BB	BB	BB	BB	BB	AA	AA	AA	BB	BB	BB	BB
SCRI_RS_148694	2H	32053	AA	AA	AA	BB	BB	BB	BB	AA	AA	AA	BB	AA	AA	AA	AA	BB	AA	BB	BB	BB	BB	BB	AA	BB	BB	BB	AA	AA	AA	BB	BB	AA	BB	AA	AA	AA	AA	AA	AA	AA	BB	BB	BB	AA	AA	AA	AA
SCRI_RS_219333	2H	35979	BB	BB	BB	AA	AA	AA	AA	BB	BB	BB	AA	BB	BB	BB	BB	AA	BB	AA	AA	AA	AA	AA	BB	AA	AA	AA	BB	BB	BB	AA	AA	BB	AA	BB	BB	BB	BB	BB	BB	BB	AA	AA	AA	BB	BB	BB	BB
SCRI_RS_225720	2H	37523	AA	AA	AA	BB	BB	BB	BB	AA	AA	AA	AA	AA	AA	AA	AA	BB	AA	AA	BB	BB	BB	BB	AA	BB	BB	BB	AA	AA	AA	AA	BB	AA	BB	AA	AA	AA	AA	AA	AA	AA	BB	BB	BB	AA	AA	AA	AA
BOPA1_3692-940	2H	846519	AA	AA	AA	AA	AA	AA	AA	AA	BB	AA	AA	AA	AA	AA	AA	AA	AA	AA	AA	AA	AA	AA	AA	AA	AA	AA	AA	AA	AA	AA	AA	BB	AA	AA	AA	AA	AA	AA	AA	AA	AA	AA	AA	AA	AA	AA	AA
BOPA2_12_31446	2H	2096965	AA	AA	AA	BB	BB	BB	BB	AA	BB	AA	AA	AA	AA	AA	AA	BB	AA	AA	BB	BB	BB	BB	BB	BB	BB	BB	AA	AA	AA	AA	BB	BB	BB	AA	AA	AA	AA	AA	AA	AA	BB	BB	AA	AA	AA	AA	AA
SCRI_RS_165171	2H	2768978	BB	BB	BB	BB	BB	BB	BB	BB	AA	BB	BB	BB	BB	BB	BB	BB	BB	BB	BB	BB	BB	BB	AA	BB	BB	BB	BB	BB	BB	BB	BB	AA	BB	BB	BB	BB	BB	BB	BB	BB	BB	BB	BB	BB	BB	BB	BB
SCRI_RS_166816	2H	2773002	AA	AA	AA	AA	AA	AA	AA	AA	BB	AA	AA	AA	AA	AA	AA	AA	AA	AA	AA	AA	AA	AA	BB	AA	AA	AA	AA	AA	AA	AA	AA	BB	AA	AA	AA	AA	AA	AA	AA	AA	AA	AA	AA	AA	AA	AA	AA
SCRI_RS_175550	2H	2847137	AA	BB	AB	AA	AA	AA	AA	AA	BB	AA	AA	BB	AA	AA	BB	AA	BB	AA	AA	AA	AA	AA	BB	AA	AA	AA	AA	BB	AA	AA	AA	BB	AA	BB	BB	BB	AA	BB	AA	BB	AA	AA	BB	BB	AA	BB	AA
SCRI_RS_136200	2H	2850262	AA	BB	AB	AA	AA	AA	AA	AA	BB	AA	AA	BB	AA	AA	BB	AA	BB	AA	AA	AA	AA	AA	BB	AA	AA	AA	AA	BB	AA	AA	AA	BB	AA	BB	BB	BB	AA	BB	AA	BB	AA	AA	BB	BB	AA	BB	AA
BOPA1_2582-767	2H	3326205	BB	AA	AA	AA	AA	AA	AA	AA	AA	AA	AA	AA	AA	AA	AA	AA	AA	AA	AA	AA	AA	AA	BB	AA	AA	AA	AA	AA	AA	AA	AA	AA	AA	AA	AA	AA	AA	AA	BB	AA	AA	AA	AA	AA	AA	AA	BB
SCRI_RS_148734	2H	3582466	AA	AA	AA	AA	AA	AA	AA	BB	AA	AA	AA	AA	BB	AA	AA	AA	AA	AA	AA	AA	AA	AA	AA	AA	AA	AA	AA	AA	AA	AA	AA	AA	AA	AA	AA	AA	AA	AA	AA	AA	AA	AA	AA	AA	AA	AA	AA
SCRI_RS_139708	2H	3732305	BB	AA	AA	AA	AA	AA	AA	AA	AA	AA	AA	AA	AA	AA	AA	AA	AA	AA	AA	AA	AA	AA	BB	AA	AA	AA	AA	AA	AA	AA	AA	AA	AA	AA	AA	AA	AA	AA	BB	AA	AA	AA	AA	AA	AA	AA	BB
SCRI_RS_163314	2H	3737265	AA	BB	BB	BB	BB	BB	BB	BB	BB	BB	BB	BB	BB	BB	BB	BB	BB	BB	BB	BB	BB	BB	AA	BB	BB	BB	BB	BB	BB	BB	BB	BB	BB	BB	BB	BB	BB	BB	AA	BB	BB	BB	BB	BB	BB	BB	AA
SCRI_RS_135585	2H	3740076	BB	AA	AA	AA	AA	AA	AA	AA	AA	AA	AA	AA	AA	AA	AA	AA	AA	AA	AA	AA	AA	AA	BB	AA	AA	AA	AA	AA	AA	AA	AA	AA	AA	AA	AA	AA	AA	AA	BB	AA	AA	AA	AA	AA	AA	AA	BB
SCRI_RS_128813	2H	3990408	AA	BB	AA	AA	AA	AA	AA	BB	AA	BB	AA	BB	BB	BB	BB	AA	BB	AA	AA	AA	AA	AA	AA	AA	AA	AA	BB	BB	BB	AA	AA	AA	AA	BB	BB	BB	BB	BB	AA	BB	AA	AA	BB	BB	AA	BB	AA
SCRI_RS_211923	2H	4332695	AA	AA	AA	BB	BB	BB	BB	AA	AA	AA	AA	AA	AA	AA	AA	BB	AA	AA	BB	BB	BB	BB	AA	BB	BB	BB	AA	AA	AA	AA	BB	AA	BB	AA	AA	AA	AA	AA	AA	AA	BB	BB	AA	AA	AA	AA	AA
SCRI_RS_10642	2H	5023327	BB	BB	BB	BB	BB	BB	BB	BB	BB	BB	BB	BB	BB	BB	BB	BB	BB	BB	BB	BB	BB	BB	BB	BB	BB	BB	BB	BB	BB	BB	BB	BB	BB	BB	BB	BB	BB	BB	BB	BB	BB	BB	BB	BB	BB	BB	BB
BOPA2_12_30132	2H	5332637	AA	AA	AA	BB	BB	BB	BB	AA	BB	AA	AA	AA	AA	AA	AA	BB	AA	AA	BB	BB	BB	BB	AA	BB	BB	BB	AA	AA	AA	AA	BB	BB	BB	AA	AA	AA	AA	AA	AA	AA	BB	BB	AA	AA	AA	AA	AA
BOPA2_12_10718	2H	5692056	BB	BB	BB	BB	BB	BB	BB	BB	BB	BB	BB	BB	BB	BB	BB	BB	BB	BB	BB	BB	BB	BB	BB	BB	BB	BB	BB	BB	BB	BB	BB	BB	BB	BB	BB	BB	BB	BB	BB	BB	BB	BB	BB	BB	BB	BB	BB
SCRI_RS_146936	2H	6097562	AA	AA	AA	BB	BB	BB	BB	BB	AA	AA	BB	AA	BB	AA	AA	BB	AA	BB	BB	BB	BB	BB	AA	BB	BB	BB	AA	AA	AA	BB	BB	AA	BB	AA	AA	AA	AA	AA	AA	AA	BB	BB	AA	AA	AA	AA	AA
SCRI_RS_122	2H	6177617	AA	AA	AB	AA	AA	AA	AA	AA	AA	BB	AA	AA	AA	BB	AA	AA	AA	AA	AA	AA	AA	AA	AA	AA	AA	AA	AA	AA	AA	AA	AA	AA	AA	AA	AA	AA	AA	AA	AA	AA	AA	AA	AA	AA	BB	AA	AA
BOPA2_12_21415	2H	6193158	BB	BB	BB	BB	BB	BB	BB	BB	BB	BB	BB	BB	BB	BB	BB	BB	BB	BB	BB	BB	BB	BB	BB	BB	BB	BB	BB	BB	BB	BB	BB	BB	BB	BB	BB	BB	BB	BB	BB	BB	BB	BB	BB	BB	BB	BB	BB
SCRI_RS_184395	2H	6428459	AA	AA	BB	AA	AA	AA	AA	AA	BB	BB	BB	AA	AA	BB	AA	AA	AA	BB	AA	AA	AA	AA	AA	AA	AA	AA	AA	AA	AA	BB	AA	BB	AA	AA	AA	AA	AA	AA	AA	AA	AA	AA	AA	AA	AA	AA	AA
SCRI_RS_221776	2H	7268382	BB	BB	BB	BB	BB	BB	BB	BB	BB	BB	BB	BB	BB	BB	BB	BB	BB	BB	BB	BB	BB	BB	BB	BB	BB	BB	BB	BB	BB	BB	BB	AA	BB	BB	BB	BB	BB	BB	BB	BB	BB	BB	BB	BB	BB	BB	BB
SCRI_RS_227507	2H	7278762	AA	AA	AA	AA	AA	AA	AA	AA	AA	AA	AA	AA	AA	AA	AA	AA	AA	AA	AA	AA	AA	AA	AA	AA	AA	AA	AA	AA	AA	AA	AA	AA	AA	AA	AA	AA	AA	AA	AA	AA	AA	AA	AA	AA	AA	AA	AA
SCRI_RS_156845	2H	7351626	BB	AA	BB	BB	BB	BB	BB	BB	BB	BB	BB	AA	BB	BB	AA	BB	AA	BB	BB	BB	BB	BB	BB	BB	BB	BB	AA	AA	AA	BB	BB	BB	BB	AA	BB	AA	AA	AA	BB	AA	BB	BB	AA	AA	BB	AA	BB
SCRI_RS_224245	2H	7352769	BB	BB	BB	BB	BB	BB	BB	BB	BB	BB	BB	BB	BB	BB	BB	BB	BB	BB	BB	BB	BB	BB	BB	BB	BB	BB	BB	BB	BB	BB	BB	BB	BB	BB	BB	BB	BB	BB	BB	BB	BB	BB	BB	BB	BB	BB	BB
SCRI_RS_192440	2H	8034654	BB	BB	AB	BB	BB	BB	BB	BB	BB	BB	AA	BB	BB	AA	BB	BB	BB	AA	BB	BB	BB	BB	BB	BB	BB	BB	BB	BB	BB	AA	BB	BB	BB	BB	BB	BB	BB	BB	BB	BB	BB	BB	BB	BB	BB	BB	BB
SCRI_RS_168604	2H	9039170	BB	BB	BB	BB	BB	BB	BB	BB	AA	AA	BB	BB	BB	BB	BB	BB	BB	BB	BB	BB	BB	BB	BB	BB	BB	BB	BB	BB	BB	BB	BB	AA	BB	BB	BB	BB	BB	BB	BB	BB	BB	BB	BB	BB	BB	BB	BB
SCRI_RS_238263	2H	9041827	AA	AA	AA	AA	AA	AA	AA	AA	AA	AA	AA	AA	AA	AA	AA	AA	AA	AA	AA	AA	AA	AA	AA	AA	AA	AA	AA	AA	AA	AA	AA	AA	AA	AA	AA	AA	AA	AA	BB	AA	AA	AA	AA	AA	AA	AA	AA
SCRI_RS_190048	2H	9087512	AA	AA	AA	AA	AA	AA	AA	AA	BB	NN	BB	AA	AA	AA	AA	AA	AA	BB	AA	AA	AA	AA	NN	AA	AA	AA	AA	AA	AA	BB	AA	BB	AA	AA	AA	AA	AA	AA	AA	AA	AA	AA	AA	AA	AA	AA	AA
SCRI_RS_175603	2H	9173879	AA	AA	AA	AA	AA	AA	AA	AA	BB	BB	BB	AA	AA	AA	AA	AA	AA	BB	AA	AA	AA	AA	BB	AA	AA	AA	AA	AA	AA	BB	AA	BB	AA	AA	AA	AA	AA	AA	AA	AA	AA	AA	AA	AA	AA	AA	AA
SCRI_RS_146997	2H	9181388	AA	AA	AA	AA	AA	AA	AA	AA	BB	BB	AA	AA	AA	AA	AA	AA	AA	AA	AA	AA	AA	AA	BB	AA	AA	AA	AA	AA	AA	AA	AA	BB	AA	AA	AA	AA	AA	AA	AA	AA	AA	AA	AA	AA	AA	AA	AA
SCRI_RS_182210	2H	9181669	AA	AA	AA	AA	AA	AA	AA	AA	BB	BB	AA	AA	AA	AA	AA	AA	AA	AA	AA	AA	AA	AA	BB	AA	AA	AA	AA	AA	AA	AA	AA	BB	AA	AA	AA	AA	AA	AA	AA	AA	AA	AA	AA	AA	AA	AA	AA
SCRI_RS_182947	2H	9299267	BB	BB	BB	AA	AA	AA	AA	NN	BB	AA	BB	BB	NN	AA	BB	AA	BB	BB	AA	AA	AA	AA	AA	AA	AA	AA	BB	BB	BB	BB	AA	BB	AA	BB	AA	BB	BB	BB	AA	BB	AA	AA	BB	BB	AA	BB	BB
SCRI_RS_133377	2H	9641348	BB	BB	BB	BB	BB	BB	BB	BB	AA	BB	BB	BB	BB	BB	BB	BB	BB	BB	BB	BB	BB	BB	BB	BB	BB	BB	BB	BB	BB	BB	BB	AA	BB	BB	BB	BB	BB	BB	BB	BB	BB	BB	BB	BB	BB	BB	BB
SCRI_RS_13476	2H	9669795	BB	BB	AA	AA	AA	AA	AA	AA	BB	AA	BB	BB	AA	AA	BB	AA	BB	BB	AA	AA	AA	AA	AA	AA	AA	AA	BB	BB	BB	BB	AA	BB	AA	BB	AA	BB	BB	BB	AA	BB	AA	AA	BB	BB	AA	BB	BB
SCRI_RS_187012	2H	10050719	BB	AA	AB	AA	AA	AA	AA	AA	BB	AA	BB	AA	AA	AA	AA	AA	AA	AA	AA	AA	AA	AA	AA	AA	AA	AA	AA	AA	AA	AA	AA	BB	AA	AA	AA	AA	AA	AA	AA	AA	AA	AA	AA	AA	AA	AA	BB
SCRI_RS_169758	2H	10055298	BB	AA	AB	AA	AA	AA	AA	AA	BB	AA	BB	AA	AA	AA	AA	AA	AA	AA	AA	AA	AA	AA	AA	AA	AA	AA	AA	AA	AA	AA	AA	BB	AA	AA	AA	AA	AA	AA	AA	AA	AA	AA	AA	AA	AA	AA	BB
SCRI_RS_192463	2H	10216425	AA	BB	AB	BB	BB	BB	BB	BB	AA	BB	AA	BB	BB	BB	BB	BB	BB	BB	BB	BB	BB	BB	BB	BB	BB	BB	BB	BB	BB	BB	BB	AA	BB	BB	BB	BB	BB	BB	BB	BB	BB	BB	BB	BB	BB	BB	AA
SCRI_RS_88391	2H	10900152	AA	AA	AB	BB	BB	BB	BB	BB	AA	BB	AA	AA	BB	BB	AA	BB	AA	AA	BB	BB	BB	BB	BB	BB	BB	BB	AA	AA	AA	AA	BB	AA	BB	AA	BB	AA	AA	AA	BB	AA	BB	BB	AA	AA	BB	AA	AA
SCRI_RS_213799	2H	11022423	AA	BB	AA	AA	AA	AA	AA	AA	BB	BB	AA	BB	AA	AA	BB	AA	BB	AA	AA	AA	AA	AA	AA	AA	AA	AA	BB	BB	BB	AA	AA	AA	AA	BB	AA	BB	BB	BB	BB	BB	AA	AA	BB	BB	AA	BB	AA
SCRI_RS_164876	2H	11118071	AA	AA	AB	BB	BB	BB	BB	AA	AA	BB	AA	AA	AA	BB	AA	BB	AA	AA	BB	BB	BB	BB	AA	BB	BB	BB	AA	AA	AA	AA	BB	BB	BB	AA	BB	AA	AA	AA	AA	AA	BB	BB	AA	AA	AA	AA	AA
BOPA2_12_30781	2H	11123004	BB	AA	AA	AA	AA	AA	AA	AA	AA	NN	AA	AA	AA	AA	AA	AA	AA	AA	AA	AA	AA	AA	BB	AA	AA	AA	AA	AA	AA	AA	AA	AA	AA	AA	AA	AA	AA	AA	AA	AA	AA	AA	AA	AA	BB	AA	BB
BOPA1_8930-370	2H	11188934	BB	AA	AB	AA	AA	AA	AA	BB	AA	BB	BB	AA	BB	AA	AA	AA	AA	BB	AA	AA	AA	AA	AA	AA	AA	AA	AA	AA	AA	BB	AA	AA	AA	AA	AA	AA	AA	AA	BB	AA	AA	AA	AA	AA	BB	AA	BB
BOPA2_12_30424	2H	11270654	BB	BB	BB	AA	AA	AA	AA	BB	BB	BB	BB	BB	BB	BB	BB	AA	BB	BB	AA	AA	AA	AA	BB	AA	AA	AA	BB	BB	BB	BB	AA	BB	AA	BB	AA	BB	BB	BB	BB	BB	AA	AA	BB	BB	BB	BB	BB
SCRI_RS_177330	2H	11316518	AA	AA	AB	AA	AA	AA	AA	AA	AA	AA	AA	AA	AA	AA	AA	AA	AA	BB	AA	AA	AA	AA	AA	AA	AA	AA	AA	AA	AA	BB	AA	AA	AA	AA	AA	AA	AA	AA	AA	AA	AA	AA	AA	AA	AA	AA	AA
BOPA2_12_10592	2H	11634501	BB	BB	BB	AA	AA	AA	AA	BB	BB	BB	BB	BB	BB	BB	BB	AA	BB	BB	AA	AA	AA	AA	BB	AA	AA	AA	BB	BB	BB	BB	AA	BB	AA	BB	AA	BB	BB	BB	BB	BB	AA	AA	BB	BB	BB	BB	BB
SCRI_RS_167465	2H	11898432	BB	BB	BB	BB	BB	BB	BB	BB	BB	AA	BB	BB	BB	AA	BB	BB	BB	BB	BB	BB	BB	BB	BB	BB	BB	BB	BB	BB	BB	BB	BB	BB	BB	BB	BB	BB	BB	BB	BB	BB	BB	BB	BB	BB	BB	BB	BB
SCRI_RS_151082	2H	11905027	BB	BB	BB	BB	BB	BB	BB	BB	AA	BB	BB	BB	BB	BB	BB	BB	BB	BB	BB	BB	BB	BB	BB	BB	BB	BB	BB	BB	BB	BB	BB	BB	BB	BB	BB	BB	BB	BB	BB	BB	BB	BB	BB	BB	BB	BB	BB
SCRI_RS_237918	2H	11907778	BB	BB	BB	BB	BB	BB	BB	BB	BB	AA	BB	BB	BB	AA	BB	BB	BB	BB	BB	BB	BB	BB	BB	BB	BB	BB	BB	BB	BB	BB	BB	BB	BB	BB	BB	BB	BB	BB	BB	BB	BB	BB	BB	BB	BB	BB	BB
SCRI_RS_224641	2H	12200478	BB	BB	AA	BB	BB	BB	BB	AA	BB	BB	BB	BB	AA	BB	BB	BB	BB	AA	BB	BB	BB	BB	AA	BB	BB	BB	BB	BB	BB	AA	BB	BB	BB	BB	BB	BB	BB	BB	BB	BB	BB	BB	BB	BB	BB	BB	BB
SCRI_RS_162694	2H	12212644	AA	AA	AA	AA	AA	AA	AA	AA	BB	AA	AA	AA	AA	AA	AA	AA	AA	AA	AA	AA	AA	AA	AA	AA	AA	AA	AA	AA	AA	AA	AA	AA	AA	AA	AA	AA	AA	AA	AA	AA	AA	AA	AA	AA	AA	AA	AA
SCRI_RS_141753	2H	12236847	BB	BB	BB	BB	BB	BB	BB	BB	BB	BB	BB	BB	BB	BB	BB	BB	BB	BB	BB	BB	BB	BB	BB	BB	BB	BB	BB	BB	BB	BB	BB	BB	BB	BB	BB	BB	BB	BB	BB	BB	BB	BB	BB	BB	BB	BB	BB
SCRI_RS_103515	2H	12239940	AA	AA	AA	BB	BB	BB	BB	AA	AA	BB	AA	AA	AA	BB	AA	BB	AA	AA	BB	BB	BB	BB	BB	BB	BB	BB	AA	AA	AA	AA	BB	AA	BB	AA	BB	AA	AA	AA	AA	AA	BB	BB	AA	AA	AA	AA	AA
BOPA1_3453-1974	2H	12243678	AA	AA	AA	AA	AA	AA	AA	AA	BB	AA	AA	AA	AA	AA	AA	AA	AA	AA	AA	AA	AA	AA	AA	AA	AA	AA	AA	AA	AA	AA	AA	AA	AA	AA	AA	AA	AA	AA	AA	AA	AA	AA	AA	AA	AA	AA	AA
SCRI_RS_165540	2H	12350768	AA	AA	AA	AA	AA	AA	AA	AA	AA	AA	AA	AA	AA	BB	AA	AA	AA	AA	AA	AA	AA	AA	AA	AA	AA	AA	AA	AA	AA	AA	AA	AA	AA	AA	AA	AA	AA	AA	AA	AA	AA	AA	AA	AA	AA	AA	AA
SCRI_RS_135391	2H	12353762	BB	BB	BB	BB	BB	BB	BB	BB	BB	BB	BB	BB	BB	BB	BB	BB	BB	BB	BB	BB	BB	BB	BB	BB	BB	BB	BB	BB	BB	BB	BB	BB	BB	BB	BB	BB	BB	BB	BB	BB	BB	BB	BB	BB	BB	BB	BB
SCRI_RS_194134	2H	12436500	BB	BB	AA	BB	BB	BB	BB	AA	BB	BB	BB	BB	AA	BB	BB	BB	BB	AA	BB	BB	BB	BB	AA	BB	BB	BB	BB	BB	BB	AA	BB	BB	BB	BB	BB	BB	BB	BB	BB	BB	BB	BB	BB	BB	BB	BB	BB
SCRI_RS_159503	2H	12801272	BB	BB	BB	AA	AA	AA	AA	BB	AA	BB	BB	BB	BB	BB	BB	AA	BB	BB	AA	AA	AA	AA	BB	AA	AA	AA	BB	BB	BB	BB	AA	BB	AA	BB	AA	BB	BB	BB	BB	BB	AA	AA	BB	BB	BB	BB	BB
SCRI_RS_141771	2H	12860194	BB	BB	BB	BB	BB	BB	BB	BB	AA	AA	BB	BB	BB	BB	BB	BB	BB	BB	BB	BB	BB	BB	BB	BB	BB	BB	BB	BB	BB	BB	BB	BB	BB	BB	BB	BB	BB	BB	BB	BB	BB	BB	BB	BB	BB	BB	BB
BOPA1_3452-1355	2H	12863330	BB	BB	BB	BB	BB	BB	BB	BB	BB	BB	BB	BB	BB	BB	BB	BB	BB	BB	BB	BB	BB	BB	BB	BB	BB	BB	BB	BB	BB	BB	BB	BB	BB	BB	BB	BB	BB	BB	BB	BB	BB	BB	BB	BB	BB	BB	BB
BOPA2_12_10430	2H	12868403	BB	BB	BB	BB	BB	BB	BB	BB	BB	BB	BB	BB	BB	AA	BB	BB	BB	BB	BB	BB	BB	BB	BB	BB	BB	BB	BB	BB	BB	BB	BB	BB	BB	BB	BB	BB	BB	BB	BB	BB	BB	BB	BB	BB	BB	BB	BB
SCRI_RS_192552	2H	12868673	BB	BB	BB	BB	BB	BB	BB	BB	AA	BB	BB	BB	BB	BB	BB	BB	BB	BB	BB	BB	BB	BB	BB	BB	BB	BB	BB	BB	BB	BB	BB	BB	BB	BB	BB	BB	BB	BB	BB	BB	BB	BB	BB	BB	BB	BB	BB
BOPA2_12_31497	2H	12949407	AA	AA	NN	AA	AA	AA	AA	NN	BB	NN	NN	AA	NN	AA	AA	AA	AA	NN	AA	AA	AA	AA	NN	AA	AA	AA	AA	AA	AA	NN	AA	AA	AA	AA	AA	AA	AA	AA	AA	AA	AA	AA	AA	AA	AA	AA	AA
BOPA2_12_10502	2H	13236388	BB	BB	BB	BB	BB	BB	BB	BB	BB	BB	BB	BB	BB	BB	BB	BB	BB	AA	BB	BB	BB	BB	BB	BB	BB	BB	BB	BB	BB	AA	BB	BB	BB	BB	BB	BB	BB	BB	BB	BB	BB	BB	BB	BB	BB	BB	BB
SCRI_RS_150792	2H	13265796	AA	AA	AA	AA	AA	AA	AA	AA	AA	AA	AA	AA	AA	AA	AA	AA	AA	AA	AA	AA	AA	AA	AA	AA	AA	AA	AA	AA	AA	AA	AA	AA	AA	AA	AA	AA	AA	AA	AA	AA	AA	AA	AA	AA	AA	AA	AA
SCRI_RS_173604	2H	13265855	AA	BB	BB	BB	BB	BB	BB	AA	BB	BB	BB	BB	AA	BB	BB	BB	BB	BB	BB	BB	BB	BB	BB	BB	BB	BB	AA	AA	AA	BB	BB	BB	BB	AA	BB	BB	AA	BB	AA	BB	BB	BB	BB	BB	BB	BB	AA
SCRI_RS_231057	2H	14014393	BB	BB	BB	AA	AA	AA	AA	BB	AA	BB	BB	BB	BB	BB	BB	AA	BB	BB	AA	AA	AA	AA	BB	AA	AA	AA	BB	BB	BB	BB	AA	BB	AA	BB	AA	BB	BB	BB	BB	BB	AA	AA	BB	BB	BB	BB	BB
SCRI_RS_204158	2H	14324388	AA	AA	AA	BB	BB	BB	BB	AA	BB	AA	AA	AA	AA	AA	AA	BB	AA	AA	BB	BB	BB	AB	AA	BB	BB	BB	AA	AA	AA	AA	BB	AA	BB	AA	BB	AA	AA	AA	AA	AA	BB	BB	AA	AA	AA	AA	AA
SCRI_RS_605	2H	15541231	BB	AA	AA	BB	BB	BB	BB	AA	BB	BB	AA	AA	AA	BB	AA	BB	AA	AA	BB	BB	BB	BB	BB	BB	BB	BB	BB	BB	BB	AA	BB	AA	BB	BB	BB	AA	BB	AA	AA	AA	BB	BB	AA	AA	AA	AA	AA
BOPA2_12_30155	2H	16221899	BB	BB	BB	BB	BB	BB	BB	BB	BB	BB	BB	BB	BB	BB	BB	BB	BB	BB	BB	BB	BB	BB	BB	BB	BB	BB	BB	BB	BB	BB	BB	BB	BB	BB	BB	BB	BB	BB	BB	BB	BB	BB	BB	BB	BB	BB	BB
SCRI_RS_144545	2H	16642254	BB	BB	BB	AA	AA	AA	AA	BB	AA	BB	BB	BB	BB	BB	BB	AA	BB	BB	AA	AA	AA	AA	BB	AA	AA	AA	BB	BB	BB	BB	AA	BB	AA	BB	AA	BB	BB	BB	BB	BB	AA	AA	BB	BB	BB	BB	BB
SCRI_RS_209516	2H	16697014	AA	BB	AA	BB	BB	BB	BB	BB	BB	AA	BB	BB	BB	AA	BB	BB	BB	BB	BB	BB	BB	BB	BB	BB	BB	BB	AA	AA	AA	BB	BB	BB	BB	AA	BB	BB	AA	BB	BB	BB	BB	BB	BB	BB	BB	BB	BB
SCRI_RS_160747	2H	16965192	BB	BB	BB	BB	BB	BB	BB	BB	BB	AA	BB	BB	BB	BB	BB	BB	BB	BB	BB	BB	BB	BB	BB	BB	BB	BB	AA	AA	AA	BB	BB	BB	BB	AA	BB	BB	AA	BB	BB	BB	BB	BB	BB	BB	BB	BB	BB
SCRI_RS_159158	2H	17262461	BB	BB	BB	BB	BB	BB	BB	BB	BB	BB	BB	BB	BB	BB	BB	BB	BB	BB	BB	BB	BB	BB	BB	BB	BB	BB	BB	BB	BB	BB	BB	BB	BB	BB	BB	BB	BB	BB	BB	BB	BB	BB	BB	BB	BB	BB	BB
BOPA2_12_30631	2H	18521932	BB	BB	BB	BB	BB	BB	BB	BB	BB	AA	BB	BB	BB	BB	BB	BB	BB	BB	BB	BB	BB	BB	BB	BB	BB	BB	BB	BB	BB	BB	BB	BB	BB	BB	BB	BB	BB	BB	AA	BB	BB	BB	BB	BB	BB	BB	BB
SCRI_RS_141564	2H	18589427	AA	AA	AA	BB	BB	BB	BB	AA	BB	AA	BB	AA	AA	AA	AA	BB	AA	BB	BB	BB	BB	BB	AA	BB	BB	BB	AA	AA	AA	BB	BB	AA	BB	AA	BB	AA	AA	AA	BB	AA	BB	BB	AA	AA	AA	AA	AA
SCRI_RS_158433	2H	18671920	AA	AA	AA	BB	BB	BB	BB	AA	BB	AA	BB	AA	AA	AA	AA	BB	AA	AA	BB	BB	BB	BB	AA	BB	BB	BB	AA	AA	AA	AA	BB	AA	BB	AA	BB	AA	AA	AA	BB	AA	BB	BB	AA	AA	AA	AA	AA
SCRI_RS_152744	2H	18771511	BB	BB	BB	BB	BB	BB	BB	BB	BB	BB	AA	BB	BB	BB	BB	BB	BB	AA	BB	BB	BB	BB	BB	BB	BB	BB	BB	BB	BB	AA	BB	BB	BB	BB	BB	BB	BB	BB	AA	BB	BB	BB	BB	BB	BB	BB	BB
SCRI_RS_231806	2H	18835374	AA	AA	AA	AA	AA	AA	AA	AA	AA	AA	AA	AA	AA	AA	AA	AA	AA	AA	AA	AA	AA	AA	AA	AA	AA	AA	AA	AA	AA	AA	AA	AA	AA	AA	AA	AA	AA	AA	AA	AA	AA	AA	AA	AA	AA	AA	AA
SCRI_RS_226348	2H	19076304	AA	AA	AA	BB	BB	BB	BB	AA	BB	AA	BB	AA	AA	AA	AA	BB	AA	BB	BB	BB	BB	BB	AA	BB	BB	BB	AA	AA	AA	BB	BB	AA	BB	AA	BB	AA	AA	AA	BB	AA	BB	BB	AA	AA	AA	AA	AA
SCRI_RS_155957	2H	19671074	BB	BB	BB	BB	BB	BB	BB	BB	BB	AA	BB	BB	BB	BB	BB	BB	BB	BB	BB	BB	BB	BB	BB	BB	BB	BB	BB	BB	BB	BB	BB	BB	BB	BB	BB	BB	BB	BB	BB	BB	BB	BB	BB	BB	BB	BB	BB
BOPA1_4277-1901	2H	19829130	AA	AA	AA	AA	AA	AA	AA	AA	AA	AA	AA	AA	AA	AA	AA	AA	AA	BB	AA	AA	AA	AA	AA	AA	AA	AA	AA	AA	AA	BB	BB	AA	AA	AA	AA	AA	AA	AA	AA	AA	AB	AA	AA	AA	AA	AA	AA
SCRI_RS_194812	2H	20049684	BB	BB	BB	BB	BB	BB	BB	BB	BB	AA	BB	BB	BB	AA	BB	BB	BB	AA	BB	BB	BB	BB	BB	BB	BB	BB	BB	BB	BB	AA	BB	BB	BB	BB	BB	BB	BB	BB	BB	BB	BB	BB	BB	BB	BB	BB	BB
SCRI_RS_173947	2H	20068911	AA	AA	AA	AA	AA	AA	AA	AA	AA	AA	AA	AA	AA	BB	AA	AA	AA	AA	AA	AA	AA	AA	AA	AA	AA	AA	AA	AA	AA	AA	AA	AA	AA	AA	AA	AA	AA	AA	AA	AA	AA	AA	AA	AA	AA	AA	AA
SCRI_RS_231889	2H	20080141	BB	BB	BB	AA	AA	AA	AA	BB	BB	BB	BB	BB	BB	BB	BB	AA	BB	BB	AA	AA	AA	AA	BB	AA	AA	AA	BB	BB	BB	BB	BB	BB	AA	BB	AA	BB	BB	BB	BB	BB	AB	AA	BB	BB	BB	BB	BB
SCRI_RS_168461	2H	21509526	AA	AA	AA	AA	AA	AA	AA	AA	AA	BB	AA	AA	AA	BB	AA	AA	AA	AA	AA	AA	AA	AA	AA	AA	AA	AA	AA	AA	AA	AA	AA	AA	AA	AA	AA	AA	AA	AA	AA	AA	AA	AA	AA	AA	AA	AA	AA
SCRI_RS_153226	2H	21536163	BB	BB	BB	BB	BB	BB	BB	BB	BB	AA	BB	BB	BB	AA	BB	BB	BB	BB	BB	BB	BB	BB	BB	BB	BB	BB	BB	BB	BB	BB	BB	BB	BB	BB	BB	BB	BB	BB	AA	BB	BB	BB	BB	BB	BB	BB	BB
BOPA1_791-1113	2H	21582733	AA	AA	AA	AA	AA	AA	AA	AA	AA	BB	AA	AA	AA	BB	AA	AA	AA	AA	AA	AA	AA	AA	AA	AA	AA	AA	AA	AA	AA	AA	AA	AA	AA	AA	AA	AA	AA	AA	AA	AA	AA	AA	AA	AA	AA	AA	AA
SCRI_RS_154683	2H	21812643	BB	BB	BB	BB	BB	BB	BB	BB	BB	AA	BB	BB	BB	AA	BB	BB	BB	AA	BB	BB	BB	BB	BB	BB	BB	BB	BB	BB	BB	AA	BB	BB	BB	BB	BB	BB	BB	BB	AA	BB	BB	BB	BB	BB	BB	BB	BB
SCRI_RS_179003	2H	21822614	AA	AA	AA	BB	BB	BB	BB	AA	BB	AA	BB	AA	AA	AA	AA	BB	AA	AA	BB	BB	BB	BB	AA	BB	BB	BB	AA	AA	AA	AA	BB	AA	BB	AA	BB	AA	AA	AA	AA	AA	BB	BB	AA	AA	AA	AA	AA
SCRI_RS_106759	2H	21849217	BB	BB	BB	AA	AA	AA	AA	BB	AA	BB	AA	BB	BB	BB	BB	AA	BB	BB	AA	AA	AA	AA	BB	AA	AA	AA	BB	BB	BB	BB	AA	BB	AA	BB	AA	BB	BB	BB	BB	BB	AA	AA	BB	BB	BB	BB	BB
SCRI_RS_149462	2H	22225427	BB	AA	BB	AA	AA	AA	AA	AA	AA	BB	AA	BB	AA	BB	AA	AA	BB	AA	AA	AA	AA	AA	BB	AA	AA	AA	AA	AA	AA	AA	AA	AA	AA	AA	AA	AA	AA	AA	BB	AA	AA	AA	AA	AA	AA	AA	AA
SCRI_RS_188987	2H	22226571	BB	BB	BB	BB	BB	BB	BB	BB	BB	BB	BB	BB	BB	BB	BB	BB	BB	BB	BB	BB	BB	BB	BB	BB	BB	BB	BB	BB	BB	BB	BB	BB	BB	BB	BB	BB	BB	BB	BB	BB	BB	BB	BB	BB	BB	BB	BB
BOPA2_12_31284	2H	22398482	BB	AA	BB	BB	BB	BB	BB	AA	BB	BB	AA	BB	AA	BB	AA	BB	BB	AA	BB	BB	BB	BB	BB	BB	BB	BB	AA	AA	AA	AA	BB	AA	BB	AA	BB	AA	AA	AA	BB	AA	AA	BB	AA	AA	AA	AA	AA
SCRI_RS_202814	2H	22401982	BB	BB	BB	BB	BB	BB	BB	BB	BB	BB	AA	BB	BB	BB	BB	BB	BB	AA	BB	BB	BB	BB	BB	BB	BB	BB	BB	BB	BB	AA	BB	BB	BB	BB	BB	BB	BB	BB	BB	BB	BB	BB	BB	BB	BB	BB	BB
SCRI_RS_154030	2H	22687871	BB	BB	BB	AA	AA	AA	AA	BB	AA	BB	BB	BB	BB	BB	BB	AA	BB	BB	AA	AA	AA	AA	BB	AA	AA	AA	BB	BB	BB	BB	AA	BB	AA	BB	AA	BB	BB	BB	BB	BB	AA	AA	BB	BB	BB	BB	BB
SCRI_RS_185319	2H	22770074	BB	AA	BB	BB	BB	BB	BB	AA	AA	BB	AA	BB	AA	BB	AA	AA	BB	AA	BB	BB	BB	BB	BB	BB	BB	BB	AA	AA	AA	AA	AA	AA	BB	AA	BB	AA	AA	AA	BB	AA	AA	BB	AA	AA	AA	AA	AA
SCRI_RS_66401	2H	22844898	AA	AA	AA	AA	AA	AA	AA	AA	AA	AA	AA	AA	AA	AA	AA	AA	AA	AA	AA	AA	AA	AA	AA	AA	AA	AA	AA	AA	AA	AA	AA	AA	AA	AA	AA	AA	AA	AA	AA	AA	AA	AA	AA	AA	AA	AA	AA
SCRI_RS_198643	2H	23189370	BB	AA	BB	BB	BB	BB	BB	AA	AA	BB	AA	BB	AA	BB	AA	AA	BB	AA	BB	BB	BB	BB	BB	BB	BB	BB	AA	AA	AA	AA	AA	AA	BB	AA	BB	AA	AA	AA	BB	AA	AA	BB	AA	AA	AA	AA	AA
SCRI_RS_159228	2H	24866697	AA	AA	AA	BB	BB	BB	BB	AA	AA	AA	AA	AA	AA	AA	AA	AA	AA	BB	BB	BB	BB	BB	AA	BB	BB	BB	AA	AA	AA	BB	AA	AA	BB	AA	BB	AA	AA	AA	AA	AA	BB	BB	AA	AA	AA	AA	AA
SCRI_RS_150590	2H	25730356	BB	BB	BB	AA	AA	AA	AA	BB	AA	BB	BB	BB	BB	BB	BB	AA	BB	AA	AA	AA	AA	AA	BB	AA	AA	AA	BB	BB	BB	AA	AA	BB	AA	BB	AA	BB	BB	BB	BB	BB	AA	AA	BB	BB	BB	BB	BB
SCRI_RS_190423	2H	25839096	AA	AA	AA	AA	AA	AA	AA	AA	BB	AA	AA	AA	AA	AA	AA	BB	AA	AA	AA	AA	AA	AA	AA	AA	AA	AA	AA	AA	AA	AA	BB	AA	AA	AA	AA	AA	AA	AA	AA	AA	BB	AA	AA	AA	AA	AA	AA
SCRI_RS_205712	2H	25840551	AA	AA	AA	AA	AA	AA	AA	AA	BB	AA	BB	AA	AA	AA	AA	BB	AA	BB	AA	AA	AA	AA	AA	AA	AA	AA	AA	AA	AA	BB	BB	AA	AA	AA	AA	AA	AA	AA	AA	AA	BB	AA	AA	AA	AA	AA	AA
SCRI_RS_153672	2H	26047559	AA	AA	AA	AA	AA	AA	AA	AA	AA	AA	AA	AA	AA	AA	AA	AA	AA	AA	AA	AA	AA	AA	AA	AA	AA	AA	AA	AA	AA	AA	AA	AA	AA	AA	AA	AA	AA	AA	AA	AA	AA	AA	AA	AA	AA	AA	AA
SCRI_RS_196192	2H	26048482	AA	AA	AA	BB	BB	BB	BB	AA	AA	AA	AA	AA	AA	AA	AA	AA	AA	AA	BB	BB	BB	BB	AA	BB	BB	BB	AA	AA	AA	AA	AA	AA	BB	AA	BB	AA	AA	AA	AA	AA	AA	BB	AA	AA	AA	AA	AA
SCRI_RS_192386	2H	26303344	BB	BB	BB	BB	BB	BB	BB	BB	BB	BB	AA	BB	BB	BB	BB	BB	BB	AA	BB	BB	BB	BB	BB	BB	BB	BB	BB	BB	BB	AA	BB	BB	BB	BB	BB	BB	BB	BB	BB	BB	BB	BB	BB	BB	BB	BB	BB
SCRI_RS_153798	2H	27205106	BB	BB	BB	AA	AA	AA	AA	BB	AA	BB	BB	BB	BB	BB	BB	AA	BB	BB	AA	AA	AA	AA	BB	AA	AA	AA	BB	BB	BB	BB	AA	BB	AA	BB	AA	BB	BB	BB	BB	BB	AA	AA	BB	BB	BB	BB	BB
SCRI_RS_233272	2H	27378122	BB	BB	BB	AA	AA	AA	AA	BB	AA	BB	AA	BB	BB	BB	BB	AA	BB	AA	AA	AA	AA	AA	BB	AA	AA	AA	BB	BB	BB	AA	AA	BB	AA	BB	AA	BB	BB	BB	BB	BB	AA	AA	BB	BB	BB	BB	BB
SCRI_RS_210172	2H	28063872	AA	AA	AA	BB	BB	BB	BB	AA	BB	AA	AA	AA	AA	AA	AA	BB	AA	AA	BB	BB	BB	BB	AA	BB	BB	BB	AA	AA	AA	AA	BB	AA	BB	AA	BB	AA	AA	AA	AA	AA	BB	BB	AA	AA	AA	AA	AA
SCRI_RS_196316	2H	28615853	BB	BB	BB	BB	BB	BB	BB	AA	BB	BB	AA	BB	AA	BB	BB	BB	BB	AA	BB	BB	BB	BB	BB	BB	BB	BB	BB	BB	BB	AA	BB	BB	BB	BB	BB	BB	BB	BB	BB	BB	BB	BB	BB	BB	BB	BB	BB
BOPA2_12_30872	2H	29124599	BB	BB	BB	AA	AA	AA	AA	BB	AA	BB	AA	BB	BB	BB	BB	AA	BB	AA	AA	AA	AA	AA	BB	AA	AA	AA	BB	BB	BB	AA	AA	AA	AA	BB	AA	BB	BB	BB	BB	BB	AA	AA	BB	BB	BB	BB	BB
BOPA2_12_30870	2H	29126142	BB	BB	BB	AA	AA	AA	AA	BB	AA	BB	NN	BB	BB	BB	BB	AA	BB	NN	AA	AA	AA	AA	BB	AA	AA	AA	BB	BB	BB	NN	AA	AA	AA	BB	AA	BB	BB	BB	BB	BB	AA	AA	BB	BB	BB	BB	BB
BOPA2_12_30871	2H	29127022	AA	AA	AA	BB	BB	BB	BB	AA	BB	AA	BB	AA	AA	AA	AA	BB	AA	BB	BB	BB	BB	BB	AA	BB	BB	BB	AA	AA	AA	BB	BB	BB	BB	AA	BB	AA	AA	AA	AA	AA	BB	BB	AA	AA	AA	AA	AA
SCRI_RS_195810	2H	29203949	AA	AA	AA	BB	BB	BB	BB	AA	BB	BB	AA	AA	AA	AA	AA	BB	AA	AA	BB	BB	BB	BB	AA	BB	BB	BB	BB	BB	BB	AA	BB	BB	BB	AA	BB	AA	BB	BB	BB	AA	BB	BB	BB	AA	AA	AA	BB
SCRI_RS_207399	2H	29765375	AA	AA	AA	BB	BB	BB	BB	AA	BB	BB	BB	AA	AA	BB	AA	BB	AA	BB	BB	BB	BB	BB	AA	BB	BB	BB	AA	AA	AA	BB	BB	BB	BB	AA	BB	AA	AA	AA	AA	AA	BB	BB	AA	AA	AA	AA	AA
SCRI_RS_188893	2H	29839796	AA	AA	AA	AA	AA	AA	AA	AA	AA	BB	BB	AA	AA	BB	AA	AA	AA	BB	AA	AA	AA	AA	AA	AA	AA	AA	AA	AA	AA	BB	AA	AA	AA	AA	AA	AA	AA	AA	AA	AA	AA	AA	AA	AA	AA	AA	AA
SCRI_RS_131218	2H	29839797	AA	AA	AA	AA	AA	AA	AA	AA	AA	BB	BB	AA	AA	BB	AA	AA	AA	BB	AA	AA	AA	AA	AA	AA	AA	AA	AA	AA	AA	BB	AA	AA	AA	AA	AA	AA	AA	AA	AA	AA	AA	AA	AA	AA	AA	AA	AA
BOPA2_12_10880	2H	29991973	BB	AA	AA	AA	AA	AA	AA	AA	AA	BB	BB	AA	AA	BB	AA	AA	AA	BB	AA	AA	AA	AA	AA	AA	AA	AA	AA	AA	AA	BB	AA	AA	AA	BB	AA	AA	AA	AA	AA	AA	AA	AA	AA	AA	AA	AA	AA
SCRI_RS_186387	2H	30898436	AA	AA	AA	AA	AA	AA	AA	AA	AA	AA	AA	AA	AA	AA	AA	AA	AA	AA	AA	AA	AA	AA	AA	AA	AA	AA	AA	AA	AA	AA	AA	AA	AA	AA	AA	AA	AA	AA	AA	AA	AA	AA	AA	AA	AA	AA	AA
SCRI_RS_143250	2H	30899374	BB	BB	BB	BB	BB	BB	BB	BB	BB	BB	BB	BB	BB	BB	BB	BB	BB	BB	BB	BB	BB	BB	BB	BB	BB	BB	BB	BB	BB	BB	AB	AA	BB	BB	BB	BB	BB	BB	BB	BB	BB	BB	BB	BB	BB	BB	BB
SCRI_RS_170337	2H	30903034	BB	BB	BB	BB	BB	BB	BB	BB	BB	BB	BB	BB	BB	BB	BB	BB	BB	BB	BB	BB	BB	BB	BB	BB	BB	BB	BB	BB	BB	BB	BB	BB	BB	BB	BB	BB	BB	BB	BB	BB	BB	BB	BB	BB	BB	BB	BB
SCRI_RS_120529	2H	31559460	AA	AA	AA	BB	BB	BB	BB	AA	BB	AA	AA	AA	AA	AA	AA	BB	AA	AA	BB	BB	BB	BB	AA	BB	BB	BB	AA	AA	AA	AA	BB	BB	BB	AA	BB	AA	AA	AA	AA	AA	BB	BB	AA	AA	AA	AA	AA
BOPA1_5880-2547	2H	31559964	BB	BB	BB	BB	BB	BB	BB	BB	AA	BB	BB	BB	BB	BB	BB	BB	BB	BB	BB	BB	BB	BB	BB	BB	BB	BB	BB	BB	BB	BB	BB	BB	BB	BB	BB	BB	BB	BB	BB	BB	AA	BB	BB	BB	BB	BB	BB
SCRI_RS_192783	2H	31563085	BB	BB	BB	BB	BB	BB	BB	BB	BB	BB	BB	BB	BB	BB	BB	BB	BB	BB	BB	BB	BB	BB	BB	BB	BB	BB	BB	BB	BB	BB	BB	BB	BB	BB	BB	BB	BB	BB	BB	BB	BB	BB	BB	BB	BB	BB	BB
SCRI_RS_196202	2H	31564244	BB	BB	BB	BB	BB	BB	BB	BB	AA	BB	BB	BB	BB	BB	BB	BB	BB	BB	BB	BB	BB	BB	BB	BB	BB	BB	BB	BB	BB	BB	BB	BB	BB	BB	BB	BB	BB	BB	BB	BB	AA	BB	BB	BB	BB	BB	BB
SCRI_RS_182270	2H	31770962	BB	BB	BB	BB	BB	BB	BB	BB	AA	BB	BB	BB	BB	BB	BB	BB	BB	BB	BB	BB	BB	BB	BB	BB	BB	BB	BB	BB	BB	BB	BB	BB	BB	BB	BB	BB	BB	BB	BB	BB	AA	BB	BB	BB	BB	BB	BB
SCRI_RS_183655	2H	31772845	AA	AA	AA	AA	AA	AA	AA	AA	AA	AA	AA	AA	AA	AA	AA	AA	AA	AA	AA	AA	AA	AA	AA	AA	AA	AA	AA	AA	AA	AA	AA	AA	AA	AA	AA	AA	AA	AA	AA	AA	AA	AA	AA	AA	AA	AA	AA
BOPA1_2646-1277	2H	31787972	BB	BB	BB	BB	BB	BB	BB	BB	BB	BB	BB	BB	BB	BB	BB	BB	BB	BB	BB	BB	BB	BB	BB	BB	BB	BB	BB	BB	BB	BB	BB	BB	BB	BB	BB	BB	BB	BB	BB	BB	BB	BB	BB	BB	BB	BB	BB
SCRI_RS_239882	2H	31796286	BB	BB	BB	BB	BB	BB	BB	BB	BB	BB	BB	BB	BB	BB	BB	BB	BB	BB	BB	BB	BB	BB	BB	BB	BB	BB	BB	BB	BB	BB	BB	BB	BB	BB	BB	BB	BB	BB	BB	BB	BB	BB	BB	BB	BB	BB	BB
SCRI_RS_173164	2H	31796934	BB	BB	BB	AA	AA	AA	AA	BB	BB	BB	BB	BB	BB	BB	BB	AA	BB	BB	AA	AA	AA	AA	BB	AA	AA	AA	BB	BB	BB	BB	AA	AA	AA	BB	AA	BB	BB	BB	BB	BB	BB	AA	BB	BB	BB	BB	BB
SCRI_RS_12516	2H	32081640	AA	AA	AA	BB	BB	BB	BB	AA	BB	AA	AA	AA	AA	AA	AA	BB	AA	AA	BB	BB	BB	BB	AA	BB	BB	BB	AA	AA	AA	AA	NN	AA	BB	AA	BB	AA	AA	AA	AA	AA	BB	BB	AA	AA	AA	AA	AA
SCRI_RS_186448	2H	32347863	AA	AA	AA	AA	AA	AA	AA	AA	AA	AA	AA	AA	AA	AA	AA	BB	AA	AA	AA	AA	AA	AA	AA	AA	AA	AA	AA	AA	AA	AA	AA	AA	AA	AA	AA	AA	AA	AA	AA	AA	AA	AA	AA	AA	AA	AA	AA
BOPA1_2029-1143	2H	32348575	AA	BB	AA	AA	AA	AA	AA	BB	BB	AA	AA	AA	BB	AA	BB	AA	AA	AA	AA	AA	AA	AA	BB	AA	AA	AA	BB	BB	BB	AA	AB	BB	AA	AA	AA	BB	BB	BB	BB	BB	BB	AA	BB	BB	BB	BB	AA
SCRI_RS_153693	2H	34039366	AA	AA	AA	AA	AA	AA	AA	AA	BB	AA	AA	AA	AA	AA	AA	AA	AA	AA	AA	AA	AA	AA	AA	AA	AA	AA	AA	AA	AA	AA	AB	BB	AA	AA	AA	AA	AA	AA	AA	AA	BB	AA	AA	AA	AA	AA	AA
SCRI_RS_155612	2H	34041179	BB	BB	BB	BB	BB	BB	BB	BB	AA	BB	BB	BB	BB	BB	BB	BB	BB	BB	BB	BB	BB	BB	BB	BB	BB	BB	BB	BB	BB	BB	AB	AA	BB	BB	BB	BB	BB	BB	BB	BB	AA	BB	BB	BB	BB	BB	BB
SCRI_RS_115905	2H	34094588	BB	AA	BB	BB	BB	BB	BB	AA	BB	BB	BB	BB	AA	BB	AA	BB	BB	BB	BB	BB	BB	BB	BB	BB	BB	BB	AA	AA	AA	BB	BB	AA	BB	BB	BB	AA	AA	AA	AA	AA	BB	BB	AA	AA	AA	AA	BB
SCRI_RS_115892	2H	34096703	AA	AA	AA	BB	BB	BB	BB	AA	BB	AA	AA	AA	AA	AA	AA	BB	AA	AA	BB	BB	BB	BB	AA	BB	BB	BB	AA	AA	AA	AA	AB	AA	BB	AA	BB	AA	AA	AA	AA	AA	BB	BB	AA	AA	AA	AA	AA
BOPA1_8787-1459	2H	34201761	AA	BB	AA	BB	BB	BB	BB	BB	AA	AA	AA	AA	BB	AA	BB	BB	AA	AA	BB	BB	BB	BB	AA	BB	BB	BB	BB	BB	BB	AA	AB	AA	BB	AA	BB	BB	BB	BB	BB	BB	AA	BB	BB	BB	BB	BB	AA
BOPA1_7747-1056	2H	34355313	AA	BB	BB	AA	AA	AA	AA	BB	BB	AA	AA	AA	BB	AA	BB	AA	AA	AA	AA	AA	AA	AA	BB	AA	AA	AA	BB	BB	BB	AA	AB	BB	AA	AA	AA	BB	BB	BB	BB	BB	BB	AA	BB	BB	BB	BB	AA
BOPA1_7766-492	2H	34864969	AA	AA	AA	BB	BB	BB	BB	AA	AA	AA	BB	AA	AA	AA	AA	BB	AA	AA	BB	BB	BB	BB	AA	BB	BB	BB	AA	AA	AA	AA	AB	AA	BB	AA	BB	AA	AA	AA	AA	AA	AA	BB	AA	AA	AA	AA	AA
SCRI_RS_7026	2H	34879053	BB	BB	BB	AA	AA	AA	AA	BB	BB	BB	AA	BB	BB	BB	BB	AA	BB	BB	AA	AA	AA	AA	BB	AA	AA	AA	BB	BB	BB	BB	AB	BB	AA	BB	AA	BB	BB	BB	BB	BB	BB	AA	BB	BB	BB	BB	BB
BOPA1_7032-201	2H	35769474	BB	BB	BB	BB	BB	BB	BB	BB	BB	BB	BB	BB	BB	BB	BB	BB	BB	BB	BB	BB	BB	BB	BB	BB	BB	BB	BB	BB	BB	BB	BB	BB	BB	BB	BB	BB	BB	BB	BB	BB	BB	BB	BB	BB	BB	BB	BB
BOPA2_12_20593	2H	35996014	AA	BB	BB	BB	BB	BB	BB	BB	BB	AA	AA	AA	BB	AA	BB	BB	AA	AA	BB	BB	BB	BB	BB	BB	BB	BB	BB	BB	BB	AA	BB	BB	BB	BB	BB	BB	BB	BB	BB	BB	BB	BB	BB	BB	BB	BB	AA
SCRI_RS_147371	2H	36027337	AA	AA	AA	AA	AA	AA	AA	AA	AA	AA	AA	AA	AA	AA	AA	AA	AA	AA	AA	AA	AA	AA	AA	AA	AA	AA	AA	AA	AA	AA	AA	AA	AA	AA	AA	AA	AA	AA	AA	AA	AA	AA	AA	AA	AA	AA	AA
SCRI_RS_140819	2H	36326758	BB	AA	AA	AA	AA	AA	AA	AA	BB	BB	BB	BB	AA	BB	AA	AA	BB	BB	AA	AA	AA	AA	AA	AA	AA	AA	AA	AA	AA	BB	AB	AA	AA	AA	AA	AA	AA	AA	AA	AA	BB	AA	AA	AA	AA	AA	BB
BOPA1_7144-973	2H	36438268	AA	AA	AA	BB	BB	BB	BB	AA	BB	AA	AA	AA	AA	AA	AA	BB	AA	AA	BB	BB	BB	BB	AA	BB	BB	BB	AA	AA	AA	AA	BB	BB	BB	AA	BB	AA	AA	AA	AA	AA	BB	BB	AA	AA	AA	AA	AA
BOPA2_12_20368	2H	37961924	BB	BB	BB	AA	AA	AA	AA	BB	AA	BB	AA	BB	BB	BB	BB	AA	BB	BB	AA	AA	AA	AA	AA	AA	AA	AA	BB	BB	BB	BB	AA	AA	AA	BB	AA	BB	BB	BB	BB	BB	AA	AA	BB	BB	BB	BB	BB
SCRI_RS_182371	2H	38082531	AA	NN	AA	AA	AA	AA	AA	NN	AA	AA	AA	BB	NN	AA	NN	AA	NN	AA	AA	AA	AA	AA	BB	AA	AA	AA	AA	AA	AA	AA	AA	AA	AA	AA	AA	NN	AA	NN	NN	NN	AA	AA	NN	NN	NN	NN	AA
SCRI_RS_207162	2H	38083509	BB	NN	BB	BB	BB	BB	BB	NN	BB	BB	BB	AA	NN	BB	NN	BB	NN	AA	BB	BB	BB	BB	AA	BB	BB	BB	BB	BB	BB	AA	BB	BB	BB	BB	BB	NN	BB	NN	NN	NN	BB	BB	NN	NN	NN	NN	BB
SCRI_RS_192657	2H	38084281	AA	NN	AA	AA	AA	AA	AA	NN	AA	AA	BB	BB	NN	AA	NN	AA	NN	BB	AA	AA	AA	AA	BB	AA	AA	AA	AA	AA	AA	BB	AA	AA	AA	AA	AA	NN	AA	NN	NN	NN	AA	AA	NN	NN	NN	NN	AA
SCRI_RS_110647	2H	38180440	AA	AA	AA	AA	AA	AA	AA	AA	AA	AA	AA	BB	AA	AA	AA	AA	AA	AA	AA	AA	AA	AA	BB	AA	AA	AA	AA	AA	AA	AA	AA	AA	AA	AA	AA	AA	AA	AA	AA	AA	AA	AA	AA	AA	AA	AA	AA
BOPA1_5652-419	2H	38368595	BB	BB	BB	BB	BB	BB	BB	BB	BB	BB	BB	AA	BB	BB	BB	BB	BB	BB	BB	BB	BB	BB	AA	BB	BB	BB	BB	BB	BB	BB	BB	BB	BB	BB	BB	BB	BB	BB	BB	BB	BB	BB	BB	BB	BB	BB	BB
BOPA1_864-594	2H	38600281	BB	BB	BB	BB	BB	BB	BB	BB	BB	BB	BB	BB	BB	BB	BB	BB	BB	BB	BB	BB	BB	BB	AA	BB	BB	BB	BB	BB	BB	BB	BB	BB	BB	BB	BB	BB	BB	BB	BB	BB	BB	BB	BB	BB	BB	BB	BB
BOPA2_12_21049	2H	38602525	BB	BB	BB	BB	BB	BB	BB	BB	BB	BB	AA	BB	BB	BB	BB	BB	BB	AA	BB	BB	BB	BB	BB	BB	BB	BB	BB	BB	BB	AA	BB	BB	BB	BB	BB	BB	BB	BB	BB	BB	BB	BB	BB	BB	BB	BB	BB
BOPA1_5050-1101	2H	38834970	BB	BB	BB	BB	BB	BB	BB	BB	BB	BB	BB	AA	BB	BB	BB	BB	BB	BB	BB	BB	BB	BB	AA	BB	BB	BB	BB	BB	BB	BB	BB	BB	BB	BB	BB	BB	BB	BB	BB	BB	BB	BB	BB	BB	BB	BB	BB
SCRI_RS_10302	2H	39243538	AA	AA	AA	BB	BB	BB	BB	AA	BB	AA	AA	AA	AA	AA	AA	BB	AA	AA	BB	BB	BB	BB	AA	BB	BB	BB	AA	AA	AA	AA	BB	BB	BB	AA	BB	AA	AA	AA	AA	AA	BB	BB	AA	AA	AA	AA	AA
BOPA2_12_11452	2H	42237043	AA	AA	AA	AA	AA	AA	AA	AA	AA	AA	AA	AA	AA	AA	AA	AA	AA	AA	AA	AA	AA	AA	AA	AA	AA	AA	AA	AA	AA	AA	AA	AA	AA	AA	AA	AA	AA	AA	AA	AA	AA	AA	AA	AA	AA	AA	AA
BOPA1_816-265	2H	42238161	AA	BB	BB	AA	AA	AA	AA	BB	AA	BB	BB	BB	BB	BB	BB	AA	BB	BB	AA	AA	AA	AA	BB	AA	AA	AA	BB	BB	BB	BB	AA	AA	AA	BB	AA	BB	BB	BB	BB	BB	AA	AA	BB	BB	BB	BB	AA
SCRI_RS_120182	2H	45633383	AA	AA	AA	AA	AA	AA	AA	AA	AA	AA	AA	AA	AA	AA	AA	AA	AA	AA	AA	AA	AA	AA	AA	AA	AA	AA	AA	AA	AA	AA	AA	AA	AA	AA	AA	AA	AA	AA	AA	AA	AA	AA	AA	AA	AA	AA	AA
SCRI_RS_134823	2H	45695743	AA	AA	AA	AA	AA	AA	AA	AA	AA	AA	AA	AA	AA	AA	AA	AA	AA	AA	AA	AA	AA	AA	AA	AA	AA	AA	AA	AA	AA	BB	AA	AA	AA	AA	AA	AA	AA	AA	AA	AA	AA	AA	AA	AA	AA	AA	AA
SCRI_RS_167605	2H	46146543	BB	BB	BB	BB	BB	BB	BB	BB	BB	BB	BB	BB	BB	BB	BB	BB	BB	BB	BB	BB	BB	BB	BB	BB	BB	BB	BB	BB	BB	AA	BB	BB	BB	BB	BB	BB	BB	BB	BB	BB	BB	BB	BB	BB	BB	BB	BB
SCRI_RS_197357	2H	46146876	AA	AA	AA	AA	AA	AA	AA	AA	AA	AA	AA	AA	AA	AA	AA	AA	AA	AA	AA	AA	AA	AA	AA	AA	AA	AA	AA	AA	AA	BB	AA	AA	AA	AA	AA	AA	AA	AA	AA	AA	AA	AA	AA	AA	AA	AA	AA
SCRI_RS_215080	2H	46150175	AA	AA	AA	AA	AA	AA	AA	AA	AA	AA	AA	AA	AA	AA	AA	AA	AA	AA	AA	AA	AA	AA	AA	AA	AA	AA	AA	AA	AA	BB	AA	AA	AA	AA	AA	AA	AA	AA	AA	AA	AA	AA	AA	AA	AA	AA	AA
SCRI_RS_174935	2H	46832135	BB	BB	AA	BB	BB	BB	BB	BB	BB	BB	AA	BB	BB	BB	BB	BB	BB	BB	BB	BB	BB	BB	BB	BB	BB	BB	BB	BB	BB	AA	BB	BB	BB	BB	BB	BB	BB	BB	BB	BB	BB	BB	BB	BB	BB	BB	BB
SCRI_RS_182408	2H	47774900	AA	AA	AA	AA	AA	AA	AA	AA	AA	AA	BB	AA	AA	AA	AA	AA	AA	AA	AA	AA	AA	AA	AA	AA	AA	AA	AA	AA	AA	BB	AA	AA	AA	AA	AA	AA	AA	AA	AA	AA	AA	AA	AA	AA	AA	AA	AA
SCRI_RS_123295	2H	48197690	BB	BB	BB	BB	BB	BB	BB	BB	BB	BB	AA	BB	BB	BB	BB	BB	BB	BB	BB	BB	BB	BB	BB	BB	BB	BB	BB	BB	BB	BB	BB	BB	BB	BB	BB	BB	BB	BB	BB	BB	BB	BB	BB	BB	BB	BB	BB
SCRI_RS_176159	2H	48450224	BB	BB	BB	BB	BB	BB	BB	BB	BB	BB	BB	BB	BB	BB	BB	BB	BB	BB	BB	BB	BB	BB	BB	BB	BB	BB	BB	BB	BB	BB	BB	AA	BB	BB	BB	BB	BB	BB	BB	BB	BB	BB	AA	BB	BB	BB	BB
BOPA1_1862-765	2H	48475932	BB	BB	BB	BB	BB	BB	BB	BB	BB	BB	AA	BB	BB	BB	BB	BB	BB	BB	BB	BB	BB	BB	BB	BB	BB	BB	BB	BB	BB	BB	BB	BB	BB	BB	BB	BB	BB	BB	BB	BB	BB	BB	BB	BB	BB	BB	BB
SCRI_RS_165427	2H	49747667	AA	AA	AA	AA	AA	AA	AA	AA	AA	AA	AA	AA	AA	AA	AA	AA	AA	AA	AA	AA	AA	AA	AA	AA	AA	AA	AA	AA	AA	AA	AA	BB	AA	AA	AA	AA	AA	AA	AA	AA	BB	AA	AA	AA	AA	AA	AA
SCRI_RS_206586	2H	49900860	AA	AA	AA	BB	BB	BB	BB	AA	BB	AA	BB	AA	AA	AA	AA	BB	AA	AA	BB	BB	BB	BB	AA	BB	BB	BB	AA	AA	AA	AA	BB	BB	BB	AA	BB	AA	AA	AA	AA	AA	BB	BB	AA	AA	AA	AA	AA
BOPA1_3709-716	2H	49988535	BB	BB	BB	AA	AA	AA	AA	BB	AA	BB	AA	BB	BB	BB	BB	AA	BB	BB	AA	AA	AA	AA	BB	AA	AA	AA	BB	BB	BB	BB	AA	AA	AA	BB	AA	BB	BB	BB	BB	BB	AA	AA	BB	BB	BB	BB	BB
SCRI_RS_207244	2H	50231274	AA	AA	AA	BB	BB	BB	BB	AA	BB	AA	AA	AA	AA	AA	AA	BB	AA	AA	BB	BB	BB	BB	AA	BB	BB	BB	AA	AA	AA	AA	BB	BB	BB	AA	BB	AA	AA	AA	AA	AA	BB	BB	AA	AA	AA	AA	AA
SCRI_RS_89851	2H	50233530	AA	AA	AA	BB	BB	BB	BB	AA	BB	AA	AA	AA	AA	AA	AA	BB	AA	AA	BB	BB	BB	BB	AA	BB	BB	BB	AA	AA	AA	AA	BB	BB	BB	AA	BB	AA	AA	AA	AA	AA	BB	BB	AA	AA	AA	AA	AA
BOPA1_ABC03253-1-2-279	2H	50233821	BB	BB	BB	AA	AA	AA	AA	BB	AA	BB	BB	BB	BB	BB	BB	AA	BB	BB	AA	AA	AA	AA	BB	AA	AA	AA	BB	BB	BB	BB	AA	AA	AA	BB	AA	BB	BB	BB	BB	BB	AA	AA	BB	BB	BB	BB	BB
BOPA2_12_30420	2H	50345170	AA	AA	AA	AA	AA	AA	AA	AA	AA	AA	AA	AA	AA	AA	AA	AA	AA	AA	AA	AA	AA	AA	AA	AA	AA	AA	AA	AA	AA	AA	AA	BB	AA	AA	AA	AA	AA	AA	AA	AA	BB	AA	AA	AA	AA	AA	AA
BOPA1_2964-382	2H	50467755	BB	BB	BB	AA	AA	AA	AA	BB	AA	AA	BB	BB	BB	AA	BB	AA	BB	BB	AA	AA	AA	AA	BB	AA	AA	AA	BB	BB	BB	BB	AA	AA	AA	BB	AA	BB	BB	BB	BB	BB	AA	AA	BB	BB	BB	BB	BB
SCRI_RS_158687	2H	50516807	BB	BB	BB	AA	AA	AA	AA	BB	AA	BB	BB	BB	BB	BB	BB	AA	BB	BB	AA	AA	AA	AA	BB	AA	AA	AA	BB	BB	BB	BB	AA	AA	AA	BB	AA	BB	BB	BB	BB	BB	AA	AA	BB	BB	BB	BB	BB
SCRI_RS_81287	2H	50741053	AA	AA	AA	BB	BB	BB	BB	AA	BB	BB	AA	AA	AA	BB	AA	BB	AA	AA	BB	BB	BB	BB	AA	BB	BB	BB	AA	AA	AA	AA	BB	BB	BB	AA	BB	AA	AA	AA	AA	AA	BB	BB	AA	AA	AA	AA	AA
BOPA2_12_30657	2H	50870269	AA	AA	AA	AA	AA	AA	AA	AA	AA	BB	AA	AA	AA	BB	AA	AA	AA	AA	AA	AA	AA	AA	AA	AA	AA	AA	AA	AA	AA	AA	AA	AA	AA	AA	AA	AA	AA	AA	AA	AA	AA	AA	AA	AA	AA	AA	AA
BOPA2_12_10296	2H	51222233	AA	AA	AA	BB	BB	BB	BB	AA	AA	AA	AA	AA	AA	AA	AA	BB	AA	AA	BB	BB	BB	BB	AA	BB	BB	BB	AA	AA	AA	AA	BB	AA	BB	AA	BB	AA	AA	AA	AA	AA	AA	BB	AA	AA	AA	AA	AA
SCRI_RS_137093	2H	51223178	AA	AA	BB	AA	AA	AA	AA	AA	BB	BB	BB	AA	AA	BB	AA	AA	AA	BB	AA	AA	AA	AA	BB	AA	AA	AA	BB	BB	BB	BB	AA	BB	AA	BB	AA	AA	AA	AA	BB	AA	BB	AA	AA	AA	AA	AA	AA
BOPA1_6338-682	2H	51957325	BB	BB	BB	AA	AA	AA	AA	BB	AA	BB	AA	BB	BB	BB	BB	AA	BB	AA	AA	AA	AA	AA	BB	AA	AA	AA	BB	BB	BB	AA	AA	AA	AA	BB	AA	BB	BB	BB	BB	BB	AA	AA	BB	BB	BB	BB	BB
BOPA1_7623-818	2H	52014031	AA	AA	AA	BB	BB	BB	BB	AA	AA	AA	AA	AA	AA	AA	AA	BB	AA	AA	BB	BB	BB	BB	AA	BB	BB	BB	AA	AA	AA	AA	BB	AA	BB	AA	BB	AA	AA	AA	AA	AA	AA	BB	AA	AA	AA	AA	AA
SCRI_RS_212932	2H	52686455	BB	BB	BB	BB	BB	BB	BB	BB	AA	BB	AA	BB	BB	BB	BB	BB	BB	AA	BB	BB	BB	BB	BB	BB	BB	BB	BB	BB	BB	AA	BB	AA	BB	BB	BB	BB	BB	BB	BB	BB	AA	BB	BB	BB	BB	BB	BB
BOPA1_4410-284	2H	52786445	BB	BB	BB	BB	BB	BB	BB	BB	AA	BB	AA	BB	BB	BB	BB	BB	BB	AA	BB	BB	BB	BB	BB	BB	BB	BB	BB	BB	BB	AA	BB	AA	BB	BB	BB	BB	BB	BB	BB	BB	AA	BB	BB	BB	BB	BB	BB
SCRI_RS_135619	2H	53459454	AA	AA	AA	BB	BB	BB	BB	AA	AA	AA	AA	AA	AA	AA	AA	BB	AA	AA	BB	BB	BB	BB	AA	BB	BB	BB	AA	AA	AA	AA	BB	AA	BB	AA	BB	AA	AA	AA	AA	AA	AA	BB	AA	AA	AA	AA	AA
BOPA1_6846-1161	2H	53709230	BB	BB	BB	BB	BB	BB	BB	BB	BB	BB	BB	BB	BB	BB	BB	BB	BB	BB	BB	BB	BB	BB	BB	BB	BB	BB	BB	BB	BB	BB	BB	BB	BB	BB	BB	BB	BB	BB	BB	BB	BB	BB	BB	BB	BB	BB	BB
SCRI_RS_215094	2H	53902382	BB	BB	BB	BB	BB	BB	BB	BB	BB	BB	BB	AA	BB	BB	BB	BB	BB	BB	BB	BB	BB	BB	BB	BB	BB	BB	BB	BB	BB	BB	BB	BB	BB	BB	BB	BB	BB	BB	BB	BB	BB	BB	BB	BB	BB	BB	BB
SCRI_RS_186954	2H	53909121	BB	BB	BB	BB	BB	BB	BB	BB	AA	BB	BB	AA	BB	BB	BB	BB	BB	BB	BB	BB	BB	BB	BB	BB	BB	BB	BB	BB	BB	BB	BB	AA	BB	BB	BB	BB	BB	BB	BB	BB	AA	BB	BB	BB	BB	BB	BB
SCRI_RS_174444	2H	54259001	BB	AA	AA	AA	AA	AA	AA	AA	AA	AA	AA	BB	AA	AA	AA	AA	AA	AA	AA	AA	AA	AA	AA	AA	AA	AA	AA	AA	AA	AA	AA	AA	AA	AA	AA	AA	AA	AA	AA	AA	AA	AA	AA	AA	AA	AA	BB
BOPA2_12_20326	2H	54584403	BB	BB	BB	BB	BB	BB	BB	BB	BB	BB	AA	BB	BB	BB	BB	BB	BB	AA	BB	BB	BB	BB	BB	BB	BB	BB	BB	BB	BB	AA	BB	BB	BB	BB	BB	BB	BB	BB	BB	BB	BB	BB	BB	BB	BB	BB	BB
BOPA2_12_30432	2H	54631913	AA	BB	BB	BB	BB	BB	BB	BB	BB	BB	BB	BB	BB	BB	BB	BB	BB	BB	BB	BB	BB	BB	BB	BB	BB	BB	BB	BB	BB	BB	BB	BB	BB	BB	BB	BB	BB	BB	BB	BB	BB	BB	BB	BB	BB	BB	AA
SCRI_RS_177405	2H	54632154	AA	BB	BB	BB	BB	BB	BB	BB	BB	BB	BB	BB	BB	BB	BB	BB	BB	BB	BB	BB	BB	BB	BB	BB	BB	BB	BB	BB	BB	BB	BB	BB	BB	BB	BB	BB	BB	BB	BB	BB	BB	BB	BB	BB	BB	BB	AA
SCRI_RS_125793	2H	54755136	BB	BB	BB	BB	BB	BB	BB	BB	AA	BB	BB	BB	BB	BB	BB	BB	BB	BB	BB	BB	BB	BB	BB	BB	BB	BB	BB	BB	BB	BB	BB	AA	BB	BB	BB	BB	BB	BB	BB	BB	AA	BB	BB	BB	BB	BB	BB
SCRI_RS_154981	2H	54787803	AA	BB	BB	BB	BB	BB	BB	BB	BB	BB	BB	AA	BB	BB	BB	BB	BB	BB	BB	BB	BB	BB	BB	BB	BB	BB	BB	BB	BB	BB	BB	BB	BB	BB	BB	BB	BB	BB	BB	BB	BB	BB	BB	BB	BB	BB	AA
BOPA1_2651-1774	2H	57310575	BB	BB	BB	BB	BB	BB	BB	BB	BB	BB	BB	BB	BB	BB	BB	BB	BB	BB	BB	BB	BB	BB	BB	BB	BB	BB	BB	BB	BB	BB	BB	BB	BB	BB	BB	BB	BB	BB	BB	BB	BB	BB	BB	BB	BB	BB	BB
SCRI_RS_41263	2H	57311901	AA	AA	AA	AA	AA	AA	AA	AA	AA	AA	AA	AA	AA	AA	AA	AA	AA	AA	AA	AA	AA	AA	AA	AA	AA	AA	AA	AA	AA	AA	AA	AA	AA	AA	AA	AA	AA	AA	AA	AA	AA	AA	AA	AA	AA	AA	AA
SCRI_RS_229103	2H	64609141	BB	BB	BB	BB	BB	BB	BB	BB	AA	BB	BB	BB	BB	BB	BB	BB	BB	BB	BB	BB	BB	BB	BB	BB	BB	BB	BB	BB	BB	BB	BB	AA	BB	BB	BB	BB	BB	BB	BB	BB	BB	BB	BB	BB	BB	BB	BB
SCRI_RS_206245	2H	64785546	AA	AA	AA	BB	BB	BB	BB	AA	AA	AA	AA	AA	AA	AA	AA	BB	AA	BB	BB	BB	BB	BB	AA	BB	BB	BB	AA	AA	AA	AA	BB	AA	BB	AA	BB	AA	AA	AA	AA	AA	BB	BB	AA	AA	AA	AA	AA
SCRI_RS_171029	2H	65025033	BB	BB	BB	AA	AA	AA	AA	BB	BB	BB	BB	BB	BB	BB	BB	AA	BB	BB	AA	AA	AA	AA	BB	AA	AA	AA	BB	BB	BB	BB	AA	BB	AA	BB	AA	BB	BB	BB	BB	BB	BB	AA	BB	BB	BB	BB	BB
SCRI_RS_152206	2H	68787662	BB	BB	BB	BB	BB	BB	BB	BB	BB	BB	AA	BB	BB	BB	BB	BB	BB	AA	BB	BB	BB	BB	BB	BB	BB	BB	BB	BB	BB	AA	BB	BB	BB	BB	BB	BB	BB	BB	BB	BB	BB	BB	BB	BB	BB	BB	BB
BOPA1_4788-672	2H	70385444	AA	AA	AA	AA	AA	AA	AA	AA	AA	BB	BB	AA	AA	BB	AA	AA	AA	BB	AA	AA	AA	AA	AA	AA	AA	AA	AA	AA	AA	BB	AA	AA	AA	AA	AA	AA	AA	AA	AA	AA	AA	AA	AA	AA	AA	AA	AA
BOPA2_12_10219	2H	70575706	BB	BB	BB	BB	BB	BB	BB	BB	BB	BB	BB	BB	BB	BB	BB	BB	BB	BB	BB	BB	BB	BB	BB	BB	BB	BB	BB	BB	BB	BB	BB	BB	BB	BB	BB	BB	BB	BB	BB	BB	BB	BB	BB	BB	BB	BB	BB
BOPA2_12_30703	2H	71400582	BB	BB	BB	BB	BB	BB	BB	BB	BB	BB	AA	BB	BB	BB	BB	BB	BB	AA	BB	BB	BB	BB	BB	BB	BB	BB	BB	BB	BB	AA	AB	BB	BB	BB	BB	BB	BB	BB	BB	BB	BB	BB	BB	BB	BB	BB	BB
SCRI_RS_237094	2H	74526183	BB	BB	BB	BB	BB	BB	BB	BB	BB	BB	AA	BB	BB	BB	BB	BB	BB	AA	BB	BB	BB	BB	BB	BB	BB	BB	BB	BB	BB	AA	BB	BB	BB	BB	BB	BB	BB	BB	BB	BB	BB	BB	BB	BB	BB	BB	BB
SCRI_RS_14801	2H	74603527	BB	AA	BB	BB	BB	BB	BB	AA	BB	AA	AA	AA	AA	AA	AA	BB	AA	AA	BB	BB	BB	BB	AA	BB	BB	BB	BB	AA	AA	AA	BB	BB	BB	AA	BB	AA	AA	BB	AA	AA	BB	BB	BB	AA	AA	AA	AA
BOPA1_ConsensusGBS0524-2	2H	74603710	BB	AA	BB	BB	BB	BB	BB	AA	BB	AA	BB	AA	AA	AA	AA	BB	AA	BB	BB	BB	BB	BB	AA	BB	BB	BB	BB	AA	AA	BB	BB	BB	BB	AA	BB	AA	AA	BB	AA	AA	BB	BB	BB	AA	AA	AA	AA
SCRI_RS_239231	2H	76954510	BB	BB	BB	BB	BB	BB	BB	BB	AA	AA	AA	BB	BB	BB	BB	BB	BB	AA	BB	BB	BB	BB	BB	BB	BB	BB	BB	BB	BB	AA	AB	AA	BB	BB	BB	BB	BB	BB	BB	BB	AA	BB	BB	BB	BB	BB	BB
SCRI_RS_221843	2H	78370511	AA	AA	AA	BB	BB	BB	BB	AA	BB	AA	BB	AA	AA	AA	AA	BB	AA	BB	BB	BB	BB	BB	AA	BB	BB	BB	AA	AA	AA	BB	AB	BB	BB	AA	BB	AA	AA	AA	AA	AA	BB	BB	AA	AA	AA	AA	AA
BOPA2_12_31127	2H	79717731	AA	AA	AA	BB	BB	BB	BB	AA	BB	AA	AA	AA	AA	AA	AA	BB	AA	AA	BB	BB	BB	BB	AA	BB	BB	BB	AA	AA	AA	AA	BB	BB	BB	AA	BB	AA	AA	AA	AA	AA	BB	BB	AA	AA	AA	AA	AA
SCRI_RS_198148	2H	80405046	AA	BB	AA	AA	AA	AA	AA	BB	AA	BB	NN	BB	BB	AA	BB	AA	BB	BB	AA	AA	AA	AA	AA	AA	AA	AA	AA	AA	AA	NN	AA	AA	AA	BB	AA	BB	BB	AA	AA	BB	AA	AA	AA	BB	BB	BB	AA
SCRI_RS_3159	2H	80834548	AA	AA	AA	BB	BB	BB	BB	AA	BB	AA	AA	AA	AA	AA	AA	BB	AA	AA	BB	BB	BB	BB	AA	BB	BB	BB	AA	AA	AA	AA	BB	BB	BB	AA	BB	AA	AA	AA	AA	AA	BB	BB	AA	AA	AA	AA	AA
SCRI_RS_198460	2H	80837164	AA	AA	AA	BB	BB	BB	BB	AA	BB	AA	AA	AA	AA	AA	AA	BB	AA	AA	BB	BB	BB	BB	AA	BB	BB	BB	AA	AA	AA	AA	BB	BB	BB	AA	BB	AA	AA	AA	AA	AA	BB	BB	AA	AA	AA	AA	AA
SCRI_RS_158928	2H	81786029	AA	AA	AA	BB	BB	BB	BB	AA	BB	AA	AA	AA	AA	AA	AA	BB	AA	AA	BB	BB	BB	BB	AA	BB	BB	BB	AA	AA	AA	AA	BB	BB	BB	AA	BB	AA	AA	AA	AA	AA	BB	BB	AA	AA	AA	AA	AA
SCRI_RS_173531	2H	81787395	AA	AA	AA	BB	BB	BB	BB	AA	BB	AA	AA	AA	AA	AA	AA	BB	AA	AA	BB	BB	BB	BB	AA	BB	BB	BB	AA	AA	AA	AA	BB	BB	BB	AA	BB	AA	AA	AA	AA	AA	BB	BB	AA	AA	AA	AA	AA
BOPA1_3598-489	2H	82437225	BB	AA	BB	BB	BB	BB	BB	AA	BB	AA	BB	AA	AA	AA	AA	BB	AA	BB	BB	BB	BB	BB	AA	BB	BB	BB	AA	AA	AA	BB	BB	BB	BB	AA	BB	AA	AA	AA	BB	AA	BB	BB	AA	AA	AA	AA	BB
SCRI_RS_231782	2H	82524534	BB	BB	BB	AA	AA	AA	AA	BB	AA	BB	BB	BB	BB	BB	BB	AA	BB	BB	AA	AA	AA	AA	BB	AA	AA	AA	BB	BB	BB	BB	AA	AA	AA	BB	AA	BB	BB	BB	BB	BB	AA	AA	BB	BB	BB	BB	BB
SCRI_RS_151576	2H	83425920	AA	AA	AA	BB	BB	BB	BB	AA	BB	AA	AA	AA	AA	AA	AA	BB	AA	AA	BB	BB	BB	BB	AA	BB	BB	BB	AA	AA	AA	AA	BB	BB	BB	AA	BB	AA	AA	AA	AA	AA	BB	BB	AA	AA	AA	AA	AA
BOPA1_5823-1073	2H	86580885	BB	BB	BB	AA	AA	AA	AA	BB	AA	BB	BB	BB	BB	BB	BB	AA	BB	BB	AA	AA	AA	AA	BB	AA	AA	AA	BB	BB	BB	BB	AA	AA	AA	BB	AA	BB	BB	BB	BB	BB	AA	AA	BB	BB	BB	BB	BB
BOPA1_2128-874	2H	90242992	AA	AA	BB	BB	BB	BB	BB	AA	BB	AA	AA	AA	AA	AA	AA	BB	AA	AA	BB	BB	BB	BB	AA	BB	BB	BB	AA	AA	AA	AA	BB	BB	BB	AA	BB	AA	AA	AA	AA	AA	BB	BB	AA	AA	AA	AA	AA
BOPA1_ABC01899-1-1-301	2H	91940119	AA	AA	BB	BB	BB	BB	BB	AA	BB	AA	AA	AA	AA	AA	AA	BB	AA	AA	BB	BB	BB	BB	AA	BB	BB	BB	AA	AA	AA	AA	BB	BB	BB	AA	BB	AA	AA	AA	AA	AA	BB	BB	AA	AA	AA	AA	AA
BOPA2_12_30691	2H	92831355	BB	BB	BB	BB	BB	BB	BB	BB	BB	AA	AA	BB	BB	AA	BB	BB	BB	AA	BB	BB	BB	BB	BB	BB	BB	BB	BB	BB	BB	AA	BB	BB	BB	BB	BB	BB	BB	BB	BB	BB	BB	BB	BB	BB	BB	BB	BB
BOPA1_4065-397	2H	93146182	AA	AA	AA	AA	AA	AA	AA	AA	AA	BB	BB	AA	AA	BB	AA	AA	AA	BB	AA	AA	AA	AA	AA	AA	AA	AA	AA	AA	AA	BB	AA	AA	AA	AA	AA	AA	AA	AA	AA	AA	AA	AA	AA	AA	AA	AA	AA
SCRI_RS_182050	2H	94197825	AA	AA	BB	BB	BB	BB	BB	AA	BB	AA	AA	AA	AA	AA	AA	BB	AA	AA	BB	BB	BB	BB	AA	BB	BB	BB	AA	AA	AA	AA	BB	BB	BB	AA	BB	AA	AA	AA	AA	AA	BB	BB	AA	AA	AA	AA	AA
SCRI_RS_167564	2H	94200918	BB	BB	AA	AA	AA	AA	AA	BB	BB	BB	BB	BB	BB	BB	BB	AA	BB	BB	AA	AA	AA	AA	BB	AA	AA	AA	BB	BB	BB	BB	AA	AA	AA	BB	AA	BB	BB	BB	BB	BB	AA	AA	BB	BB	BB	BB	BB
SCRI_RS_122681	2H	96154767	BB	BB	BB	BB	BB	BB	BB	BB	BB	BB	BB	BB	BB	BB	BB	BB	BB	BB	BB	BB	BB	BB	BB	BB	BB	BB	BB	BB	BB	BB	BB	BB	BB	BB	BB	BB	BB	BB	BB	BB	BB	BB	BB	BB	BB	BB	BB
BOPA1_ABC12560-1-1-421	2H	96162711	BB	BB	BB	BB	BB	BB	BB	BB	BB	BB	AA	BB	BB	BB	BB	BB	BB	AA	BB	BB	BB	BB	BB	BB	BB	BB	BB	BB	BB	AA	BB	BB	BB	BB	BB	BB	BB	BB	BB	BB	BB	BB	BB	BB	BB	BB	BB
SCRI_RS_152664	2H	99722333	BB	BB	BB	BB	BB	BB	BB	BB	AA	BB	BB	BB	BB	BB	BB	BB	BB	BB	BB	BB	BB	BB	BB	BB	BB	BB	BB	BB	BB	BB	BB	BB	BB	BB	BB	BB	BB	BB	BB	BB	BB	BB	BB	BB	BB	BB	BB
BOPA1_4331-1475	2H	100641978	BB	BB	BB	BB	BB	BB	BB	BB	BB	BB	AA	BB	BB	BB	BB	BB	BB	AA	BB	BB	BB	BB	BB	BB	BB	BB	BB	BB	BB	AA	BB	BB	BB	BB	BB	BB	BB	BB	BB	BB	BB	BB	BB	BB	BB	BB	BB
SCRI_RS_238424	2H	103693794	BB	BB	BB	BB	BB	BB	BB	BB	BB	BB	AA	BB	BB	BB	BB	BB	BB	AA	BB	BB	BB	BB	BB	BB	BB	BB	BB	BB	BB	AA	BB	BB	BB	BB	BB	BB	BB	BB	BB	BB	BB	BB	BB	BB	BB	BB	BB
BOPA2_12_30259	2H	108258951	BB	BB	BB	BB	BB	BB	BB	BB	BB	BB	BB	BB	BB	BB	BB	BB	BB	BB	BB	BB	BB	BB	BB	BB	BB	BB	BB	BB	BB	BB	BB	BB	BB	BB	BB	BB	BB	BB	BB	BB	BB	BB	BB	BB	BB	BB	BB
SCRI_RS_199898	2H	109868017	AA	AA	AA	BB	BB	BB	BB	AA	BB	AA	BB	AA	AA	AA	AA	BB	AA	BB	BB	BB	BB	BB	AA	BB	BB	BB	AA	AA	AA	BB	BB	BB	BB	AA	BB	AA	AA	AA	AA	AA	BB	BB	AA	AA	AA	AA	AA
SCRI_RS_199897	2H	109874565	AA	AA	AA	BB	BB	BB	BB	AA	BB	AA	BB	AA	AA	AA	AA	BB	AA	BB	BB	BB	BB	BB	AA	BB	BB	BB	AA	AA	AA	BB	BB	BB	BB	AA	BB	AA	AA	AA	AA	AA	BB	BB	AA	AA	AA	AA	AA
SCRI_RS_218303	2H	109878335	AA	AA	AA	BB	BB	BB	BB	AA	BB	AA	BB	AA	AA	AA	AA	BB	AA	BB	BB	BB	BB	BB	AA	BB	BB	BB	AA	AA	AA	BB	BB	BB	BB	AA	BB	AA	AA	AA	AA	AA	BB	BB	AA	AA	AA	AA	AA
BOPA2_12_31474	2H	110194178	BB	BB	BB	AA	AA	AA	AA	BB	AA	BB	AA	BB	BB	BB	BB	AA	BB	AA	AA	AA	AA	AA	BB	AA	AA	AA	BB	BB	BB	AA	AA	BB	AA	BB	AA	BB	BB	BB	BB	BB	BB	AA	BB	BB	BB	BB	BB
BOPA1_ABC20402-1-3-298	2H	110245658	AA	AA	AA	BB	BB	BB	BB	AA	AA	AA	AA	AA	AA	AA	AA	BB	AA	AA	BB	BB	BB	BB	AA	BB	BB	BB	AA	AA	AA	AA	BB	BB	BB	AA	BB	AA	AA	AA	AA	AA	BB	BB	AA	AA	AA	AA	AA
BOPA1_9060-471	2H	110249188	BB	BB	BB	AA	AA	AA	AA	BB	AA	BB	AA	BB	BB	BB	BB	AA	BB	AA	AA	AA	AA	AA	BB	AA	AA	AA	BB	BB	BB	AA	AA	AA	AA	BB	AA	BB	BB	BB	BB	BB	AA	AA	BB	BB	BB	BB	BB
SCRI_RS_10398	2H	113049407	AA	AA	AA	AA	AA	BB	AA	AA	BB	AA	BB	AA	AA	AA	AA	BB	AA	BB	AA	AA	AA	AA	AA	AA	AA	AA	AA	AA	AA	BB	AA	BB	AA	AA	AA	AA	AA	AA	AA	AA	BB	AA	AA	AA	AA	AA	AA
SCRI_RS_6792	2H	113478529	BB	BB	BB	BB	BB	AA	BB	BB	AA	BB	AA	BB	BB	BB	BB	AA	BB	AA	BB	BB	BB	BB	BB	BB	BB	BB	BB	BB	BB	AA	BB	AA	BB	BB	BB	BB	BB	BB	BB	BB	AA	BB	BB	BB	BB	BB	BB
SCRI_RS_144592	2H	114309421	BB	BB	BB	BB	BB	BB	BB	BB	AA	BB	BB	BB	BB	BB	BB	BB	BB	BB	BB	BB	BB	BB	BB	BB	BB	BB	BB	BB	BB	BB	BB	BB	BB	BB	BB	BB	BB	BB	BB	BB	BB	BB	BB	BB	BB	BB	BB
BOPA1_946-2500	2H	115322334	BB	BB	BB	BB	BB	BB	BB	BB	AA	BB	BB	BB	BB	BB	BB	BB	BB	BB	BB	BB	BB	BB	BB	BB	BB	BB	BB	BB	BB	BB	BB	BB	BB	BB	BB	BB	BB	BB	BB	BB	BB	BB	BB	BB	BB	BB	BB
SCRI_RS_167845	2H	115855741	AA	BB	BB	BB	BB	BB	AA	BB	BB	BB	BB	AA	BB	BB	BB	BB	BB	BB	BB	BB	BB	BB	AA	BB	BB	BB	AA	BB	AA	BB	AA	BB	BB	AA	BB	BB	BB	BB	AA	BB	BB	BB	BB	BB	BB	BB	AA
SCRI_RS_169913	2H	118552220	AA	AA	AA	AA	AA	AA	AA	AA	AA	AA	AA	AA	AA	AA	AA	AA	AA	AA	AA	AA	AA	AA	AA	AA	AA	AA	AA	AA	AA	AA	AA	AA	AA	AA	AA	AA	AA	AA	AA	AA	AA	AA	AA	AA	AA	AA	AA
BOPA1_2601-171	2H	118999844	BB	BB	BB	BB	BB	BB	BB	BB	AA	BB	AA	BB	BB	BB	BB	BB	BB	AA	BB	BB	BB	BB	BB	BB	BB	BB	BB	BB	BB	AA	BB	BB	BB	BB	BB	BB	BB	BB	BB	BB	BB	BB	BB	BB	BB	BB	BB
SCRI_RS_195938	2H	119910816	AA	AA	AA	AA	AA	AA	AA	AA	BB	AA	BB	AA	AA	AA	AA	AA	AA	BB	AA	AA	AA	AA	AA	AA	AA	AA	AA	AA	AA	BB	AA	AA	AA	AA	AA	AA	AA	AA	AA	AA	AA	AA	AA	AA	AA	AA	AA
SCRI_RS_162690	2H	120125693	AA	AA	AA	AA	AA	AA	AA	AA	AA	AA	AA	AA	AA	AA	AA	AA	AA	AA	AA	AA	AA	AA	AA	AA	AA	AA	AA	AA	AA	AA	AA	AA	AA	AA	AA	AA	AA	AA	AA	AA	AA	AA	AA	AA	AA	AA	AA
BOPA1_1698-619	2H	121110695	AA	AA	AA	AA	AA	AA	AA	AA	AA	AA	AA	AA	AA	AA	AA	AA	AA	BB	AA	AA	AA	AA	AA	AA	AA	AA	AA	AA	AA	BB	AA	AA	AA	AA	AA	AA	AA	AA	AA	AA	AA	AA	AA	AA	AA	AA	AA
SCRI_RS_194216	2H	121611359	AA	AA	AA	AA	AA	AA	AA	AA	BB	AA	AA	AA	AA	AA	AA	AA	AA	AA	AA	AA	AA	AA	AA	AA	AA	AA	AA	AA	AA	AA	AA	BB	AA	AA	AA	AA	AA	AA	AA	AA	BB	AA	AA	AA	AA	AA	AA
BOPA2_12_20235	2H	121687707	AA	AA	AA	AA	AA	AA	AA	AA	AA	AA	AA	AA	AA	AA	AA	AA	AA	BB	AA	AA	AA	AA	AA	AA	AA	AA	AA	AA	AA	BB	AA	AA	AA	AA	AA	AA	AA	AA	AA	AA	AA	AA	AA	AA	AA	AA	AA
BOPA1_3662-381	2H	122032985	AA	AA	AA	AA	AA	AA	AA	AA	BB	AA	AA	AA	AA	AA	AA	AA	AA	BB	AA	AA	AA	AA	AA	AA	AA	AA	AA	AA	AA	BB	AA	BB	AA	AA	AA	AA	AA	AA	AA	AA	BB	AA	AA	AA	AA	AA	AA
SCRI_RS_206569	2H	122036891	AA	AA	AA	AA	AA	AA	AA	AB	BB	AA	AA	AA	AB	AB	AA	AA	AA	BB	AA	AA	AA	AA	AA	AA	AA	AA	AA	AA	AA	BB	AB	BB	AA	AA	AA	AB	AA	AA	AA	AA	BB	AA	AA	AA	AA	AA	AA
SCRI_RS_41905	2H	122537176	AA	AA	AA	AA	AA	AA	AA	AA	BB	AA	AA	AA	AA	AA	AA	AA	AA	BB	AA	AA	AA	AA	AA	AA	AA	AA	AA	AA	AA	BB	AA	BB	AA	AA	AA	AA	AA	AA	AA	AA	BB	AA	AA	AA	AA	AA	AA
BOPA2_12_10927	2H	122767848	BB	BB	BB	AA	AA	AA	AA	BB	AA	BB	AA	BB	BB	BB	BB	AA	BB	AA	AA	AA	AA	AA	BB	AA	AA	AA	BB	BB	BB	AA	AA	AA	AA	BB	AA	BB	BB	BB	BB	BB	AA	AA	BB	BB	BB	BB	BB
SCRI_RS_187110	2H	123146088	BB	BB	BB	BB	BB	BB	BB	BB	AA	BB	BB	BB	BB	BB	BB	BB	BB	BB	BB	BB	BB	BB	BB	BB	BB	BB	BB	BB	BB	BB	BB	AA	BB	BB	BB	BB	BB	BB	BB	BB	AA	BB	BB	BB	BB	BB	BB
BOPA2_12_31288	2H	124111329	AA	AA	AA	AA	AA	AA	AA	AA	BB	AA	AA	AA	AA	AA	AA	AA	AA	AA	AA	AA	AA	AA	AA	AA	AA	AA	AA	AA	AA	AA	AA	BB	AA	AA	AA	AA	AA	AA	AA	AA	BB	AA	AA	AA	AA	AA	AA
BOPA1_5184-1163	2H	126207573	AA	AA	AA	AA	AA	AA	AA	AA	BB	AA	AA	AA	AA	AA	AA	AA	AA	AA	AA	AA	AA	AA	AA	AA	AA	AA	AA	AA	AA	AA	AA	BB	AA	AA	AA	AA	AA	AA	AA	AA	BB	AA	AA	AA	AA	AA	AA
SCRI_RS_30973	2H	126730399	AA	AA	AA	AA	AA	AA	AA	AA	BB	AA	AA	AA	AA	AA	AA	AA	AA	AA	AA	AA	AA	AA	AA	AA	AA	AA	AA	AA	AA	AA	AA	BB	AA	AA	AA	AA	AA	AA	AA	AA	BB	AA	AA	AA	AA	AA	AA
SCRI_RS_186443	2H	127028335	BB	BB	BB	AA	AA	AA	AA	BB	BB	BB	AA	BB	BB	BB	BB	AA	BB	BB	AA	AA	AA	AA	BB	AA	AA	AA	BB	BB	BB	BB	AA	BB	AA	BB	AA	BB	BB	BB	BB	BB	BB	AA	BB	BB	BB	BB	BB
BOPA2_12_30251	2H	128270960	BB	BB	BB	AA	AA	AA	AA	BB	AA	BB	AA	BB	BB	BB	BB	AA	BB	AA	AA	AA	AA	AA	BB	AA	AA	AA	BB	BB	BB	AA	AA	BB	AA	BB	AA	BB	BB	BB	BB	BB	BB	AA	BB	BB	BB	BB	BB
SCRI_RS_13639	2H	129461372	AA	AA	AB	BB	BB	BB	BB	AB	BB	AA	BB	AA	AB	AA	AA	BB	AA	BB	BB	BB	BB	BB	AA	BB	BB	BB	AA	AA	AA	BB	BB	BB	BB	AA	BB	AB	AA	AA	AA	AA	BB	BB	AB	AA	AA	AA	AA
SCRI_RS_206891	2H	131824086	AA	AA	AA	BB	BB	BB	BB	AA	BB	AA	AA	AA	AA	AA	AA	BB	AA	AA	BB	BB	BB	BB	AA	BB	BB	BB	AA	AA	AA	AA	BB	BB	BB	AA	BB	AA	AA	AA	AA	AA	BB	BB	AA	AA	AA	AA	AA
SCRI_RS_240011	2H	131825660	AA	AA	AA	BB	BB	BB	BB	AA	BB	AA	AA	AA	AA	AA	AA	BB	AA	AA	BB	BB	BB	BB	AA	BB	BB	BB	AA	AA	AA	AA	BB	BB	BB	AA	BB	AA	AA	AA	AA	AA	BB	BB	AA	AA	AA	AA	AA
SCRI_RS_173145	2H	132035922	BB	BB	BB	BB	BB	BB	BB	AA	BB	BB	AA	BB	AA	BB	BB	BB	BB	AA	BB	BB	BB	BB	BB	BB	BB	BB	BB	BB	BB	AA	BB	BB	BB	BB	BB	BB	BB	BB	BB	BB	BB	BB	BB	BB	BB	BB	BB
SCRI_RS_142400	2H	132659897	AA	AA	AA	BB	BB	BB	BB	AA	BB	AA	BB	AA	AA	AA	AA	BB	AA	BB	BB	BB	BB	BB	AA	BB	BB	BB	AA	AA	AA	BB	BB	BB	BB	AA	BB	AA	AA	AA	AA	AA	BB	BB	AA	AA	AA	AA	AA
BOPA1_8889-842	2H	132767423	AA	AA	AA	BB	BB	BB	BB	AA	BB	AA	BB	AA	AA	AA	AA	BB	AA	BB	BB	BB	BB	BB	AA	BB	BB	BB	AA	AA	AA	BB	BB	BB	BB	AA	BB	AA	AA	AA	AA	AA	BB	BB	AA	AA	AA	AA	AA
SCRI_RS_222933	2H	133424049	BB	BB	BB	AA	AA	AA	AA	BB	AA	BB	AA	BB	BB	BB	BB	AA	BB	AA	AA	AA	AA	AA	BB	AA	AA	AA	BB	BB	BB	AA	AA	AA	AA	BB	AA	BB	BB	BB	BB	BB	AA	AA	BB	BB	BB	BB	BB
SCRI_RS_206492	2H	133834113	AA	AA	AA	BB	BB	BB	BB	AA	BB	AA	BB	AA	AA	AA	AA	BB	AA	BB	BB	BB	BB	BB	AA	BB	BB	BB	AA	AA	AA	BB	BB	BB	BB	AA	BB	AA	AA	AA	AA	AA	BB	BB	AA	AA	AA	AA	AA
SCRI_RS_186664	2H	136220570	BB	BB	BB	AA	AA	AA	AA	BB	AA	BB	AA	BB	BB	BB	BB	AA	BB	AA	AA	AA	AA	AA	BB	AA	AA	AA	BB	BB	BB	AA	AA	AA	AA	BB	AA	BB	BB	BB	BB	BB	AA	AA	BB	BB	BB	BB	BB
BOPA2_12_31408	2H	136228012	AA	AA	AA	BB	BB	BB	BB	AA	BB	AA	BB	AA	AA	AA	AA	BB	AA	BB	BB	BB	BB	BB	AA	BB	BB	BB	AA	AA	AA	BB	BB	BB	BB	AA	BB	AA	AA	AA	AA	AA	BB	BB	AA	AA	AA	AA	AA
SCRI_RS_158123	2H	136573804	AA	AA	AA	BB	BB	BB	BB	AA	BB	AA	BB	AA	AA	AA	AA	BB	AA	BB	BB	BB	BB	BB	AA	BB	BB	BB	AA	AA	AA	BB	BB	BB	BB	AA	BB	AA	AA	AA	AA	AA	BB	BB	AA	AA	AA	AA	AA
BOPA1_3090-138	2H	136904247	BB	BB	BB	AA	AA	AA	AA	BB	AA	BB	AA	BB	BB	BB	BB	AA	BB	AA	AA	AA	AA	AA	BB	AA	AA	AA	BB	BB	BB	AA	AA	AA	AA	BB	AA	BB	BB	BB	BB	BB	AA	AA	BB	BB	BB	BB	BB
SCRI_RS_238404	2H	141687905	AA	AA	AA	BB	BB	BB	BB	AA	BB	AA	BB	AA	AA	AA	AA	BB	AA	BB	BB	BB	BB	BB	AA	BB	BB	BB	AA	AA	AA	BB	BB	BB	BB	AA	BB	AA	AA	AA	AA	AA	BB	BB	AA	AA	AA	AA	AA
BOPA2_12_30209	2H	147021594	BB	BB	BB	AA	AA	AA	AA	BB	AA	BB	AA	BB	BB	BB	BB	AA	BB	AA	AA	AA	AA	AA	BB	AA	AA	AA	BB	BB	BB	AA	AA	AA	AA	BB	AA	BB	BB	BB	BB	BB	AA	AA	BB	BB	BB	BB	BB
SCRI_RS_162700	2H	147954819	AA	AA	AA	BB	BB	BB	BB	AA	BB	AA	BB	AA	AA	AA	AA	BB	AA	BB	BB	BB	BB	BB	AA	BB	BB	BB	AA	AA	AA	BB	BB	BB	BB	AA	BB	AA	AA	AA	AA	AA	BB	BB	AA	AA	AA	AA	AA
SCRI_RS_103572	2H	157579339	BB	BB	BB	AA	AA	AA	AA	BB	AA	BB	BB	BB	BB	BB	BB	AA	BB	BB	AA	AA	AA	AA	BB	AA	AA	AA	BB	BB	BB	BB	AA	AA	AA	BB	AA	BB	BB	BB	BB	BB	AA	AA	BB	BB	BB	BB	BB
BOPA2_12_30487	2H	158450323	BB	BB	BB	BB	BB	BB	BB	BB	BB	BB	AA	BB	BB	BB	BB	BB	BB	AA	BB	BB	BB	BB	BB	BB	BB	BB	BB	BB	BB	AA	BB	BB	BB	BB	BB	BB	BB	BB	BB	BB	BB	BB	BB	BB	BB	BB	BB
BOPA2_12_30557	2H	159048524	BB	BB	BB	BB	BB	BB	BB	BB	BB	BB	AA	BB	BB	BB	BB	BB	BB	AA	BB	BB	BB	BB	BB	BB	BB	BB	BB	BB	BB	AA	BB	BB	BB	BB	BB	BB	BB	BB	BB	BB	BB	BB	BB	BB	BB	BB	BB
SCRI_RS_106444	2H	163407581	BB	BB	BB	BB	BB	BB	BB	BB	AA	BB	BB	BB	BB	BB	BB	BB	BB	BB	BB	BB	BB	BB	BB	BB	BB	BB	BB	BB	BB	BB	BB	BB	BB	BB	BB	BB	BB	BB	BB	BB	BB	BB	BB	BB	BB	BB	BB
SCRI_RS_153174	2H	164595672	BB	BB	AA	AA	AA	AA	AA	BB	AA	BB	AA	BB	BB	BB	BB	AA	BB	BB	AA	AA	AA	AA	BB	AA	AA	AA	AA	AA	AA	BB	AA	AA	AA	BB	AA	BB	AA	BB	BB	BB	AA	AA	BB	BB	BB	BB	BB
SCRI_RS_131325	2H	165117116	BB	BB	BB	BB	BB	BB	BB	BB	AA	BB	BB	BB	BB	BB	BB	BB	BB	BB	BB	BB	BB	BB	BB	BB	BB	BB	BB	BB	BB	BB	BB	BB	BB	BB	BB	BB	BB	BB	BB	BB	BB	BB	BB	BB	BB	BB	BB
BOPA1_4630-1036	2H	165634887	AA	AA	BB	BB	BB	BB	BB	AA	BB	BB	BB	AA	AA	BB	AA	BB	AA	AA	BB	BB	BB	BB	AA	BB	BB	BB	BB	BB	BB	AA	BB	BB	BB	AA	BB	AA	BB	AA	AA	AA	BB	BB	AA	AA	AA	AA	AA
SCRI_RS_136233	2H	173657293	AA	AA	AA	BB	BB	BB	BB	AA	BB	AA	AA	AA	AA	AA	AA	BB	AA	AA	BB	BB	BB	BB	AA	BB	BB	BB	AA	AA	AA	AA	BB	BB	BB	AA	BB	AA	AA	AA	AA	AA	BB	BB	AA	AA	AA	AA	AA
SCRI_RS_144891	2H	174057698	BB	BB	BB	BB	BB	BB	BB	BB	AA	BB	BB	BB	BB	BB	BB	BB	BB	BB	BB	BB	BB	BB	BB	BB	BB	BB	BB	BB	BB	BB	BB	AA	BB	BB	BB	BB	BB	BB	BB	BB	AA	BB	BB	BB	BB	BB	BB
SCRI_RS_109192	2H	175053531	BB	BB	BB	AA	AA	AA	AA	BB	AA	BB	AA	BB	BB	BB	BB	AA	BB	AA	AA	AA	AA	AA	AA	AA	AA	AA	BB	BB	BB	AA	AA	AA	AA	BB	AA	BB	BB	BB	BB	BB	AA	AA	BB	BB	BB	BB	BB
BOPA1_5254-1845	2H	175163829	BB	BB	BB	AA	AA	AA	AA	BB	AA	BB	AA	BB	BB	BB	BB	AA	BB	AA	AA	AA	AA	AA	AA	AA	AA	AA	BB	BB	BB	AA	AA	AA	AA	BB	AA	BB	BB	BB	BB	BB	AA	AA	BB	BB	BB	BB	BB
BOPA2_12_31194	2H	176852535	BB	BB	BB	BB	BB	BB	BB	BB	BB	BB	BB	BB	BB	BB	BB	BB	BB	BB	BB	BB	BB	BB	BB	BB	BB	BB	BB	BB	BB	BB	BB	BB	BB	BB	BB	BB	BB	BB	BB	BB	BB	BB	BB	BB	BB	BB	BB
SCRI_RS_180032	2H	178459124	AA	AA	AA	BB	BB	BB	BB	AA	BB	AA	BB	AA	AA	AA	AA	BB	AA	AA	BB	BB	BB	BB	BB	BB	BB	BB	AA	AA	AA	AA	BB	BB	BB	AA	BB	AA	AA	AA	AA	AA	BB	BB	AA	AA	AA	AA	AA
SCRI_RS_167882	2H	179092527	BB	BB	BB	AA	AA	AA	AA	BB	AA	BB	AA	BB	BB	BB	BB	AA	BB	BB	AA	AA	AA	AA	AA	AA	AA	AA	BB	BB	BB	BB	AA	AA	AA	BB	AA	BB	BB	BB	BB	BB	AA	AA	BB	BB	BB	BB	BB
SCRI_RS_122871	2H	180551174	BB	BB	BB	BB	BB	BB	BB	BB	AA	BB	BB	BB	BB	BB	BB	BB	BB	BB	BB	BB	BB	BB	AA	BB	BB	BB	BB	BB	BB	BB	BB	AA	BB	BB	BB	BB	BB	BB	BB	BB	AA	BB	BB	BB	BB	BB	BB
BOPA2_12_10330	2H	181208646	BB	BB	BB	AA	AA	AA	AA	BB	AA	BB	AA	BB	BB	BB	BB	AA	BB	AA	AA	AA	AA	AA	AA	AA	AA	AA	BB	BB	BB	AA	AA	AA	AA	BB	AA	BB	BB	BB	BB	BB	AA	AA	BB	BB	BB	BB	BB
BOPA2_12_10485	2H	181669669	AA	AA	AA	BB	BB	BB	BB	AA	BB	AA	BB	AA	AA	AA	AA	BB	AA	BB	BB	BB	BB	BB	BB	BB	BB	BB	AA	AA	AA	BB	BB	BB	BB	AA	BB	AA	AA	AA	AA	AA	BB	BB	AA	AA	AA	AA	AA
BOPA1_3212-2979	2H	183381490	AA	AA	AA	BB	BB	BB	BB	AA	BB	AA	BB	AA	AA	AA	AA	BB	AA	BB	BB	BB	BB	BB	BB	BB	BB	BB	AA	AA	AA	BB	BB	BB	BB	AA	BB	AA	AA	AA	AA	AA	BB	BB	AA	AA	AA	AA	AA
BOPA2_12_10948	2H	183518399	BB	BB	BB	AA	AA	AA	AA	BB	BB	BB	AA	BB	BB	BB	BB	AA	BB	AA	AA	AA	AA	AA	AA	AA	AA	AA	BB	BB	BB	AA	AA	BB	AA	BB	AA	BB	BB	BB	BB	BB	BB	AA	BB	BB	BB	BB	BB
SCRI_RS_130072	2H	184569150	BB	AA	BB	AA	AA	AA	AA	BB	AA	AA	BB	AA	BB	AA	AA	AA	AA	BB	AA	AA	AA	AA	AA	AA	AA	AA	AA	AA	AA	BB	AA	AA	AA	BB	AA	AA	AA	AA	AA	AA	AA	AA	AA	AA	AA	AA	AA
BOPA1_ABC06091-1-1-187	2H	185517766	BB	BB	BB	BB	BB	BB	BB	BB	AA	BB	BB	BB	BB	BB	BB	BB	BB	BB	BB	BB	BB	BB	BB	BB	BB	BB	BB	BB	BB	BB	BB	AA	BB	BB	BB	BB	BB	BB	BB	BB	AA	BB	BB	BB	BB	BB	BB
SCRI_RS_151430	2H	185910123	BB	BB	BB	BB	BB	BB	BB	BB	AA	BB	BB	BB	BB	BB	BB	BB	BB	BB	BB	BB	BB	BB	BB	BB	BB	BB	BB	BB	BB	BB	BB	AA	BB	BB	BB	BB	BB	BB	BB	BB	AA	BB	BB	BB	BB	BB	BB
SCRI_RS_196026	2H	186288413	AA	AA	AA	AA	AA	AA	AA	BB	BB	AA	BB	AA	BB	AA	AA	AA	AA	BB	AA	AA	AA	AA	AA	AA	AA	AA	AA	AA	AA	BB	AA	BB	AA	AA	AA	AA	AA	AA	AA	AA	BB	AA	AA	AA	AA	AA	AA
SCRI_RS_220718	2H	191451447	AA	AA	AA	BB	BB	BB	BB	AA	BB	AA	AA	AA	AA	AA	AA	BB	AA	BB	BB	BB	BB	BB	AA	BB	BB	BB	AA	AA	AA	BB	BB	BB	BB	AA	BB	AA	AA	AA	AA	AA	BB	BB	AA	AA	AA	AA	AA
BOPA1_5759-478	2H	192278373	BB	BB	BB	AA	AA	AA	AA	BB	BB	BB	AA	BB	BB	BB	BB	AA	BB	AA	AA	AA	AA	AA	BB	AA	AA	AA	BB	BB	BB	AA	AA	BB	AA	BB	AA	BB	BB	BB	BB	BB	BB	AA	BB	BB	BB	BB	BB
SCRI_RS_219675	2H	192857908	AA	AA	BB	AA	AA	AA	AA	AA	AA	AA	BB	AA	AA	AA	AA	AA	AA	BB	AA	AA	AA	AA	AA	AA	AA	AA	AA	AA	AA	BB	AA	AA	AA	AA	AA	AA	AA	AA	AA	AA	AA	AA	AA	AA	AA	AA	AA
SCRI_RS_231746	2H	193498612	BB	BB	AA	BB	BB	BB	BB	BB	BB	BB	BB	BB	BB	BB	BB	BB	BB	BB	BB	BB	BB	BB	BB	BB	BB	BB	BB	BB	BB	BB	BB	BB	BB	BB	BB	BB	BB	BB	BB	BB	BB	BB	BB	BB	BB	BB	BB
SCRI_RS_132200	2H	194638273	BB	BB	AA	AA	AA	AA	AA	BB	BB	BB	AA	BB	BB	BB	BB	AA	BB	AA	AA	AA	AA	AA	BB	AA	AA	AA	BB	BB	BB	AA	AA	BB	AA	BB	AA	BB	BB	BB	BB	BB	BB	AA	BB	BB	BB	BB	BB
SCRI_RS_98229	2H	195533418	AA	AA	BB	BB	BB	BB	BB	AA	AA	AA	BB	AA	AA	AA	AA	BB	AA	BB	BB	BB	BB	BB	AA	BB	BB	BB	AA	AA	AA	BB	BB	AA	BB	AA	BB	AA	AA	AA	AA	AA	AA	BB	AA	AA	AA	AA	AA
SCRI_RS_186840	2H	195991661	BB	BB	AA	AA	AA	AA	AA	BB	BB	BB	AA	BB	BB	BB	BB	AA	BB	AA	AA	AA	AA	AA	BB	AA	AA	AA	BB	BB	BB	AA	AA	BB	AA	BB	AA	BB	BB	BB	BB	BB	BB	AA	BB	BB	BB	BB	BB
SCRI_RS_151459	2H	196025182	AA	AA	BB	BB	BB	BB	BB	AA	AA	AA	BB	AA	AA	AA	AA	BB	AA	BB	BB	BB	BB	BB	AA	BB	BB	BB	AA	AA	AA	BB	BB	AA	BB	AA	BB	AA	AA	AA	AA	AA	AA	BB	AA	AA	AA	AA	AA
BOPA1_2052-792	2H	196891841	BB	AA	AA	BB	BB	BB	BB	BB	BB	BB	AA	AA	BB	BB	AA	BB	AA	AA	BB	BB	BB	BB	BB	BB	BB	BB	AA	AA	AA	AA	BB	BB	BB	AA	AA	AA	AA	AA	BB	AA	BB	BB	AA	AA	AA	AA	BB
SCRI_RS_146010	2H	197015870	BB	BB	AA	AA	AA	AA	AA	AA	BB	BB	AA	BB	AA	BB	BB	AA	BB	AA	AA	AA	AA	AA	BB	AA	AA	AA	BB	BB	BB	AA	AA	BB	AA	BB	AA	BB	BB	BB	BB	BB	BB	AA	BB	BB	BB	BB	BB
SCRI_RS_192676	2H	197424109	AA	AA	BB	BB	BB	BB	BB	BB	AA	AA	BB	AA	BB	AA	AA	BB	AA	BB	BB	BB	BB	BB	AA	BB	BB	BB	AA	AA	AA	BB	BB	AA	BB	AA	BB	AA	AA	AA	AA	AA	AA	BB	AA	AA	AA	AA	AA
BOPA2_12_30634	2H	197531590	BB	BB	BB	BB	BB	BB	BB	BB	AA	BB	BB	BB	BB	BB	BB	BB	BB	BB	BB	BB	BB	BB	BB	BB	BB	BB	BB	BB	BB	BB	BB	AA	BB	BB	BB	BB	BB	BB	BB	BB	AA	BB	BB	BB	BB	BB	BB
BOPA1_411-495	2H	197904598	BB	BB	BB	BB	BB	BB	BB	BB	AA	BB	BB	BB	BB	BB	BB	BB	BB	BB	BB	BB	BB	BB	BB	BB	BB	BB	BB	BB	BB	BB	BB	AA	BB	BB	BB	BB	BB	BB	BB	BB	AA	BB	BB	BB	BB	BB	BB
BOPA2_12_30853	2H	201118744	AA	AA	AA	AA	AA	AA	AA	AA	BB	AA	AA	AA	AA	AA	AA	AA	AA	AA	AA	AA	AA	AA	AA	AA	AA	AA	AA	AA	AA	AA	AA	BB	AA	AA	AA	AA	AA	AA	AA	AA	BB	AA	AA	AA	AA	AA	AA
SCRI_RS_204254	2H	201620589	AA	AA	AA	AA	AA	AA	AA	AA	BB	AA	AA	AA	AA	AA	AA	AA	AA	AA	AA	AA	AA	AA	AA	AA	AA	AA	AA	AA	AA	AA	AA	BB	AA	AA	AA	AA	AA	AA	AA	AA	BB	AA	AA	AA	AA	AA	AA
BOPA1_1275-734	2H	202976499	BB	BB	BB	BB	BB	BB	BB	BB	AA	BB	BB	BB	BB	BB	BB	BB	BB	BB	BB	BB	BB	BB	BB	BB	BB	BB	BB	BB	BB	BB	BB	AA	BB	BB	BB	BB	BB	BB	BB	BB	AA	BB	BB	BB	BB	BB	BB
SCRI_RS_141874	2H	203352777	BB	BB	BB	BB	BB	BB	BB	BB	AA	BB	BB	BB	BB	BB	BB	BB	BB	BB	BB	BB	BB	BB	BB	BB	BB	BB	BB	BB	BB	BB	BB	AA	BB	BB	BB	BB	BB	BB	BB	BB	AA	BB	BB	BB	BB	BB	BB
SCRI_RS_138888	2H	205854473	BB	BB	AA	BB	BB	BB	BB	BB	AA	BB	BB	BB	BB	BB	BB	BB	BB	BB	BB	BB	BB	BB	BB	BB	BB	BB	BB	BB	BB	BB	BB	AA	BB	BB	BB	BB	BB	BB	BB	BB	AA	BB	BB	BB	BB	BB	BB
BOPA1_ABC01644-1-3-379	2H	205975239	BB	BB	AA	BB	BB	BB	BB	BB	AA	BB	BB	BB	BB	BB	BB	BB	BB	BB	BB	BB	BB	BB	BB	BB	BB	BB	BB	BB	BB	BB	BB	AA	BB	BB	BB	BB	BB	BB	BB	BB	AA	BB	BB	BB	BB	BB	BB
SCRI_RS_171237	2H	207968226	AA	AA	BB	AA	AA	AA	AA	AA	BB	AA	AA	AA	AA	AA	AA	AA	AA	AA	AA	AA	AA	AA	AA	AA	AA	AA	AA	AA	AA	AA	AA	BB	AA	AA	AA	AA	AA	AA	AA	AA	BB	AA	AA	AA	AA	AA	AA
BOPA2_12_30772	2H	207968963	BB	BB	BB	BB	BB	BB	BB	BB	BB	BB	BB	BB	BB	BB	BB	BB	BB	BB	BB	BB	BB	BB	BB	BB	BB	BB	BB	BB	BB	BB	BB	BB	BB	BB	BB	BB	BB	BB	BB	BB	BB	BB	BB	BB	BB	BB	BB
BOPA1_7932-687	2H	210132422	AA	AA	BB	AA	AA	AA	AA	AA	BB	AA	AA	AA	AA	AA	AA	AA	AA	AA	AA	AA	AA	AA	AA	AA	AA	AA	AA	AA	AA	AA	AA	BB	AA	AA	AA	AA	AA	AA	AA	AA	BB	AA	AA	AA	AA	AA	AA
BOPA1_2719-672	2H	212172562	AA	BB	BB	AA	AA	AA	AA	AA	BB	BB	AA	BB	AA	BB	BB	AA	BB	AA	AA	AA	AA	AA	BB	AA	AA	AA	BB	BB	BB	AA	AA	BB	AA	AA	AA	BB	BB	BB	BB	BB	BB	AA	BB	BB	BB	BB	BB
SCRI_RS_228442	2H	213581298	BB	BB	AA	AA	AA	AA	AA	BB	AA	AA	BB	BB	BB	AA	BB	AA	BB	BB	AA	AA	AA	AA	BB	AA	AA	AA	AA	AA	AA	BB	AA	AA	AA	AA	AA	BB	AA	BB	BB	BB	AA	AA	BB	BB	BB	BB	BB
BOPA2_12_30828	2H	219489784	AA	AA	AA	AA	AA	AA	AA	BB	AA	AA	BB	AA	BB	AA	AA	AA	AA	BB	AA	AA	AA	AA	BB	AA	AA	AA	AA	AA	AA	BB	AA	AA	AA	AA	AA	AA	AA	AA	AA	AA	AA	AA	AA	AA	AA	AA	AA
BOPA1_1040-279	2H	219489968	AA	AA	AA	AA	AA	AA	AA	BB	AA	AA	BB	AA	BB	AA	AA	AA	AA	BB	AA	AA	AA	AA	BB	AA	AA	AA	AA	AA	AA	BB	AA	AA	AA	AA	AA	AA	AA	AA	AA	AA	AA	AA	AA	AA	AA	AA	AA
BOPA1_ABC04893-1-1-248	2H	224821658	AA	AA	AA	AA	AA	AA	AA	AA	AA	AA	AA	AA	AA	AA	AA	AA	AA	AA	AA	AA	AA	AA	AA	AA	AA	AA	AA	AA	AA	AA	AA	AA	AA	AA	AA	AA	AA	AA	AA	AA	AA	AA	AA	AA	AA	AA	AA
SCRI_RS_198865	2H	225004176	AA	AA	AA	AA	AA	AA	AA	BB	AA	AA	BB	AA	BB	AA	AA	AA	AA	BB	AA	AA	AA	AA	BB	AA	AA	AA	AA	AA	AA	BB	AA	AA	AA	AA	AA	AA	AA	AA	AA	AA	AA	AA	AA	AA	AA	AA	AA
BOPA1_4233-63	2H	226796700	AA	AA	AA	AA	AA	AA	AA	BB	AA	AA	BB	AA	BB	AA	AA	AA	AA	BB	AA	AA	AA	AA	BB	AA	AA	AA	AA	AA	AA	BB	AA	AA	AA	AA	AA	AA	AA	AA	AA	AA	AA	AA	AA	AA	AA	AA	AA
SCRI_RS_13952	2H	229111326	BB	BB	BB	BB	BB	BB	BB	AA	BB	BB	AA	BB	AA	BB	BB	BB	BB	AA	BB	BB	BB	BB	AA	BB	BB	BB	BB	BB	BB	AA	BB	BB	BB	BB	BB	BB	BB	BB	BB	BB	BB	BB	BB	BB	BB	BB	BB
BOPA1_10719-459	2H	235963454	AA	AA	AA	BB	BB	BB	BB	AA	AA	BB	BB	AA	AA	BB	AA	BB	AA	BB	BB	BB	BB	BB	AA	BB	BB	BB	AA	AA	AA	BB	BB	BB	BB	BB	BB	AA	AA	AA	AA	AA	BB	BB	AA	AA	AA	AA	AA
SCRI_RS_170235	2H	239094261	BB	BB	BB	AA	AA	AA	AA	BB	AA	BB	BB	BB	BB	BB	BB	AA	BB	BB	AA	AA	AA	AA	BB	AA	AA	AA	BB	BB	BB	BB	AA	AA	AA	BB	AA	BB	BB	BB	BB	BB	AA	AA	BB	BB	BB	BB	BB
SCRI_RS_182959	2H	239770198	BB	BB	BB	AA	AA	AA	AA	BB	AA	BB	BB	BB	BB	BB	BB	AA	BB	BB	AA	AA	AA	AA	BB	AA	AA	AA	BB	BB	BB	BB	AA	AA	AA	BB	AA	BB	BB	BB	BB	BB	AA	AA	BB	BB	BB	BB	BB
SCRI_RS_137018	2H	239777748	BB	BB	BB	BB	BB	BB	BB	AA	BB	BB	AA	BB	AA	BB	BB	BB	BB	AA	BB	BB	BB	BB	BB	BB	BB	BB	BB	BB	BB	AA	BB	BB	BB	BB	BB	BB	BB	BB	BB	BB	BB	BB	BB	BB	BB	BB	BB
BOPA1_10489-586	2H	246071969	BB	BB	BB	BB	BB	BB	BB	BB	BB	BB	BB	BB	BB	BB	BB	BB	BB	BB	BB	BB	BB	BB	BB	BB	BB	BB	BB	BB	BB	BB	BB	BB	BB	BB	BB	BB	BB	BB	BB	BB	BB	BB	BB	BB	BB	BB	BB
BOPA1_13926-531	2H	246219296	AA	AA	AA	AA	AA	AA	AA	AA	AA	AA	AA	AA	AA	AA	AA	AA	AA	AA	AA	AA	AA	AA	AA	AA	AA	AA	AA	AA	AA	AA	AA	AA	AA	AA	AA	AA	AA	AA	AA	AA	AA	AA	AA	AA	AA	AA	AA
SCRI_RS_87934	2H	248061371	BB	BB	BB	BB	BB	BB	BB	BB	BB	BB	BB	BB	BB	BB	BB	BB	BB	BB	BB	BB	BB	BB	BB	BB	BB	BB	BB	BB	BB	BB	BB	BB	BB	BB	BB	BB	BB	BB	BB	BB	BB	BB	BB	BB	BB	BB	BB
BOPA1_ABC14943-1-2-466	2H	248552878	AA	AA	AA	AA	AA	AA	AA	BB	AA	AA	BB	AA	BB	AA	AA	AA	AA	BB	AA	AA	AA	AA	AA	AA	AA	AA	AA	AA	AA	BB	AA	AA	AA	AA	AA	AA	AA	AA	AA	AA	AA	AA	AA	AA	AA	AA	AA
SCRI_RS_236995	2H	248555807	BB	BB	BB	BB	BB	BB	BB	BB	BB	BB	BB	BB	BB	BB	BB	BB	BB	BB	BB	BB	BB	BB	BB	BB	BB	BB	BB	BB	BB	BB	BB	BB	BB	BB	BB	BB	BB	BB	BB	BB	BB	BB	BB	BB	BB	BB	BB
SCRI_RS_160277	2H	252287921	AA	AA	AA	AA	AA	AA	AA	AA	AA	AA	AA	AA	AA	AA	AA	AA	AA	AA	AA	AA	AA	AA	AA	AA	AA	AA	AA	AA	AA	AA	AA	AA	AA	AA	AA	AA	AA	AA	AA	AA	AA	AA	AA	AA	AA	AA	AA
BOPA2_12_30206	2H	255546428	AA	AA	AA	AA	AA	AA	AA	BB	AA	AA	BB	AA	BB	AA	AA	AA	AA	BB	AA	AA	AA	AA	AA	AA	AA	AA	AA	AA	AA	BB	AA	AA	AA	AA	AA	AA	AA	AA	AA	AA	AA	AA	AA	AA	AA	AA	AA
SCRI_RS_185513	2H	265054470	AA	AA	AA	AA	AA	AA	AA	BB	AA	AA	BB	AA	BB	AA	AA	AA	AA	BB	AA	AA	AA	AA	AA	AA	AA	AA	AA	AA	AA	BB	AA	AA	AA	AA	AA	AA	AA	AA	AA	AA	AA	AA	AA	AA	AA	AA	AA
BOPA1_7959-829	2H	267303751	AA	AA	AA	AA	AA	AA	AA	BB	AA	AA	BB	AA	BB	AA	AA	AA	AA	BB	AA	AA	AA	AA	AA	AA	AA	AA	AA	AA	AA	BB	AA	AA	AA	AA	AA	AA	AA	AA	AA	AA	AA	AA	AA	AA	AA	AA	AA
SCRI_RS_235694	2H	269489891	AA	AA	AA	AA	AA	AA	AA	BB	AA	AA	BB	AA	BB	AA	AA	AA	AA	BB	AA	AA	AA	AA	AA	AA	AA	AA	AA	AA	AA	BB	AA	AA	AA	AA	AA	AA	AA	AA	AA	AA	AA	AA	AA	AA	AA	AA	AA
BOPA2_12_20878	2H	294598699	AA	AA	AA	AA	AA	AA	AA	BB	AA	AA	BB	AA	BB	AA	AA	AA	AA	BB	AA	AA	AA	AA	AA	AA	AA	AA	AA	AA	AA	BB	AA	AA	AA	AA	AA	AA	AA	AA	AA	AA	AA	AA	AA	AA	AA	AA	AA
BOPA2_12_30582	2H	294631198	AA	AA	AA	AA	AA	AA	AA	BB	AA	AA	BB	AA	BB	AA	AA	AA	AA	BB	AA	AA	AA	AA	AA	AA	AA	AA	AA	AA	AA	BB	AA	AA	AA	AA	AA	AA	AA	AA	AA	AA	AA	AA	AA	AA	AA	AA	AA
SCRI_RS_232669	2H	308495900	AA	AA	AA	AA	AA	AA	AA	BB	AA	AA	BB	AA	BB	AA	AA	AA	AA	BB	AA	AA	AA	AA	AA	AA	AA	AA	AA	AA	AA	BB	AA	AA	AA	AA	AA	AA	AA	AA	AA	AA	AA	AA	AA	AA	AA	AA	AA
BOPA2_12_31175	2H	318877862	AA	AA	AA	BB	BB	BB	BB	AA	BB	AA	AA	AA	AA	AA	AA	BB	AA	AA	BB	BB	BB	BB	AA	BB	BB	BB	AA	AA	AA	AA	BB	BB	BB	AA	BB	AA	AA	AA	AA	AA	BB	BB	AA	AA	AA	AA	AA
BOPA2_12_21337	2H	320307108	AA	AA	AA	AA	AA	AA	AA	BB	AA	AA	BB	AA	BB	AA	AA	AA	AA	BB	AA	AA	AA	AA	AA	AA	AA	AA	AA	AA	AA	BB	AA	AA	AA	AA	AA	AA	AA	AA	AA	AA	AA	AA	AA	AA	AA	AA	AA
BOPA2_12_30561	2H	351833166	AA	AA	AA	AA	AA	AA	AA	BB	AA	AA	BB	AA	BB	AA	AA	AA	AA	BB	AA	AA	AA	AA	AA	AA	AA	AA	AA	AA	AA	BB	AA	AA	AA	AA	AA	AA	AA	AA	AA	AA	AA	AA	AA	AA	AA	AA	AA
BOPA2_12_31218	2H	373667490	BB	BB	BB	BB	BB	BB	BB	AA	BB	BB	AA	BB	AA	BB	BB	BB	BB	AA	BB	BB	BB	BB	BB	BB	BB	BB	BB	BB	BB	AA	BB	BB	BB	BB	BB	BB	BB	BB	BB	BB	BB	BB	BB	BB	BB	BB	BB
BOPA1_ABC07566-2-1-82	2H	373690428	AA	AA	AA	AA	AA	AA	AA	BB	AA	AA	BB	AA	BB	AA	AA	AA	AA	BB	AA	AA	AA	AA	AA	AA	AA	AA	AA	AA	AA	BB	AA	AA	AA	AA	AA	AA	AA	AA	AA	AA	AA	AA	AA	AA	AA	AA	AA
SCRI_RS_219740	2H	380735589	AA	AA	AA	AA	AA	AA	AA	BB	AA	AA	BB	AA	BB	AA	AA	AA	AA	BB	AA	AA	AA	AA	AA	AA	AA	AA	AA	AA	AA	BB	AA	AA	AA	AA	AA	AA	AA	AA	AA	AA	AA	AA	AA	AA	AA	AA	AA
BOPA1_2528-2111	2H	383104841	AA	AA	AA	AA	AA	AA	AA	BB	AA	AA	BB	AA	BB	AA	AA	AA	AA	BB	AA	AA	AA	AA	AA	AA	AA	AA	AA	AA	AA	BB	AA	AA	AA	AA	AA	AA	AA	AA	AA	AA	AA	AA	AA	AA	AA	AA	AA
SCRI_RS_135633	2H	385140375	BB	BB	BB	BB	BB	BB	BB	BB	AA	BB	BB	BB	BB	BB	BB	BB	BB	BB	BB	BB	BB	BB	BB	BB	BB	BB	BB	BB	BB	BB	BB	AA	BB	BB	BB	BB	BB	BB	BB	BB	AA	BB	BB	BB	BB	BB	BB
BOPA2_12_31189	2H	389302618	BB	BB	BB	BB	BB	BB	BB	AA	BB	BB	AA	BB	AA	BB	BB	BB	BB	AA	BB	BB	BB	BB	BB	BB	BB	BB	BB	BB	BB	AA	BB	BB	BB	BB	BB	BB	BB	BB	BB	BB	BB	BB	BB	BB	BB	BB	BB
BOPA1_ABC09016-2-2-348	2H	393522057	BB	BB	BB	BB	BB	BB	BB	AA	BB	BB	AA	BB	AA	BB	BB	BB	BB	AA	BB	BB	BB	BB	BB	BB	BB	BB	BB	BB	BB	AA	BB	BB	BB	BB	BB	BB	BB	BB	BB	BB	BB	BB	BB	BB	BB	BB	BB
SCRI_RS_142418	2H	399941811	AA	AA	AA	AA	AA	AA	AA	BB	AA	AA	BB	AA	BB	AA	AA	AA	AA	BB	AA	AA	AA	AA	AA	AA	AA	AA	AA	AA	AA	BB	AA	AA	AA	AA	AA	AA	AA	AA	AA	AA	AA	AA	AA	AA	AA	AA	AA
SCRI_RS_117951	2H	403078434	AA	AA	AA	BB	BB	BB	BB	AA	BB	AA	AA	AA	AA	AA	AA	BB	AA	AA	BB	BB	BB	BB	AA	BB	BB	BB	AA	AA	AA	AA	BB	AA	BB	AA	BB	AA	AA	AA	AA	AA	AA	BB	AA	AA	AA	AA	AA
SCRI_RS_175300	2H	403316651	BB	BB	BB	AA	AA	AA	AA	BB	AA	BB	BB	BB	BB	BB	BB	AA	BB	BB	AA	AA	AA	AA	BB	AA	AA	AA	BB	BB	BB	BB	AA	BB	AA	BB	AA	BB	BB	BB	BB	BB	BB	AA	BB	BB	BB	BB	BB
SCRI_RS_174318	2H	403783762	BB	BB	BB	BB	BB	BB	BB	BB	BB	BB	BB	BB	BB	BB	BB	BB	BB	BB	BB	BB	BB	BB	BB	BB	BB	BB	BB	BB	BB	BB	BB	BB	BB	BB	BB	BB	BB	BB	BB	BB	BB	BB	BB	BB	BB	BB	BB
SCRI_RS_157207	2H	404619508	BB	BB	BB	BB	BB	BB	BB	BB	BB	BB	BB	BB	BB	BB	BB	BB	BB	BB	BB	BB	BB	BB	BB	BB	BB	BB	BB	BB	BB	BB	BB	BB	BB	BB	BB	BB	BB	BB	BB	BB	BB	BB	BB	BB	BB	BB	BB
SCRI_RS_155067	2H	404620320	AA	AA	AA	AA	AA	AA	AA	AA	AA	AA	AA	AA	AA	AA	AA	AA	AA	AA	AA	AA	AA	AA	AA	AA	AA	AA	AA	AA	AA	AA	AA	AA	AA	AA	AA	AA	AA	AA	AA	AA	AA	AA	AA	AA	AA	AA	AA
BOPA1_4049-233	2H	405862784	BB	BB	BB	BB	BB	BB	BB	BB	BB	BB	BB	BB	BB	BB	BB	BB	BB	BB	BB	BB	BB	BB	BB	BB	BB	BB	BB	BB	BB	BB	BB	BB	BB	BB	BB	BB	BB	BB	BB	BB	BB	BB	BB	BB	BB	BB	BB
SCRI_RS_135468	2H	407310865	AA	AA	AA	AA	AA	AA	AA	AA	AA	AA	AA	AA	AA	AA	AA	AA	AA	AA	AA	AA	AA	AA	AA	AA	AA	AA	AA	AA	AA	AA	AA	AA	AA	AA	AA	AA	AA	AA	AA	AA	AA	AA	AA	AA	AA	AA	AA
BOPA1_3813-1629	2H	445720211	AA	BB	BB	BB	BB	BB	BB	AA	BB	BB	AA	BB	AA	BB	BB	BB	BB	AA	BB	BB	BB	BB	BB	BB	BB	BB	BB	BB	BB	AA	BB	BB	BB	AA	BB	BB	BB	BB	BB	BB	BB	BB	BB	BB	BB	BB	BB
SCRI_RS_177375	2H	458019426	AA	AA	AA	AA	AA	AA	AA	BB	BB	AA	BB	AA	BB	AA	AA	AA	AA	BB	AA	AA	AA	AA	AA	AA	AA	AA	AA	AA	AA	BB	AA	BB	AA	AA	AA	AA	AA	AA	AA	AA	BB	AA	AA	AA	AA	AA	AA
BOPA2_12_30224	2H	464532411	AA	BB	BB	AA	AA	AA	AA	AA	BB	BB	AA	BB	AA	BB	BB	AA	BB	AA	AA	AA	AA	AA	BB	AA	AA	AA	BB	BB	BB	AA	AA	BB	AA	AA	AA	BB	BB	BB	BB	BB	BB	AA	BB	BB	BB	BB	BB
BOPA1_7826-869	2H	474707981	BB	BB	BB	AA	AA	AA	AA	AA	BB	BB	BB	BB	AA	BB	BB	AA	BB	AA	AA	AA	AA	AA	AA	AA	AA	AA	BB	BB	BB	BB	AB	BB	AA	BB	BB	BB	BB	BB	BB	BB	BB	AA	BB	BB	BB	BB	BB
BOPA1_1826-229	2H	474752382	BB	AA	AA	BB	BB	BB	BB	BB	AA	AA	BB	AA	BB	AA	AA	BB	AA	BB	BB	BB	BB	BB	AA	BB	BB	BB	AA	AA	AA	BB	BB	AA	BB	BB	BB	AA	AA	AA	AA	AA	AA	BB	AA	AA	AA	AA	AA
SCRI_RS_161169	2H	483288836	AA	AA	AA	AA	AA	AA	AA	AA	AA	AA	AA	AA	AA	AA	AA	AA	AA	AA	AA	AA	AA	AA	AA	AA	AA	AA	AA	AA	AA	AA	AA	AA	AA	AA	AA	AA	AA	AA	AA	AA	AA	AA	AA	AA	AA	AA	AA
BOPA1_ABC17685-1-4-365	2H	491105226	BB	AA	AA	BB	BB	BB	BB	BB	AA	AA	BB	AA	BB	AA	AA	BB	AA	BB	BB	BB	BB	BB	AA	BB	BB	BB	AA	AA	AA	BB	BB	AA	BB	AA	BB	AA	AA	AA	AA	AA	AA	BB	AA	AA	AA	AA	AA
SCRI_RS_100054	2H	493918346	BB	AA	AA	AA	AA	AA	AA	BB	AA	AA	BB	AA	BB	AA	AA	AA	AA	BB	AA	AA	AA	AA	AA	AA	AA	AA	AA	AA	AA	BB	AA	AA	AA	AA	AA	AA	AA	AA	AA	AA	AA	AA	AA	AA	AA	AA	AA
BOPA1_3576-2715	2H	494259018	AA	AA	AA	AA	AA	AA	AA	BB	AA	AA	BB	AA	BB	AA	AA	AA	AA	BB	AA	AA	AA	AA	AA	AA	AA	AA	AA	AA	AA	BB	AA	AA	AA	AA	AA	AA	AA	AA	AA	AA	AA	AA	AA	AA	AA	AA	AA
SCRI_RS_237688	2H	494302336	BB	AA	AA	AA	AA	AA	AA	BB	AA	AA	BB	AA	BB	AA	AA	AA	AA	BB	AA	AA	AA	AA	AA	AA	AA	AA	AA	AA	AA	BB	AA	AA	AA	AA	AA	AA	AA	AA	AA	AA	AA	AA	AA	AA	AA	AA	AA
SCRI_RS_157065	2H	496638992	AA	AA	AA	AA	AA	AA	AA	AA	BB	AA	AA	AA	AA	AA	AA	AA	AA	AA	AA	AA	AA	AA	AA	AA	AA	AA	AA	AA	AA	AA	AA	AA	AA	AA	AA	AA	AA	AA	AA	AA	AA	AA	AA	AA	AA	AA	AA
BOPA2_12_20335	2H	503886206	BB	BB	BB	BB	BB	BB	BB	AA	BB	BB	AA	BB	AA	BB	BB	BB	BB	AA	BB	BB	BB	BB	BB	BB	BB	BB	BB	BB	BB	AA	BB	BB	BB	BB	BB	BB	BB	BB	BB	BB	BB	BB	BB	BB	BB	BB	BB
BOPA1_ABC08774-1-1-752	2H	508786537	AA	AA	AA	AA	AA	AA	AA	BB	AA	AA	BB	AA	BB	AA	AA	AA	AA	BB	AA	AA	AA	AA	AA	AA	AA	AA	AA	AA	AA	BB	AA	AA	AA	AA	AA	AA	AA	AA	AA	AA	AA	AA	AA	AA	AA	AA	AA
BOPA2_12_20861	2H	510431181	AA	AA	AA	AA	AA	AA	AA	BB	AA	AA	BB	AA	BB	AA	AA	AA	AA	BB	AA	AA	AA	AA	AA	AA	AA	AA	AA	AA	AA	BB	AA	AA	AA	AA	AA	AA	AA	AA	AA	AA	AA	AA	AA	AA	AA	AA	AA
SCRI_RS_116920	2H	513416188	BB	BB	BB	BB	BB	BB	BB	AA	BB	BB	AA	BB	AA	BB	BB	BB	BB	AA	BB	BB	BB	BB	BB	BB	BB	BB	BB	BB	BB	AA	BB	BB	BB	BB	BB	BB	BB	BB	BB	BB	BB	BB	BB	BB	BB	BB	BB
SCRI_RS_134925	2H	515421502	AA	AA	AA	AA	AA	AA	AA	BB	AA	AA	BB	AA	BB	AA	AA	AA	AA	BB	AA	AA	AA	AA	AA	AA	AA	AA	AA	AA	AA	BB	AA	AA	AA	AA	AA	AA	AA	AA	AA	AA	AA	AA	AA	AA	AA	AA	AA
BOPA1_5046-619	2H	515707164	AA	AA	AA	AA	AA	AA	AA	BB	BB	AA	BB	AA	BB	AA	AA	AA	AA	BB	AA	AA	AA	AA	AA	AA	AA	AA	AA	AA	AA	BB	AA	BB	AA	AA	AA	AA	AA	AA	AA	AA	BB	AA	AA	AA	AA	AA	AA
SCRI_RS_4969	2H	516123556	AA	AA	AA	AA	AA	AA	AA	BB	BB	AA	BB	AA	BB	AA	AA	AA	AA	BB	AA	AA	AA	AA	AA	AA	AA	AA	AA	AA	AA	BB	AA	BB	AA	AA	AA	AA	AA	AA	AA	AA	BB	AA	AA	AA	AA	AA	AA
BOPA1_4659-1261	2H	516165763	BB	BB	BB	BB	BB	BB	BB	AA	AA	BB	AA	BB	AA	BB	BB	BB	BB	AA	BB	BB	BB	BB	BB	BB	BB	BB	BB	BB	BB	AA	BB	AA	BB	BB	BB	BB	BB	BB	BB	BB	AA	BB	BB	BB	BB	BB	BB
SCRI_RS_1502	2H	516578824	AA	AA	AA	AA	AA	AA	AA	BB	BB	AA	BB	AA	BB	AA	AA	AA	AA	BB	AA	AA	AA	AA	AA	AA	AA	AA	AA	AA	AA	BB	AA	BB	AA	AA	AA	AA	AA	AA	AA	AA	BB	AA	AA	AA	AA	AA	AA
SCRI_RS_222769	2H	519108903	AA	AA	AA	AA	AA	AA	AA	BB	BB	AA	BB	AA	BB	AA	AA	AA	AA	BB	AA	AA	AA	AA	AA	AA	AA	AA	AA	AA	AA	BB	AA	BB	AA	AA	AA	AA	AA	AA	AA	AA	BB	AA	AA	AA	AA	AA	AA
SCRI_RS_127347	2H	519110345	BB	BB	BB	BB	BB	BB	BB	AA	AA	BB	AA	BB	AA	BB	BB	BB	BB	AA	BB	BB	BB	BB	BB	BB	BB	BB	BB	BB	BB	AA	BB	AA	BB	BB	BB	BB	BB	BB	BB	BB	AA	BB	BB	BB	BB	BB	BB
BOPA2_12_30265	2H	525482639	BB	BB	BB	BB	BB	BB	BB	AA	AA	BB	AA	BB	AA	BB	BB	BB	BB	AA	BB	BB	BB	BB	BB	BB	BB	BB	BB	BB	BB	AA	BB	AA	BB	BB	BB	BB	BB	BB	BB	BB	AA	BB	BB	BB	BB	BB	BB
SCRI_RS_235063	2H	525738594	BB	BB	BB	BB	BB	BB	BB	AA	AA	BB	AA	BB	AA	BB	BB	BB	BB	AA	BB	BB	BB	BB	BB	BB	BB	BB	BB	BB	BB	AA	BB	AA	BB	BB	BB	BB	BB	BB	BB	BB	AA	BB	BB	BB	BB	BB	BB
BOPA1_217-677	2H	526175684	BB	BB	BB	BB	BB	BB	BB	AA	AA	BB	AA	BB	AA	BB	BB	BB	BB	AA	BB	BB	BB	BB	BB	BB	BB	BB	BB	BB	BB	AA	BB	AA	BB	BB	BB	BB	BB	BB	BB	BB	AA	BB	BB	BB	BB	BB	BB
SCRI_RS_208320	2H	527049201	AA	AA	AA	AA	AA	AA	AA	BB	BB	AA	BB	AA	BB	AA	AA	AA	AA	BB	AA	AA	AA	AA	AA	AA	AA	AA	AA	AA	AA	BB	AA	BB	AA	AA	AA	AA	AA	AA	AA	AA	BB	AA	AA	AA	AA	AA	AA
SCRI_RS_167594	2H	527529165	AA	AA	AA	AA	AA	AA	AA	BB	BB	AA	BB	AA	BB	AA	AA	AA	AA	BB	AA	AA	AA	AA	AA	AA	AA	AA	AA	AA	AA	BB	AA	BB	AA	AA	AA	AA	AA	AA	AA	AA	BB	AA	AA	AA	AA	AA	AA
BOPA1_1940-567	2H	528069469	BB	BB	BB	BB	BB	BB	BB	AA	AA	BB	AA	BB	AA	BB	BB	BB	BB	AA	BB	BB	BB	BB	BB	BB	BB	BB	BB	BB	BB	AA	BB	AA	BB	BB	BB	BB	BB	BB	BB	BB	AA	BB	BB	BB	BB	BB	BB
BOPA1_1917-848	2H	532288290	AA	AA	AA	AA	AA	AA	AA	BB	BB	AA	BB	AA	BB	AA	AA	AA	AA	BB	AA	AA	AA	AA	AA	AA	AA	AA	AA	AA	AA	BB	AA	BB	AA	AA	AA	AA	AA	AA	AA	AA	BB	AA	AA	AA	AA	AA	AA
BOPA1_9191-263	2H	534370800	BB	BB	BB	BB	BB	BB	BB	AA	AA	BB	AA	BB	AA	BB	BB	BB	BB	AA	BB	BB	BB	BB	BB	BB	BB	BB	BB	BB	BB	AA	BB	AA	BB	BB	BB	BB	BB	BB	BB	BB	AA	BB	BB	BB	BB	BB	BB
SCRI_RS_231725	2H	534372994	BB	BB	BB	BB	BB	BB	BB	AA	AA	BB	AA	BB	AA	BB	BB	BB	BB	AA	BB	BB	BB	BB	BB	BB	BB	BB	BB	BB	BB	AA	BB	AA	BB	BB	BB	BB	BB	BB	BB	BB	AA	BB	BB	BB	BB	BB	BB
BOPA1_2895-1064	2H	535553641	BB	AA	BB	BB	BB	BB	BB	AA	AA	AA	AA	AA	AA	BB	AA	BB	AA	AA	BB	BB	BB	BB	AA	BB	BB	BB	AA	AA	AA	AA	BB	AA	BB	AA	BB	AA	AA	AA	AA	AA	AA	BB	AA	AA	AA	AA	AA
SCRI_RS_133246	2H	536857657	BB	AA	BB	BB	BB	BB	BB	AA	BB	AA	AA	AA	AA	BB	AA	BB	AA	AA	BB	BB	BB	BB	AA	BB	BB	BB	AA	AA	AA	AA	BB	BB	BB	AA	BB	AA	AA	AA	AA	AA	BB	BB	AA	AA	AA	AA	AA
SCRI_RS_168400	2H	536892370	AA	BB	AA	AA	AA	AA	AA	BB	AA	BB	BB	BB	BB	AA	BB	AA	BB	BB	AA	AA	AA	AA	BB	AA	AA	AA	BB	BB	BB	BB	AA	AA	AA	BB	AA	BB	BB	BB	BB	BB	AA	AA	BB	BB	BB	BB	BB
SCRI_RS_185710	2H	537392006	BB	AA	BB	BB	BB	BB	BB	AA	AA	AA	AA	AA	AA	BB	AA	BB	AA	AA	BB	BB	BB	BB	AA	BB	BB	BB	AA	AA	AA	AA	BB	AA	BB	AA	BB	AA	AA	AA	AA	AA	AA	BB	AA	AA	AA	AA	AA
BOPA2_12_30323	2H	538202423	AA	BB	AA	AA	AA	AA	AA	BB	BB	BB	BB	BB	BB	AA	BB	AA	BB	BB	AA	AA	AA	AA	BB	AA	AA	AA	BB	BB	BB	BB	AA	BB	AA	BB	AA	BB	BB	BB	BB	BB	BB	AA	BB	BB	BB	BB	BB
BOPA2_12_10640	2H	539003246	AA	BB	AA	BB	BB	BB	BB	AA	BB	BB	AA	BB	AA	AA	BB	BB	BB	AA	BB	BB	BB	BB	BB	BB	BB	BB	BB	BB	BB	AA	BB	BB	BB	BB	BB	BB	BB	BB	BB	BB	BB	BB	BB	BB	BB	BB	BB
SCRI_RS_125516	2H	539267712	BB	AA	BB	BB	BB	BB	BB	BB	AA	AA	BB	AA	BB	AA	AA	BB	AA	BB	BB	BB	BB	BB	AA	BB	BB	BB	BB	BB	BB	BB	BB	AA	BB	AA	BB	AA	BB	BB	BB	AA	AA	BB	BB	AA	AA	AA	BB
BOPA2_12_30275	2H	540085330	BB	BB	BB	AA	AA	AA	AA	BB	BB	BB	BB	BB	BB	BB	BB	AA	BB	BB	AA	AA	AA	AA	BB	AA	AA	AA	BB	BB	BB	BB	AA	BB	AA	BB	AA	BB	BB	BB	BB	BB	BB	AA	BB	BB	BB	BB	BB
SCRI_RS_140618	2H	541016994	BB	AA	BB	BB	BB	BB	BB	BB	BB	AA	BB	AA	BB	AA	AA	BB	AA	BB	BB	BB	BB	BB	AA	BB	BB	BB	BB	BB	BB	BB	BB	BB	BB	AA	BB	AA	BB	BB	AA	AA	BB	BB	BB	AA	AA	AA	AA
SCRI_RS_165669	2H	542043489	AA	AA	BB	BB	BB	BB	BB	BB	BB	AA	BB	AA	BB	AA	AA	BB	AA	BB	BB	BB	BB	BB	AA	BB	BB	BB	BB	BB	BB	BB	BB	BB	BB	AA	BB	AA	BB	BB	AA	AA	BB	BB	BB	AA	AA	AA	AA
SCRI_RS_184218	2H	542044795	AA	AA	BB	BB	BB	BB	BB	BB	BB	AA	BB	AA	BB	AA	AA	BB	AA	BB	BB	BB	BB	BB	AA	BB	BB	BB	BB	BB	BB	BB	BB	BB	BB	AA	BB	AA	BB	BB	AA	AA	BB	BB	BB	AA	AA	AA	AA
BOPA1_3214-945	2H	542670443	BB	BB	AA	BB	BB	BB	BB	AA	AA	BB	AA	BB	AA	BB	BB	BB	BB	AA	BB	BB	BB	BB	BB	BB	BB	BB	AA	AA	AA	AA	BB	AA	BB	BB	BB	BB	AA	AA	BB	BB	AA	BB	AA	BB	BB	BB	BB
BOPA1_4717-386	2H	542984510	AA	AA	AA	BB	BB	BB	BB	AA	AA	AA	AA	AA	AA	AA	AA	BB	AA	AA	BB	BB	BB	BB	AA	BB	BB	BB	AA	AA	AA	AA	BB	AA	BB	AA	BB	AA	AA	AA	AA	AA	AA	BB	AA	AA	AA	AA	AA
SCRI_RS_12492	2H	543450752	BB	BB	AA	AA	AA	AA	AA	AA	BB	BB	AA	BB	AA	BB	BB	AA	BB	AA	AA	AA	AA	AA	BB	AA	AA	AA	AA	AA	AA	AA	AA	BB	AA	BB	AA	BB	AA	AA	BB	BB	BB	AA	AA	BB	BB	BB	BB
SCRI_RS_188255	2H	544456723	AA	BB	AA	AA	AA	AA	AA	AA	AA	AA	BB	BB	AA	AA	BB	AA	BB	BB	AA	AA	AA	AA	AA	AA	AA	AA	AA	AA	AA	BB	AA	AA	AA	AA	AA	BB	AA	AA	AA	BB	AA	AA	AA	BB	BB	BB	AA
BOPA1_4280-295	2H	544617621	BB	AA	BB	BB	BB	BB	BB	BB	BB	BB	AA	AA	BB	BB	AA	BB	AA	AA	BB	BB	BB	BB	BB	BB	BB	BB	BB	BB	BB	AA	BB	BB	BB	BB	BB	AA	BB	BB	BB	AA	BB	BB	BB	AA	AA	AA	BB
BOPA2_12_31256	2H	545218327	AA	BB	AA	AA	AA	AA	AA	AA	AA	AA	BB	BB	AA	AA	BB	AA	BB	BB	AA	AA	AA	AA	AA	AA	AA	AA	AA	AA	AA	BB	AA	AA	AA	AA	AA	BB	AA	AA	AA	BB	AA	AA	AA	BB	BB	BB	AA
BOPA1_2517-487	2H	545240742	BB	AA	BB	BB	BB	BB	BB	BB	BB	BB	AA	AA	BB	BB	AA	BB	AA	AA	BB	BB	BB	BB	BB	BB	BB	BB	BB	BB	BB	AA	BB	BB	BB	BB	BB	AA	BB	BB	BB	AA	BB	BB	BB	AA	AA	AA	BB
BOPA1_ConsensusGBS0008-1	2H	549098146	BB	AA	AA	AA	AA	AA	AA	AA	BB	AA	AA	AA	AA	AA	AA	AA	AA	AA	AA	AA	AA	AA	BB	AA	AA	AA	BB	BB	BB	AA	AA	AA	AA	BB	AA	AA	BB	BB	AA	AA	AA	AA	BB	AA	AA	AA	AA
SCRI_RS_141789	2H	551217128	BB	BB	BB	BB	BB	BB	BB	BB	BB	BB	AA	BB	BB	BB	BB	BB	BB	AA	BB	BB	BB	BB	BB	BB	BB	BB	BB	BB	BB	AA	BB	BB	BB	BB	BB	BB	BB	BB	BB	BB	BB	BB	BB	BB	BB	BB	BB
BOPA2_12_30108	2H	556024146	BB	BB	AA	BB	BB	BB	BB	AA	BB	AA	AA	BB	AA	AA	BB	BB	BB	AA	BB	BB	BB	BB	BB	BB	BB	BB	BB	BB	BB	AA	BB	BB	BB	BB	BB	BB	BB	BB	BB	BB	BB	BB	BB	BB	BB	BB	BB
SCRI_RS_153880	2H	557750086	BB	AA	BB	BB	BB	BB	BB	AA	BB	AA	AA	AA	AA	AA	AA	BB	BB	AA	BB	BB	BB	BB	BB	BB	BB	BB	BB	BB	BB	AA	BB	BB	BB	BB	BB	AA	BB	BB	BB	AA	BB	BB	BB	AA	AA	AA	BB
SCRI_RS_134606	2H	560565807	BB	BB	BB	AA	AA	AA	AA	BB	AA	BB	BB	BB	BB	BB	BB	AA	BB	BB	AA	AA	AA	AA	BB	AA	AA	AA	BB	BB	BB	BB	AA	AA	AA	BB	AA	BB	BB	BB	BB	BB	AA	AA	BB	BB	BB	BB	BB
SCRI_RS_154657	2H	561797268	BB	BB	BB	AA	AA	AA	AA	BB	AA	BB	BB	BB	BB	BB	BB	AA	BB	BB	AA	AA	AA	AA	BB	AA	AA	AA	BB	BB	BB	BB	AA	AA	AA	BB	AA	BB	BB	BB	BB	BB	AA	AA	BB	BB	BB	BB	BB
SCRI_RS_172109	2H	564789766	AA	AA	AA	BB	BB	BB	BB	AA	BB	AA	AA	AA	AA	AA	AA	BB	AA	AA	BB	BB	BB	BB	AA	BB	BB	BB	AA	AA	AA	AA	BB	BB	BB	AA	BB	AA	AA	AA	AA	AA	BB	BB	AA	AA	AA	AA	AA
BOPA2_12_30724	2H	567016839	AA	AA	AA	BB	BB	BB	BB	AA	BB	AA	AA	AA	AA	AA	AA	BB	AA	AA	BB	BB	BB	BB	AA	BB	BB	BB	AA	AA	AA	AA	BB	BB	BB	AA	BB	AA	AA	AA	AA	AA	BB	BB	AA	AA	AA	AA	AA
SCRI_RS_213826	2H	567249838	AA	AA	AA	BB	BB	BB	BB	AA	BB	AA	AA	AA	AA	AA	AA	BB	AA	AA	BB	BB	BB	BB	AA	BB	BB	BB	AA	AA	AA	AA	BB	BB	BB	AA	BB	AA	AA	AA	AA	AA	BB	BB	AA	AA	AA	AA	AA
SCRI_RS_195208	2H	567325105	BB	BB	BB	BB	BB	BB	BB	BB	BB	BB	AA	BB	BB	BB	BB	BB	BB	AA	BB	BB	BB	BB	BB	BB	BB	BB	BB	BB	BB	AA	BB	BB	BB	BB	BB	BB	BB	BB	BB	BB	BB	BB	BB	BB	BB	BB	BB
SCRI_RS_137710	2H	567402818	AA	AA	AA	AA	AA	AA	AA	AA	AA	AA	BB	AA	AA	AA	AA	AA	AA	BB	AA	AA	AA	AA	AA	AA	AA	AA	AA	AA	AA	BB	AA	AA	AA	AA	AA	AA	AA	AA	AA	AA	AA	AA	AA	AA	AA	AA	AA
BOPA2_12_11278	2H	567404070	BB	BB	BB	BB	BB	BB	BB	BB	BB	BB	AA	BB	BB	BB	BB	BB	BB	AA	BB	BB	BB	BB	BB	BB	BB	BB	BB	BB	BB	AA	BB	BB	BB	BB	BB	BB	BB	BB	BB	BB	BB	BB	BB	BB	BB	BB	BB
SCRI_RS_171203	2H	567762104	AA	AA	AA	BB	BB	BB	BB	AA	BB	AA	AA	AA	AA	AA	AA	BB	AA	AA	BB	BB	BB	BB	AA	BB	BB	BB	AA	AA	AA	AA	BB	BB	BB	AA	BB	AA	AA	AA	AA	AA	BB	BB	AA	AA	AA	AA	AA
SCRI_RS_200879	2H	568792868	AA	AA	AA	AA	AA	AA	AA	AA	AA	AA	BB	AA	AA	AA	AA	AA	AA	BB	AA	AA	AA	AA	AA	AA	AA	AA	AA	AA	AA	BB	AA	AA	AA	AA	AA	AA	AA	AA	AA	AA	AA	AA	AA	AA	AA	AA	AA
SCRI_RS_216129	2H	569506636	AA	BB	AA	AA	AA	AA	AA	AA	AA	AA	BB	BB	AA	AA	BB	AA	AA	BB	AA	AA	AA	AA	AA	AA	AA	AA	AA	AA	AA	BB	AA	AA	AA	AA	AA	BB	AA	AA	AA	BB	AA	AA	AA	BB	BB	BB	AA
SCRI_RS_165574	2H	569894880	AA	AA	AA	BB	BB	BB	BB	AA	AA	AA	AA	AA	AA	AA	AA	BB	AA	AA	BB	BB	BB	BB	AA	BB	BB	BB	AA	AA	AA	AA	BB	BB	BB	AA	BB	AA	AA	AA	AA	AA	BB	BB	AA	AA	AA	AA	AA
BOPA1_ABC03181-1-1-164	2H	570919249	AA	BB	AA	AA	AA	AA	AA	AA	AA	AA	AA	BB	AA	AA	BB	AA	AA	AA	AA	AA	AA	AA	AA	AA	AA	AA	AA	AA	AA	AA	AA	AA	AA	AA	AA	BB	AA	AA	AA	BB	AA	AA	AA	BB	BB	BB	AA
BOPA2_12_11121	2H	573591860	AA	BB	BB	BB	BB	BB	BB	BB	BB	BB	BB	BB	BB	BB	BB	BB	AA	BB	BB	BB	BB	BB	BB	BB	BB	BB	BB	BB	BB	BB	BB	BB	BB	AA	BB	BB	BB	BB	BB	BB	BB	BB	BB	BB	BB	BB	BB
SCRI_RS_107754	2H	579101547	AA	AA	BB	AA	AA	AA	AA	AA	AA	AA	AA	AA	AA	AA	AA	AA	AA	AA	AA	AA	AA	AA	BB	AA	AA	AA	AA	AA	AA	AA	AA	AA	AA	AA	AA	AA	AA	AA	BB	AA	AA	AA	AA	AA	AA	AA	BB
BOPA1_6911-866	2H	579380382	AA	AA	AA	BB	BB	BB	BB	AA	AA	AA	AA	AA	AA	AA	AA	BB	AA	AA	BB	BB	BB	BB	AA	BB	BB	BB	AA	AA	AA	AA	BB	AA	BB	AA	BB	AA	AA	AA	AA	AA	AA	BB	AA	AA	AA	AA	AA
SCRI_RS_143213	2H	579637929	BB	BB	BB	AA	AA	AA	AA	BB	AA	BB	BB	BB	BB	BB	BB	AA	BB	BB	AA	AA	AA	AA	BB	AA	AA	AA	BB	BB	BB	BB	AA	AA	AA	BB	AA	BB	BB	BB	BB	BB	AA	AA	BB	BB	BB	BB	BB
SCRI_RS_4802	2H	581246837	BB	BB	BB	AA	AA	AA	AA	BB	BB	BB	BB	BB	BB	BB	BB	AA	BB	BB	AA	AA	AA	AA	BB	AA	AA	AA	BB	BB	BB	BB	AA	BB	AA	BB	AA	BB	BB	BB	BB	BB	BB	AA	BB	BB	BB	BB	BB
BOPA1_6510-1430	2H	581251464	BB	BB	BB	AA	AA	AA	AA	BB	BB	BB	BB	BB	BB	BB	BB	AA	BB	BB	AA	AA	AA	AA	BB	AA	AA	AA	BB	BB	BB	BB	AA	BB	AA	BB	AA	BB	BB	BB	BB	BB	BB	AA	BB	BB	BB	BB	BB
SCRI_RS_34413	2H	584990735	BB	BB	AA	BB	BB	BB	BB	AA	AA	AA	AA	BB	AA	AA	BB	BB	BB	AA	BB	BB	BB	BB	BB	BB	BB	BB	BB	BB	BB	AA	BB	AA	BB	BB	BB	BB	BB	BB	AA	BB	AA	BB	BB	BB	BB	BB	AA
BOPA1_4136-869	2H	587894697	BB	BB	AA	AA	AA	AA	AA	BB	AA	BB	BB	BB	BB	BB	BB	AA	BB	BB	AA	AA	AA	AA	BB	AA	AA	AA	BB	BB	BB	BB	AA	AA	AA	BB	AA	BB	BB	BB	AA	BB	AA	AA	BB	BB	BB	BB	AA
BOPA2_12_10545	2H	589927298	BB	BB	AA	BB	BB	BB	BB	AA	BB	AA	BB	BB	AA	AA	BB	BB	AA	BB	BB	BB	BB	BB	BB	BB	BB	BB	BB	BB	BB	BB	BB	BB	BB	BB	BB	BB	BB	BB	AA	BB	BB	BB	BB	BB	BB	BB	AA
SCRI_RS_202786	2H	590804056	BB	BB	BB	AA	AA	AA	AA	BB	BB	BB	BB	BB	BB	AA	BB	AA	BB	BB	AA	AA	AA	AA	BB	AA	AA	AA	BB	BB	BB	BB	AA	BB	AA	BB	AA	BB	BB	BB	BB	BB	BB	AA	BB	BB	BB	BB	BB
BOPA1_6804-1197	2H	590822169	AA	AA	AA	BB	BB	BB	BB	AA	AA	AA	AA	AA	AA	BB	AA	BB	AA	AA	BB	BB	BB	BB	AA	BB	BB	BB	AA	AA	AA	AA	BB	AA	BB	AA	BB	AA	AA	AA	AA	AA	AA	BB	AA	AA	AA	AA	AA
SCRI_RS_162413	2H	592334613	AA	AA	AA	BB	BB	BB	BB	AA	AA	AA	AA	AA	AA	AA	AA	BB	AA	AA	BB	BB	BB	BB	AA	BB	BB	BB	AA	AA	AA	AA	BB	AA	BB	AA	BB	AA	AA	AA	AA	AA	AA	BB	AA	AA	AA	AA	AA
BOPA2_12_11096	2H	592937558	AA	AA	AA	AA	AA	AA	AA	AA	AA	AA	AA	AA	AA	AA	AA	AA	AA	AA	AA	AA	AA	AA	AA	AA	AA	AA	AA	AA	AA	BB	AA	AA	AA	AA	AA	AA	AA	AA	AA	AA	AA	AA	AA	AA	AA	AA	AA
SCRI_RS_156063	2H	605857145	AA	AA	AA	BB	BB	AA	BB	AA	BB	BB	AA	AA	AA	BB	AA	AA	AA	AA	BB	BB	BB	BB	AA	BB	BB	BB	AA	AA	AA	AA	BB	BB	BB	AA	BB	AA	AA	AA	AA	AA	BB	BB	AA	AA	AA	AA	AA
BOPA1_4434-804	2H	606128867	BB	BB	BB	AA	AA	BB	AA	BB	AA	AA	BB	BB	BB	AA	BB	BB	BB	BB	AA	AA	AA	AA	BB	AA	AA	AA	BB	BB	BB	BB	AA	AA	AA	BB	AA	BB	BB	BB	BB	BB	AA	AA	BB	BB	BB	BB	BB
SCRI_RS_145381	2H	607177356	AA	AA	AA	BB	BB	AA	BB	AA	AA	BB	AA	AA	AA	BB	AA	AA	AA	BB	BB	BB	BB	BB	AA	BB	BB	BB	AA	AA	AA	AA	BB	AA	BB	AA	BB	AA	AA	AA	AA	AA	AA	BB	AA	AA	AA	AA	AA
SCRI_RS_146785	2H	607178776	BB	BB	BB	AA	AA	BB	AA	BB	BB	AA	BB	BB	BB	AA	BB	BB	BB	AA	AA	AA	AA	AA	BB	AA	AA	AA	BB	BB	BB	BB	AA	BB	AA	BB	AA	BB	BB	BB	BB	BB	BB	AA	BB	BB	BB	BB	BB
SCRI_RS_173525	2H	607338725	AA	BB	AA	AA	AA	AA	AA	AA	AA	AA	AA	BB	AA	BB	BB	AA	AA	AA	AA	AA	AA	AA	BB	AA	AA	AA	BB	BB	BB	AA	AA	AA	AA	BB	AA	BB	BB	BB	BB	BB	AA	AA	BB	BB	BB	BB	BB
SCRI_RS_100476	2H	608070612	BB	BB	BB	BB	BB	BB	BB	BB	AA	BB	BB	BB	BB	BB	BB	BB	BB	BB	BB	BB	BB	BB	BB	BB	BB	BB	AA	AA	AA	BB	BB	AA	BB	AA	BB	AA	AA	BB	BB	BB	AA	BB	BB	BB	BB	BB	BB
SCRI_RS_147810	2H	608074129	AA	AA	AA	BB	BB	BB	BB	AA	BB	AA	AA	AA	AA	BB	AA	BB	AA	AA	BB	BB	BB	BB	BB	BB	BB	BB	BB	BB	BB	AA	BB	BB	BB	BB	BB	BB	BB	AA	BB	AA	BB	BB	AA	AA	AA	AA	BB
BOPA1_2284-1738	2H	608625407	BB	BB	BB	BB	BB	BB	BB	BB	AA	BB	BB	BB	BB	BB	BB	BB	BB	BB	BB	BB	BB	BB	BB	BB	BB	BB	AA	AA	AA	BB	BB	AA	BB	AA	BB	AA	AA	BB	BB	BB	AA	BB	BB	BB	BB	BB	BB
SCRI_RS_167713	2H	609145475	BB	BB	BB	BB	BB	BB	BB	BB	AA	BB	BB	BB	BB	BB	BB	BB	BB	BB	BB	BB	BB	BB	BB	BB	BB	BB	AA	AA	AA	BB	BB	AA	BB	AA	BB	AA	AA	BB	BB	BB	AA	BB	BB	BB	BB	BB	BB
SCRI_RS_189408	2H	609148241	BB	BB	BB	BB	BB	BB	BB	BB	BB	BB	BB	BB	BB	BB	BB	BB	BB	BB	BB	BB	BB	BB	BB	BB	BB	BB	BB	BB	BB	BB	BB	BB	BB	BB	BB	BB	BB	BB	BB	BB	BB	BB	BB	BB	BB	BB	BB
SCRI_RS_212940	2H	609631634	AA	AA	AA	BB	BB	BB	BB	AA	BB	AA	AA	AA	AA	BB	AA	BB	AA	AA	BB	BB	BB	BB	AA	BB	BB	BB	AA	AA	AA	AA	BB	BB	BB	AA	BB	AA	AA	AA	BB	AA	BB	BB	AA	AA	AA	AA	BB
SCRI_RS_180983	2H	610191121	BB	BB	BB	BB	BB	BB	BB	BB	BB	BB	BB	BB	BB	BB	BB	BB	BB	BB	BB	BB	BB	BB	BB	BB	BB	BB	BB	BB	BB	BB	BB	BB	BB	BB	BB	BB	BB	BB	BB	BB	BB	BB	BB	BB	BB	BB	BB
SCRI_RS_155808	2H	610410453	AA	AA	AA	AA	AA	AA	AA	AA	AA	AA	AA	AA	AA	AA	AA	AA	AA	AA	AA	AA	AA	AA	AA	AA	AA	AA	AA	AA	AA	AA	AA	AA	AA	AA	AA	AA	AA	AA	AA	AA	AA	AA	AA	AA	AA	AA	AA
BOPA1_7729-565	2H	610741738	AA	BB	BB	BB	BB	BB	BB	BB	BB	BB	BB	BB	BB	BB	BB	BB	AA	BB	BB	BB	BB	BB	AA	BB	BB	BB	BB	BB	BB	BB	BB	BB	BB	BB	BB	BB	BB	BB	BB	BB	BB	BB	BB	BB	BB	BB	BB
BOPA1_5339-487	2H	610747866	AA	BB	BB	BB	BB	AA	BB	BB	BB	BB	BB	BB	BB	BB	BB	AA	AA	BB	BB	BB	BB	BB	AA	BB	BB	BB	BB	BB	BB	BB	BB	BB	BB	BB	BB	BB	BB	BB	BB	BB	BB	BB	BB	BB	BB	BB	BB
SCRI_RS_155470	2H	610754191	AA	AA	AA	AA	AA	AA	AA	AA	AA	AA	AA	AA	AA	AA	AA	AA	AA	AA	AA	AA	AA	AA	AA	AA	AA	AA	AA	AA	AA	AA	AA	AA	AA	AA	AA	AA	AA	AA	AA	AA	AA	AA	AA	AA	AA	AA	AA
SCRI_RS_201814	2H	611113395	AA	AA	AA	AA	AA	AA	AA	AA	AA	AA	AA	AA	AA	AA	AA	AA	AA	AA	AA	AA	AA	AA	AA	AA	AA	AA	AA	AA	AA	AA	AA	AA	AA	AA	AA	AA	AA	AA	AA	AA	AA	AA	AA	AA	AA	AA	AA
SCRI_RS_179253	2H	611176597	AA	AA	AA	AA	AA	AA	AA	AA	AA	AA	AA	AA	AA	AA	AA	AA	AA	AA	AA	AA	AA	AA	AA	AA	AA	AA	AA	AA	AA	AA	AA	AA	AA	AA	AA	AA	AA	AA	AA	AA	AA	AA	AA	AA	AA	AA	AA
SCRI_RS_236716	2H	611253009	AA	BB	BB	BB	BB	AA	BB	BB	BB	BB	BB	BB	BB	BB	BB	AA	AA	BB	BB	BB	BB	BB	AA	BB	BB	BB	BB	BB	BB	BB	BB	BB	BB	BB	BB	BB	BB	BB	BB	BB	BB	BB	BB	BB	BB	BB	BB
SCRI_RS_144583	2H	611276977	AA	BB	BB	BB	BB	AA	BB	BB	BB	BB	BB	BB	BB	BB	BB	AA	AA	BB	BB	BB	BB	BB	AA	BB	BB	BB	BB	BB	BB	BB	BB	BB	BB	BB	BB	BB	BB	BB	BB	BB	BB	BB	BB	BB	BB	BB	BB
SCRI_RS_209969	2H	612011541	BB	BB	BB	BB	BB	AA	BB	BB	BB	BB	BB	BB	BB	BB	BB	AA	BB	BB	BB	BB	BB	BB	BB	BB	BB	BB	BB	BB	BB	BB	BB	BB	BB	BB	BB	BB	BB	BB	BB	BB	BB	BB	BB	BB	BB	BB	BB
SCRI_RS_163975	2H	613635964	AA	AA	AA	AA	AA	AA	AA	AA	BB	BB	AA	AA	AA	AA	AA	AA	AA	AA	AA	AA	AA	AA	AA	AA	AA	AA	AA	AA	AA	AA	AA	AA	AA	AA	AA	AA	AA	AA	AA	AA	AA	AA	AA	AA	AA	AA	AA
SCRI_RS_59851	2H	613854117	BB	BB	BB	BB	BB	BB	BB	BB	AA	BB	BB	BB	BB	BB	BB	BB	BB	BB	BB	BB	BB	BB	BB	BB	BB	BB	BB	BB	BB	BB	BB	BB	BB	BB	BB	BB	BB	BB	BB	BB	BB	BB	BB	BB	BB	BB	BB
SCRI_RS_198848	2H	614032456	AA	AA	AA	AA	AA	AA	AA	AA	BB	AA	AA	AA	AA	AA	AA	AA	AA	AA	AA	AA	AA	AA	AA	AA	AA	AA	AA	AA	AA	AA	AA	AA	AA	AA	AA	AA	AA	AA	AA	AA	AA	AA	AA	AA	AA	AA	AA
BOPA1_7660-476	2H	615045228	BB	BB	BB	BB	BB	BB	BB	BB	AA	BB	BB	BB	BB	BB	BB	BB	BB	BB	BB	BB	BB	BB	BB	BB	BB	BB	BB	BB	BB	BB	BB	BB	BB	BB	BB	BB	BB	BB	BB	BB	BB	BB	BB	BB	BB	BB	BB
BOPA2_12_31020	2H	616918948	BB	BB	BB	AA	AA	AA	AA	BB	BB	BB	BB	BB	BB	BB	BB	AA	BB	BB	AA	AA	AA	AA	BB	AA	AA	AA	BB	BB	BB	BB	AA	BB	AA	BB	AA	BB	BB	BB	BB	BB	BB	AA	BB	BB	BB	BB	BB
BOPA2_12_31021	2H	617147017	AA	AA	AA	BB	BB	BB	BB	AA	AA	AA	AA	AA	AA	AA	AA	BB	AA	AA	BB	BB	BB	BB	AA	BB	BB	BB	AA	AA	AA	AA	BB	AA	BB	AA	BB	AA	AA	AA	AA	AA	AA	BB	AA	AA	AA	AA	AA
SCRI_RS_110043	2H	619884462	AA	AA	AA	BB	BB	BB	BB	AA	AA	AA	AA	AA	AA	AA	AA	AA	AA	AA	BB	BB	BB	BB	AA	BB	BB	BB	AA	AA	AA	AA	BB	AA	BB	AA	BB	AA	AA	AA	AA	AA	AA	BB	AA	AA	AA	AA	AA
BOPA1_7187-382	2H	619885223	AA	AA	AA	BB	BB	BB	BB	AA	AA	AA	AA	AA	AA	AA	AA	AA	AA	AA	BB	BB	BB	BB	AA	BB	BB	BB	AA	AA	AA	AA	BB	AA	BB	AA	BB	AA	AA	AA	AA	AA	AA	BB	AA	AA	AA	AA	AA
BOPA2_12_10717	2H	620230639	AA	AA	AA	AA	AA	AA	AA	AA	AA	AA	AA	AA	AA	AA	AA	AA	AA	AA	AA	AA	AA	AA	AA	AA	AA	AA	AA	AA	AA	AA	AA	AA	AA	AA	AA	AA	AA	AA	AA	AA	AA	AA	AA	AA	AA	AA	AA
BOPA2_12_31383	2H	620408212	BB	BB	BB	AA	AA	AA	AA	BB	BB	BB	BB	BB	BB	BB	BB	AA	BB	BB	AA	AA	AA	AA	BB	AA	AA	AA	BB	BB	BB	BB	AA	BB	AA	BB	AA	BB	BB	BB	BB	BB	BB	AA	BB	BB	BB	BB	BB
SCRI_RS_173752	2H	620412352	BB	BB	BB	BB	BB	BB	BB	BB	BB	BB	BB	BB	BB	BB	BB	BB	BB	BB	BB	BB	BB	BB	BB	BB	BB	BB	BB	BB	BB	BB	BB	AA	BB	BB	BB	BB	BB	BB	BB	BB	AA	BB	BB	BB	BB	BB	BB
BOPA1_4037-916	2H	620951834	BB	BB	BB	AA	AA	AA	AA	BB	BB	BB	BB	BB	BB	BB	BB	AA	BB	BB	AA	AA	AA	AA	BB	AA	AA	AA	BB	BB	BB	BB	AA	AA	AA	BB	AA	BB	BB	BB	BB	BB	AA	AA	BB	BB	BB	BB	BB
SCRI_RS_16024	2H	621072845	AA	AA	BB	AA	AA	AA	AA	BB	AA	BB	AA	AA	BB	BB	AA	AA	AA	AA	AA	AA	AA	AA	AA	AA	AA	AA	AA	AA	AA	BB	AA	AA	AA	AA	AA	AA	AA	AA	AA	AA	AA	AA	AA	AA	AA	AA	AA
SCRI_RS_150266	2H	621090750	AA	AA	AA	AA	AA	AA	AA	AA	AA	AA	AA	AA	AA	AA	AA	AA	AA	AA	AA	AA	AA	AA	AA	AA	AA	AA	AA	AA	AA	AA	AA	AA	AA	AA	AA	AA	AA	AA	AA	AA	AA	AA	AA	AA	AA	AA	AA
BOPA1_334-1164	2H	621115375	AA	AA	AA	AA	AA	AA	AA	AA	AA	AA	AA	AA	AA	AA	AA	AA	AA	AA	AA	AA	AA	AA	AA	AA	AA	AA	AA	AA	AA	AA	AA	BB	AA	AA	AA	AA	AA	AA	AA	AA	BB	AA	AA	AA	AA	AA	AA
SCRI_RS_16995	2H	621211440	BB	BB	AA	BB	BB	BB	BB	AA	BB	AA	BB	BB	AA	AA	BB	BB	BB	BB	BB	BB	BB	BB	BB	BB	BB	BB	BB	BB	BB	AA	BB	BB	BB	BB	BB	BB	BB	BB	BB	BB	BB	BB	BB	BB	BB	BB	BB
BOPA1_5499-1430	2H	622777605	BB	BB	AA	AA	AA	AA	AA	AA	BB	AA	AA	BB	AA	AA	BB	AA	BB	AA	AA	AA	AA	AA	BB	AA	AA	AA	BB	BB	BB	AA	AA	AA	AA	BB	AA	BB	BB	BB	BB	BB	AA	AA	BB	BB	BB	BB	BB
BOPA2_12_10650	2H	622887903	AA	AA	AA	AA	AA	AA	AA	AA	BB	AA	AA	AA	AA	AA	AA	AA	AA	AA	AA	AA	AA	AA	AA	AA	AA	AA	AA	AA	AA	AA	AA	AA	AA	AA	AA	AA	AA	AA	AA	AA	AA	AA	AA	AA	AA	AA	AA
SCRI_RS_207224	2H	623318112	BB	BB	AA	AA	AA	AA	AA	AA	BB	AA	AA	BB	AA	AA	BB	AA	BB	AA	AA	AA	AA	AA	BB	AA	AA	AA	BB	BB	BB	AA	AA	BB	AA	BB	AA	BB	BB	BB	BB	BB	BB	AA	BB	BB	BB	BB	BB
BOPA1_ABC22343-1-1-120	2H	624194870	BB	BB	BB	BB	BB	BB	BB	BB	AA	BB	BB	BB	BB	BB	BB	BB	BB	BB	BB	BB	BB	BB	BB	BB	BB	BB	BB	BB	BB	BB	BB	AA	BB	BB	BB	BB	BB	BB	BB	BB	AA	BB	BB	BB	BB	BB	BB
SCRI_RS_73	2H	624266463	AA	BB	BB	BB	BB	BB	BB	BB	BB	BB	BB	BB	BB	BB	BB	BB	AA	BB	BB	BB	BB	BB	AA	BB	BB	BB	AA	AA	AA	BB	BB	BB	BB	AA	BB	AA	AA	BB	AA	BB	BB	BB	BB	BB	BB	BB	AA
BOPA1_6280-1098	2H	624272303	AA	AA	AA	AA	AA	AA	AA	AA	AA	AA	AA	AA	AA	AA	AA	AA	AA	AA	AA	AA	AA	AA	AA	AA	AA	AA	AA	AA	AA	AA	AA	AA	AA	AA	AA	AA	AA	AA	AA	AA	AA	AA	AA	AA	AA	AA	AA
SCRI_RS_156871	2H	624659039	AA	AA	AA	BB	BB	BB	BB	AA	BB	AA	BB	AA	AA	AA	AA	BB	AA	BB	BB	BB	BB	BB	AA	BB	BB	BB	AA	AA	AA	BB	BB	BB	BB	AA	BB	AA	AA	AA	AA	AA	BB	BB	AA	AA	AA	AA	AA
SCRI_RS_9469	2H	625385196	AA	AA	AA	AA	AA	AA	AA	AA	AA	AA	AA	AA	AA	AA	AA	AA	AA	AA	AA	AA	AA	AA	AA	AA	AA	AA	AA	AA	AA	AA	AA	AA	AA	AA	AA	AA	AA	AA	AA	AA	AA	AA	AA	AA	AA	AA	AA
BOPA1_2809-271	2H	625765679	AA	AA	AA	AA	AA	AA	AA	AA	BB	AA	AA	AA	AA	AA	AA	AA	AA	AA	AA	AA	AA	AA	AA	AA	AA	AA	AA	AA	AA	AA	AA	BB	AA	AA	AA	AA	AA	AA	AA	AA	BB	AA	AA	AA	AA	AA	AA
BOPA2_12_31394	2H	627474978	BB	BB	BB	BB	BB	BB	BB	BB	BB	BB	BB	BB	BB	AA	BB	BB	BB	BB	BB	BB	BB	BB	AA	BB	BB	BB	BB	BB	BB	BB	BB	BB	BB	BB	BB	BB	BB	BB	BB	BB	BB	BB	BB	BB	BB	BB	BB
BOPA1_5573-1170	2H	627657787	BB	BB	BB	BB	BB	BB	BB	BB	BB	BB	BB	BB	BB	BB	BB	BB	BB	BB	BB	BB	BB	BB	AA	BB	BB	BB	BB	BB	BB	BB	BB	BB	BB	BB	BB	BB	BB	BB	BB	BB	BB	BB	BB	BB	BB	BB	BB
SCRI_RS_150	2H	629373331	AA	AA	AA	AA	AA	AA	AA	AA	AA	AA	BB	AA	AA	AA	AA	AA	AA	BB	AA	AA	AA	AA	AA	AA	AA	AA	AA	AA	AA	BB	AA	AA	AA	AA	AA	AA	AA	AA	AA	AA	AA	AA	AA	AA	AA	AA	AA
BOPA1_4377-571	2H	631621500	BB	BB	BB	BB	BB	BB	BB	BB	BB	BB	AA	BB	BB	BB	BB	BB	BB	AA	BB	BB	BB	BB	BB	BB	BB	BB	BB	BB	BB	AA	BB	BB	BB	BB	BB	BB	BB	BB	BB	BB	BB	BB	BB	BB	BB	BB	BB
BOPA1_6990-661	2H	631832715	BB	BB	BB	BB	BB	BB	BB	BB	BB	BB	BB	BB	BB	BB	BB	BB	BB	BB	BB	BB	BB	BB	BB	BB	BB	BB	BB	BB	BB	BB	BB	BB	BB	BB	BB	BB	BB	BB	BB	BB	BB	BB	BB	BB	BB	BB	BB
BOPA2_12_20985	2H	632316010	BB	BB	BB	BB	BB	BB	BB	BB	BB	BB	AA	BB	BB	BB	BB	BB	BB	AA	BB	BB	BB	BB	BB	BB	BB	BB	BB	BB	BB	AA	BB	BB	BB	BB	BB	BB	BB	BB	BB	BB	BB	BB	BB	BB	BB	BB	BB
SCRI_RS_159024	2H	632848791	BB	BB	BB	BB	BB	BB	BB	BB	AA	BB	BB	BB	BB	BB	BB	BB	BB	BB	BB	BB	BB	BB	BB	BB	BB	BB	BB	BB	BB	BB	BB	BB	BB	BB	BB	BB	BB	BB	BB	BB	BB	BB	BB	BB	BB	BB	BB
BOPA2_12_11449	2H	633663481	AA	AA	AA	AA	AA	AA	AA	AA	BB	AA	AA	AA	AA	AA	AA	AA	AA	AA	AA	AA	AA	AA	AA	AA	AA	AA	AA	AA	AA	AA	AA	AA	AA	AA	AA	AA	AA	AA	AA	AA	AA	AA	AA	AA	AA	AA	AA
SCRI_RS_182079	2H	634704578	BB	BB	BB	BB	BB	BB	BB	BB	BB	BB	BB	BB	BB	BB	BB	BB	BB	BB	BB	BB	BB	BB	BB	BB	BB	BB	BB	BB	BB	BB	BB	BB	BB	BB	BB	BB	BB	BB	BB	BB	BB	BB	BB	BB	BB	BB	BB
BOPA2_12_30696	2H	635294516	BB	BB	BB	BB	BB	BB	BB	BB	AA	BB	BB	BB	BB	BB	BB	BB	BB	BB	BB	BB	BB	BB	BB	BB	BB	BB	BB	BB	BB	BB	BB	BB	BB	BB	BB	BB	BB	BB	BB	BB	BB	BB	BB	BB	BB	BB	BB
SCRI_RS_50957	2H	635858597	AA	AA	AA	BB	BB	BB	BB	AA	BB	AA	BB	AA	AA	AA	AA	BB	AA	BB	BB	BB	BB	BB	AA	BB	BB	BB	AA	AA	AA	BB	BB	BB	BB	AA	BB	AA	AA	AA	AA	AA	BB	BB	AA	AA	AA	AA	AA
BOPA1_ConsensusGBS0033-1	2H	636292483	AA	AA	AA	AA	AA	AA	AA	AA	BB	AA	AA	AA	AA	AA	AA	AA	AA	AA	AA	AA	AA	AA	AA	AA	AA	AA	AA	AA	AA	AA	AA	AA	AA	AA	AA	AA	AA	AA	AA	AA	AA	AA	AA	AA	AA	AA	AA
BOPA2_12_31398	2H	636292483	AA	AA	AA	AA	AA	AA	AA	AA	BB	AA	AA	AA	AA	AA	AA	AA	AA	AA	AA	AA	AA	AA	AA	AA	AA	AA	AA	AA	AA	AA	AA	AA	AA	AA	AA	AA	AA	AA	AA	AA	AA	AA	AA	AA	AA	AA	AA
BOPA1_1946-698	2H	636433775	BB	BB	BB	BB	BB	BB	BB	BB	AA	BB	BB	BB	BB	BB	BB	BB	BB	AA	BB	BB	BB	BB	BB	BB	BB	BB	BB	BB	BB	AA	BB	BB	BB	BB	BB	BB	BB	BB	BB	BB	BB	BB	BB	BB	BB	BB	BB
BOPA1_6023-567	2H	636549211	BB	BB	BB	BB	BB	BB	BB	BB	AA	BB	AA	BB	BB	BB	BB	BB	BB	AA	BB	BB	BB	BB	BB	BB	BB	BB	BB	BB	BB	AA	BB	BB	BB	BB	BB	BB	BB	BB	BB	BB	BB	BB	BB	BB	BB	BB	BB
SCRI_RS_220533	2H	636748169	BB	BB	BB	AA	AA	AA	AA	BB	BB	BB	BB	BB	BB	BB	BB	AA	BB	BB	AA	AA	AA	AA	BB	AA	AA	AA	BB	BB	BB	BB	AA	AA	AA	BB	AA	BB	BB	BB	BB	BB	AA	AA	BB	BB	BB	BB	BB
SCRI_RS_172667	2H	637003219	AA	AA	AA	AA	AA	AA	AA	AA	BB	AA	AA	AA	AA	AA	AA	AA	AA	AA	AA	AA	AA	AA	AA	AA	AA	AA	AA	AA	AA	AA	AA	AA	AA	AA	AA	AA	AA	AA	AA	AA	AA	AA	AA	AA	AA	AA	AA
SCRI_RS_219568	2H	637284879	BB	BB	BB	AA	AA	AA	AA	BB	BB	BB	AA	BB	BB	BB	BB	AA	BB	AA	AA	AA	AA	AA	BB	AA	AA	AA	AA	AA	AA	AA	AA	AA	AA	BB	AA	AA	AA	BB	BB	BB	AA	AA	BB	BB	BB	BB	BB
SCRI_RS_7517	2H	638368225	AA	AA	AA	AA	AA	AA	AA	AA	BB	AA	AA	AA	AA	AA	AA	AA	AA	AA	AA	AA	AA	AA	AA	AA	AA	AA	AA	AA	AA	AA	AA	AA	AA	AA	AA	AA	AA	AA	AA	AA	AA	AA	AA	AA	AA	AA	AA
BOPA2_12_20489	2H	639062555	AA	AA	AA	AA	AA	AA	AA	AA	AA	AA	AA	AA	AA	AA	AA	AA	AA	AA	AA	AA	AA	AA	AA	AA	AA	AA	AA	AA	AA	AA	AA	AA	AA	AA	AA	AA	AA	AA	AA	AA	AA	AA	AA	AA	AA	AA	AA
BOPA2_12_31445	2H	639288726	AA	AA	AA	BB	BB	BB	BB	AA	AA	AA	AA	AA	AA	AA	AA	BB	AA	AA	BB	BB	BB	BB	AA	BB	BB	BB	AA	AA	AA	AA	AA	AA	BB	AA	BB	AA	AA	AA	AA	AA	BB	BB	AA	AA	AA	AA	AA
SCRI_RS_17898	2H	640849651	BB	BB	BB	BB	BB	BB	BB	BB	BB	BB	BB	BB	BB	BB	BB	BB	BB	BB	BB	BB	BB	BB	BB	BB	BB	BB	BB	BB	BB	BB	BB	BB	BB	BB	BB	BB	BB	BB	BB	BB	BB	BB	BB	BB	BB	BB	BB
BOPA2_12_31293	2H	641328118	BB	BB	BB	AA	AA	AA	AA	BB	BB	BB	AA	BB	BB	BB	BB	AA	BB	AA	AA	AA	AA	AA	BB	AA	AA	AA	BB	BB	BB	AA	AA	AA	AA	BB	AA	BB	BB	BB	BB	BB	AA	AA	BB	BB	BB	BB	BB
SCRI_RS_235874	2H	642181193	BB	BB	BB	BB	BB	BB	BB	BB	AA	BB	BB	BB	BB	BB	BB	BB	BB	BB	BB	BB	BB	BB	BB	BB	BB	BB	BB	BB	BB	BB	BB	BB	BB	BB	BB	BB	BB	BB	BB	BB	BB	BB	BB	BB	BB	BB	BB
SCRI_RS_133539	2H	643255428	BB	BB	BB	AA	AA	AA	AA	BB	BB	BB	BB	BB	BB	BB	BB	AA	BB	BB	AA	AA	AA	AA	BB	AA	AA	AA	BB	BB	BB	BB	AA	AA	AA	BB	AA	BB	BB	BB	BB	BB	AA	AA	BB	BB	BB	BB	BB
SCRI_RS_158444	2H	643257137	AA	AA	AA	BB	BB	BB	BB	AA	AA	AA	AA	AA	AA	AA	AA	BB	AA	AA	BB	BB	BB	BB	AA	BB	BB	BB	AA	AA	AA	AA	BB	BB	BB	AA	BB	AA	AA	AA	AA	AA	BB	BB	AA	AA	AA	AA	AA
SCRI_RS_156323	2H	645123424	BB	BB	BB	BB	BB	BB	BB	BB	BB	BB	BB	BB	BB	BB	BB	BB	BB	BB	BB	BB	BB	BB	BB	BB	BB	BB	BB	BB	BB	BB	BB	BB	BB	BB	BB	BB	BB	BB	BB	BB	BB	BB	BB	BB	BB	BB	BB
SCRI_RS_158285	2H	645146547	BB	BB	BB	AA	AA	AA	AA	BB	AA	BB	BB	BB	BB	BB	BB	AA	AA	BB	AA	AA	AA	AA	BB	AA	AA	AA	BB	BB	BB	BB	AA	AA	AA	BB	AA	BB	BB	BB	BB	BB	AA	AA	BB	BB	BB	BB	BB
BOPA2_12_10859	2H	645202516	BB	BB	BB	AA	AA	AA	AA	BB	AA	BB	BB	BB	BB	BB	BB	AA	AA	BB	AA	AA	AA	AA	BB	AA	AA	AA	BB	BB	BB	BB	AA	AA	AA	BB	AA	BB	BB	BB	BB	BB	AA	AA	BB	BB	BB	BB	BB
BOPA2_12_11274	2H	645380152	AA	AA	AA	AA	AA	AA	AA	AA	AA	AA	AA	AA	AA	AA	AA	AA	AA	AA	AA	AA	AA	AA	AA	AA	AA	AA	AA	AA	AA	AA	AA	AA	AA	AA	AA	AA	AA	AA	AA	AA	AA	AA	AA	AA	AA	AA	AA
SCRI_RS_129857	2H	645575742	AA	AA	AA	AA	AA	AA	AA	AA	AA	AA	AA	AA	AA	AA	AA	AA	AA	AA	AA	AA	AA	AA	AA	AA	AA	AA	AA	AA	AA	AA	AA	AA	AA	AA	AA	AA	AA	AA	AA	AA	AA	AA	AA	AA	AA	AA	AA
SCRI_RS_221795	2H	646001218	AA	AA	AA	AA	AA	AA	AA	AA	AA	BB	BB	AA	AA	BB	AA	AA	AA	BB	AA	AA	AA	AA	AA	AA	AA	AA	AA	AA	AA	BB	AA	AA	AA	AA	AA	AA	AA	AA	AA	AA	AA	AA	AA	AA	AA	AA	AA
SCRI_RS_139193	2H	646251614	AA	AA	AA	AA	AA	AA	AA	AA	AA	BB	BB	AA	AA	BB	AA	AA	AA	NN	AA	AA	AA	AA	AA	AA	AA	AA	AA	AA	AA	BB	AA	AA	AA	AA	AA	AA	AA	AA	AA	AA	AA	AA	AA	AA	AA	AA	AA
SCRI_RS_2961	2H	646873476	AA	AA	AA	AA	AA	AA	AA	AA	AA	BB	BB	AA	AA	BB	AA	AA	AA	BB	AA	AA	AA	AA	AA	AA	AA	AA	AA	AA	AA	BB	AA	AA	AA	AA	AA	AA	AA	AA	AA	AA	AA	AA	AA	AA	AA	AA	AA
SCRI_RS_200291	2H	646932435	BB	BB	BB	BB	BB	BB	BB	BB	BB	BB	BB	BB	BB	BB	BB	BB	AA	BB	BB	BB	BB	BB	BB	BB	BB	BB	BB	BB	BB	AA	BB	BB	BB	BB	BB	BB	BB	BB	BB	BB	BB	BB	BB	BB	BB	BB	BB
SCRI_RS_166540	2H	646934426	AA	AA	AA	AA	AA	AA	AA	AA	AA	BB	BB	AA	AA	BB	AA	AA	BB	BB	AA	AA	AA	AA	AA	AA	AA	AA	AA	AA	AA	BB	AA	AA	AA	AA	AA	AA	AA	AA	AA	AA	AA	AA	AA	AA	AA	AA	AA
BOPA1_ABC09163-1-3-313	2H	647135854	BB	BB	BB	BB	BB	BB	BB	BB	BB	BB	BB	BB	BB	BB	BB	BB	BB	BB	BB	BB	BB	BB	BB	BB	BB	BB	BB	BB	BB	BB	BB	BB	BB	BB	BB	BB	BB	BB	BB	BB	BB	BB	BB	BB	BB	BB	BB
SCRI_RS_157347	2H	647255135	AA	AA	AA	AA	AA	AA	AA	AA	BB	AA	BB	AA	AA	AA	AA	AA	AA	BB	AA	AA	AA	AA	AA	AA	AA	AA	AA	AA	AA	AA	BB	BB	AA	AA	AA	AA	AA	AA	AA	AA	BB	AA	AA	AA	AA	AA	AA
SCRI_RS_154398	2H	647274666	BB	BB	BB	BB	BB	BB	BB	BB	BB	BB	BB	BB	BB	BB	BB	BB	BB	BB	BB	BB	BB	BB	BB	BB	BB	BB	BB	BB	BB	BB	BB	BB	BB	BB	BB	BB	BB	BB	BB	BB	BB	BB	BB	BB	BB	BB	BB
SCRI_RS_134812	2H	647316136	BB	BB	BB	BB	BB	BB	BB	BB	BB	AA	BB	BB	BB	AA	BB	BB	BB	BB	BB	BB	BB	BB	BB	BB	BB	BB	BB	BB	BB	BB	AA	AA	BB	BB	BB	BB	BB	BB	BB	BB	AA	BB	BB	BB	BB	BB	BB
BOPA1_6117-1507	2H	647456941	AA	AA	AA	AA	AA	AA	AA	AA	AA	AA	AA	AA	AA	AA	AA	AA	AA	AA	AA	AA	AA	AA	AA	AA	AA	AA	AA	AA	AA	AA	AA	AA	AA	AA	AA	AA	AA	AA	AA	AA	AA	AA	AA	AA	AA	AA	AA
SCRI_RS_235860	2H	647832364	BB	BB	BB	AA	AA	AA	AA	BB	AA	BB	AA	BB	BB	BB	BB	AA	BB	AA	AA	AA	AA	AA	BB	AA	AA	AA	BB	BB	BB	BB	AA	AA	AA	BB	AA	BB	BB	BB	BB	BB	AA	AA	BB	BB	BB	BB	BB
SCRI_RS_4930	2H	648825900	AA	AA	AA	AA	AA	AA	AA	AA	AA	BB	AA	AA	AA	BB	AA	AA	AA	AA	AA	AA	AA	AA	AA	AA	AA	AA	AA	AA	AA	AA	BB	AA	AA	AA	AA	AA	AA	AA	AA	AA	AA	AA	AA	AA	AA	AA	AA
BOPA1_ABC04861-2-1-334	2H	649204196	AA	AA	AA	AA	AA	AA	AA	AA	AA	AA	AA	AA	AA	AA	AA	AA	AA	AA	AA	AA	AA	AA	AA	AA	AA	AA	AA	AA	AA	AA	AA	AA	AA	AA	AA	AA	AA	AA	AA	AA	AA	AA	AA	AA	AA	AA	AA
BOPA1_4629-162	2H	649449404	AA	AA	AA	AA	AA	AA	AA	AA	AA	AA	AA	AA	AA	AA	AA	AA	AA	AA	AA	AA	AA	AA	AA	AA	AA	AA	AA	AA	AA	AA	AA	AA	AA	AA	AA	AA	AA	AA	AA	AA	AA	AA	AA	AA	AA	AA	AA
SCRI_RS_171032	2H	650676572	AA	AA	AA	AA	AA	AA	AA	AA	BB	AA	AA	AA	AA	AA	AA	AA	AA	AA	AA	AA	AA	AA	AA	AA	AA	AA	AA	AA	AA	AA	BB	BB	AA	AA	AA	AA	AA	AA	AA	AA	BB	AA	BB	AA	AA	AA	AA
SCRI_RS_91810	2H	651051975	BB	BB	BB	BB	BB	BB	BB	BB	BB	AA	BB	BB	BB	BB	BB	BB	BB	BB	BB	BB	BB	BB	BB	BB	BB	BB	BB	BB	BB	BB	BB	BB	BB	BB	BB	BB	BB	BB	BB	BB	BB	BB	BB	BB	BB	BB	BB
BOPA1_2322-462	2H	651058560	AA	AA	AA	BB	BB	BB	BB	AA	BB	AA	AA	AA	AA	AA	AA	BB	AA	AA	BB	BB	BB	BB	AA	BB	BB	BB	AA	AA	AA	AA	BB	BB	BB	AA	BB	AA	AA	AA	AA	AA	BB	BB	BB	AA	AA	AA	AA
BOPA2_12_30897	2H	652031330	BB	BB	BB	AA	AA	AA	AA	BB	BB	BB	BB	BB	BB	BB	BB	AA	BB	BB	AA	AA	AA	AA	BB	AA	AA	AA	BB	BB	BB	BB	BB	BB	AA	BB	AA	BB	BB	BB	BB	BB	BB	AA	BB	BB	BB	BB	BB
BOPA2_12_30900	2H	652031656	AA	AA	AA	BB	BB	BB	BB	AA	AA	AA	AA	AA	AA	AA	AA	BB	AA	AA	BB	BB	BB	BB	AA	BB	BB	BB	AA	AA	AA	AA	AA	AA	BB	AA	BB	AA	AA	AA	AA	AA	AA	BB	AA	AA	AA	AA	AA
BOPA2_12_30901	2H	652031872	BB	BB	BB	BB	BB	BB	BB	BB	AA	BB	BB	BB	BB	BB	BB	BB	BB	BB	BB	BB	BB	BB	BB	BB	BB	BB	BB	BB	BB	BB	AA	AA	BB	BB	BB	BB	BB	BB	BB	BB	AA	BB	AA	BB	BB	BB	BB
BOPA2_12_30896	2H	652032199	AA	AA	AA	BB	BB	BB	BB	AA	BB	AA	AA	AA	AA	AA	AA	BB	AA	AA	BB	BB	BB	BB	AA	BB	BB	BB	AA	AA	AA	AA	BB	BB	BB	AA	BB	AA	AA	AA	AA	AA	BB	BB	BB	AA	AA	AA	AA
SCRI_RS_196853	2H	652417886	BB	BB	BB	AA	AA	AA	AA	BB	BB	BB	BB	BB	BB	BB	BB	AA	BB	BB	AA	AA	AA	AA	BB	AA	AA	AA	BB	BB	BB	BB	BB	BB	AA	BB	AA	BB	BB	BB	BB	BB	BB	AA	BB	BB	BB	BB	BB
SCRI_RS_165473	2H	653930639	BB	BB	BB	BB	BB	BB	BB	BB	AA	BB	BB	BB	BB	BB	BB	BB	BB	BB	BB	BB	BB	BB	BB	BB	BB	BB	BB	BB	BB	BB	AA	AA	BB	BB	BB	BB	BB	BB	BB	BB	AA	BB	AA	BB	BB	BB	BB
SCRI_RS_171038	2H	654600324	BB	BB	BB	AA	AA	AA	AA	BB	BB	BB	BB	BB	BB	BB	BB	AA	BB	BB	AA	AA	AA	AA	BB	AA	AA	AA	BB	BB	BB	BB	BB	BB	AA	BB	AA	BB	BB	BB	BB	BB	BB	AA	BB	BB	BB	BB	BB
BOPA2_12_31205	2H	654960942	BB	BB	BB	BB	BB	BB	BB	BB	BB	BB	BB	BB	BB	BB	BB	BB	BB	BB	BB	BB	BB	BB	BB	BB	BB	BB	BB	BB	BB	BB	BB	BB	BB	BB	BB	BB	BB	BB	BB	BB	BB	BB	BB	BB	BB	BB	BB
SCRI_RS_13565	2H	655112233	AA	AA	AA	BB	BB	BB	BB	AA	AA	AA	BB	AA	AA	AA	AA	BB	AA	AA	BB	BB	BB	BB	AA	BB	BB	BB	AA	AA	AA	AA	AA	AA	BB	AA	BB	AA	AA	AA	AA	AA	AA	BB	AA	AA	AA	AA	AA
BOPA1_ConsensusGBS0705-1	2H	655112437	AA	AA	BB	BB	BB	BB	BB	AA	BB	AA	BB	AA	AA	BB	AA	BB	BB	BB	BB	BB	BB	BB	AA	BB	BB	BB	AA	AA	AA	BB	BB	BB	BB	AA	BB	AA	AA	AA	AA	AA	BB	BB	BB	AA	AA	AA	AA
SCRI_RS_3376	2H	655324616	AA	AA	BB	BB	BB	BB	BB	AA	BB	AA	BB	AA	AA	BB	AA	BB	BB	BB	BB	BB	BB	BB	AA	BB	BB	BB	AA	AA	AA	BB	BB	BB	BB	AA	BB	AA	AA	AA	AA	AA	BB	BB	BB	AA	AA	AA	AA
SCRI_RS_221886	2H	655481308	AA	AA	BB	AA	AA	AA	AA	AA	BB	AA	BB	AA	AA	BB	AA	AA	BB	AA	AA	AA	AA	AA	AA	AA	AA	AA	AA	AA	AA	AA	BB	BB	AA	AA	AA	AA	AA	AA	AA	AA	BB	AA	BB	AA	AA	AA	AA
SCRI_RS_180028	2H	655510207	BB	BB	BB	BB	BB	BB	BB	BB	AA	BB	BB	BB	BB	BB	BB	BB	BB	BB	BB	BB	BB	BB	BB	BB	BB	BB	BB	BB	BB	BB	AA	AA	BB	BB	BB	BB	BB	BB	BB	BB	AA	BB	AA	BB	BB	BB	BB
SCRI_RS_10670	2H	655815349	AA	AA	BB	AA	AA	AA	AA	AA	BB	AA	BB	AA	AA	BB	AA	AA	BB	AA	AA	AA	AA	AA	AA	AA	AA	AA	AA	AA	AA	AA	BB	BB	AA	AA	AA	AA	AA	AA	AA	AA	BB	AA	BB	AA	AA	AA	AA
SCRI_RS_126439	2H	655821031	BB	BB	BB	BB	BB	BB	BB	BB	BB	BB	AA	BB	BB	BB	BB	BB	BB	BB	BB	BB	BB	BB	BB	BB	BB	BB	BB	BB	BB	BB	BB	BB	BB	BB	BB	BB	BB	BB	BB	BB	BB	BB	BB	BB	BB	BB	BB
SCRI_RS_165463	2H	655822898	AA	AA	BB	AA	AA	AA	AA	AA	AA	AA	BB	AA	AA	BB	AA	AA	BB	AA	AA	AA	AA	AA	AA	AA	AA	AA	AA	AA	AA	AA	AA	AA	AA	AA	AA	AA	AA	AA	AA	AA	AA	AA	AA	AA	AA	AA	AA
SCRI_RS_128449	2H	655877533	AA	AA	BB	AA	AA	AA	AA	AA	BB	AA	BB	AA	AA	BB	AA	AA	BB	AA	AA	AA	AA	AA	AA	AA	AA	AA	AA	AA	AA	AA	BB	BB	AA	AA	AA	AA	AA	AA	AA	AA	BB	AA	BB	AA	AA	AA	AA
SCRI_RS_198603	2H	656021080	AA	AA	AA	AA	AA	AA	AA	AA	BB	AA	AA	AA	AA	AA	AA	AA	AA	AA	AA	AA	AA	AA	AA	AA	AA	AA	AA	AA	AA	AA	BB	BB	AA	AA	AA	AA	AA	AA	AA	AA	BB	AA	BB	AA	AA	AA	AA
SCRI_RS_198601	2H	656022204	AA	BB	BB	AA	AA	AA	AA	BB	BB	AA	BB	BB	BB	BB	BB	AA	BB	AA	AA	AA	AA	AA	AA	AA	AA	AA	AA	AA	AA	AA	BB	BB	AA	AA	AA	BB	AA	BB	AA	BB	BB	AA	BB	BB	BB	BB	AA
SCRI_RS_185505	2H	656412103	AA	AA	AA	AA	AA	AA	AA	AA	BB	AA	AA	AA	AA	AA	AA	AA	AA	AA	AA	AA	AA	AA	AA	AA	AA	AA	AA	AA	AA	AA	BB	BB	AA	AA	AA	AA	AA	AA	AA	AA	BB	AA	BB	AA	AA	AA	AA
SCRI_RS_159462	2H	656412311	BB	BB	BB	BB	BB	BB	BB	BB	AA	BB	BB	BB	BB	BB	BB	BB	BB	BB	BB	BB	BB	BB	BB	BB	BB	BB	BB	BB	BB	BB	AA	AA	BB	BB	BB	BB	BB	BB	BB	BB	AA	BB	AA	BB	BB	BB	BB
BOPA1_3469-1152	2H	656413916	BB	BB	BB	BB	BB	BB	BB	BB	AA	BB	BB	BB	BB	BB	BB	BB	BB	BB	BB	BB	BB	BB	BB	BB	BB	BB	BB	BB	BB	BB	AA	AA	BB	BB	BB	BB	BB	BB	BB	BB	AA	BB	AA	BB	BB	BB	BB
SCRI_RS_160833	2H	657023069	BB	BB	BB	BB	BB	BB	BB	BB	AA	BB	BB	BB	BB	BB	BB	BB	BB	BB	BB	BB	BB	BB	BB	BB	BB	BB	BB	BB	BB	BB	AA	AA	BB	BB	BB	BB	BB	BB	BB	BB	AA	BB	AA	BB	BB	BB	BB
SCRI_RS_172648	2H	657563256	BB	BB	AA	BB	BB	BB	BB	BB	AA	BB	BB	BB	BB	AA	BB	BB	BB	BB	BB	BB	BB	BB	BB	BB	BB	BB	BB	BB	BB	BB	AA	AA	BB	BB	BB	BB	BB	BB	BB	BB	AA	BB	AA	BB	BB	BB	BB
SCRI_RS_235221	2H	657567692	AA	AA	BB	AA	AA	AA	AA	AA	BB	AA	AA	AA	AA	BB	AA	AA	AA	AA	AA	AA	AA	AA	AA	AA	AA	AA	AA	AA	AA	AA	BB	BB	AA	AA	AA	AA	AA	AA	AA	AA	BB	AA	BB	AA	AA	AA	AA
SCRI_RS_160616	2H	657571253	AA	AA	AA	AA	AA	AA	AA	AA	BB	AA	AA	AA	AA	AA	AA	AA	AA	AA	AA	AA	AA	AA	AA	AA	AA	AA	AA	AA	AA	AA	BB	BB	AA	AA	AA	AA	AA	AA	AA	AA	BB	AA	BB	AA	AA	AA	AA
SCRI_RS_211281	2H	658232420	AA	AA	BB	AA	AA	AA	AA	AA	BB	AA	AA	AA	AA	BB	AA	AA	AA	AA	AA	AA	AA	AA	AA	AA	AA	AA	AA	AA	AA	AA	BB	BB	AA	AA	AA	AA	AA	AA	AA	AA	BB	AA	BB	AA	AA	AA	AA
SCRI_RS_208760	2H	658835122	AB	AB	AB	AB	AB	AB	AB	AB	AA	AB	AB	AB	AB	AB	AB	AB	AB	AB	AB	AB	AB	AB	AB	AB	AB	AB	AB	AB	AB	AB	AA	AA	AB	AB	AB	AB	AB	AB	AB	AB	AA	AB	AA	AB	AB	AB	AB
SCRI_RS_179213	2H	658837086	BB	BB	AA	BB	BB	BB	BB	BB	AA	BB	BB	BB	BB	AA	BB	BB	BB	BB	BB	BB	BB	BB	BB	BB	BB	BB	BB	BB	BB	BB	AA	AA	BB	BB	BB	BB	BB	BB	BB	BB	AA	BB	AA	BB	BB	BB	BB
SCRI_RS_188339	2H	658839183	AA	AA	BB	AA	AA	AA	AA	AA	BB	AA	AA	AA	AA	BB	AA	AA	AA	AA	AA	AA	AA	AA	AA	AA	AA	AA	AA	AA	AA	AA	BB	BB	AA	AA	AA	AA	AA	AA	AA	AA	BB	AA	BB	AA	AA	AA	AA
BOPA2_12_31424	2H	658889901	AA	AA	BB	AA	AA	AA	AA	AA	BB	AA	AA	AA	AA	BB	AA	AA	AA	AA	AA	AA	AA	AA	AA	AA	AA	AA	AA	AA	AA	AA	BB	BB	AA	AA	AA	AA	AA	AA	AA	AA	BB	AA	BB	AA	AA	AA	AA
BOPA2_12_10936	2H	659264768	BB	AA	BB	AA	AA	AA	AA	AA	BB	AA	BB	BB	AA	BB	AA	AA	BB	BB	AA	AA	AA	AA	BB	AA	AA	AA	BB	BB	BB	BB	BB	BB	AA	BB	AA	AA	BB	AA	BB	AA	BB	AA	BB	AA	AA	AA	BB
SCRI_RS_183984	2H	660982406	BB	BB	BB	AA	AA	AA	AA	BB	BB	AA	BB	BB	BB	BB	BB	AA	BB	BB	AA	AA	AA	AA	BB	AA	AA	AA	BB	BB	BB	BB	BB	BB	AA	BB	AA	BB	BB	BB	BB	BB	BB	AA	BB	BB	BB	BB	BB
SCRI_RS_157236	2H	661573206	AA	AA	AA	BB	BB	BB	BB	AA	BB	BB	AA	AA	AA	BB	AA	BB	AA	AA	BB	BB	BB	BB	AA	BB	BB	BB	AA	AA	AA	AA	AA	AA	BB	AA	BB	AA	AA	AA	AA	AA	AA	BB	AA	AA	AA	AA	AA
SCRI_RS_211894	2H	662018996	BB	BB	BB	BB	BB	BB	BB	BB	BB	BB	BB	BB	BB	BB	BB	BB	BB	BB	BB	BB	BB	BB	BB	BB	BB	BB	BB	BB	BB	BB	AA	AA	BB	BB	BB	BB	BB	BB	BB	BB	AA	BB	AA	BB	BB	BB	BB
SCRI_RS_176114	2H	662056109	BB	BB	BB	BB	BB	BB	BB	BB	BB	BB	BB	BB	BB	BB	BB	BB	BB	BB	BB	BB	BB	BB	BB	BB	BB	BB	BB	BB	BB	BB	AA	AA	BB	BB	BB	BB	BB	BB	BB	BB	AA	BB	AA	BB	BB	BB	BB
SCRI_RS_182039	2H	662300247	BB	BB	BB	BB	BB	BB	BB	BB	BB	BB	BB	BB	BB	BB	BB	BB	BB	BB	BB	BB	BB	BB	BB	BB	BB	BB	BB	BB	BB	BB	AA	AA	BB	BB	BB	BB	BB	BB	BB	BB	AA	BB	AA	BB	BB	BB	BB
BOPA1_8632-1809	2H	663236850	AA	AA	AA	AA	AA	AA	AA	AA	BB	AA	BB	AA	AA	AA	AA	AA	AA	BB	AA	AA	AA	AA	AA	AA	AA	AA	AA	AA	AA	BB	BB	BB	AA	AA	AA	AA	AA	AA	AA	AA	BB	AA	BB	AA	AA	AA	AA
SCRI_RS_119261	2H	663531371	BB	BB	BB	BB	BB	BB	BB	BB	AA	BB	BB	BB	BB	BB	BB	BB	BB	BB	BB	BB	BB	BB	BB	BB	BB	BB	BB	BB	BB	BB	AA	AA	BB	BB	BB	BB	BB	BB	BB	BB	AA	BB	AA	BB	BB	BB	BB
BOPA2_12_10969	2H	663583332	AA	AA	AA	AA	AA	AA	AA	AA	BB	AA	BB	AA	AA	AA	AA	AA	AA	BB	AA	AA	AA	AA	AA	AA	AA	AA	AA	AA	AA	BB	BB	BB	AA	AA	AA	AA	AA	AA	AA	AA	BB	AA	BB	AA	AA	AA	AA
SCRI_RS_155456	2H	663677911	BB	BB	BB	BB	BB	BB	BB	BB	AA	BB	BB	BB	BB	BB	BB	BB	BB	BB	BB	BB	BB	BB	BB	BB	BB	BB	BB	BB	BB	BB	AA	AA	BB	BB	BB	BB	BB	BB	BB	BB	AA	BB	AA	BB	BB	BB	BB
SCRI_RS_237481	2H	663678789	BB	BB	BB	BB	BB	BB	BB	BB	AA	BB	BB	BB	BB	BB	BB	BB	BB	BB	BB	BB	BB	BB	BB	BB	BB	BB	BB	BB	BB	BB	AA	AA	BB	BB	BB	BB	BB	BB	BB	BB	AA	BB	AA	BB	BB	BB	BB
SCRI_RS_162798	2H	663679192	BB	BB	BB	BB	BB	BB	BB	BB	AA	BB	BB	BB	BB	BB	BB	BB	BB	BB	BB	BB	BB	BB	BB	BB	BB	BB	BB	BB	BB	BB	AA	AA	BB	BB	BB	BB	BB	BB	BB	BB	AA	BB	AA	BB	BB	BB	BB
SCRI_RS_138463	2H	663877592	BB	BB	BB	BB	BB	BB	BB	BB	AA	BB	AA	BB	BB	BB	BB	BB	BB	AA	BB	BB	BB	BB	BB	BB	BB	BB	BB	BB	BB	AA	AA	AA	BB	BB	BB	BB	BB	BB	BB	BB	AA	BB	AA	BB	BB	BB	BB
SCRI_RS_219074	2H	664063255	BB	BB	BB	BB	BB	BB	BB	BB	BB	BB	BB	BB	BB	BB	BB	BB	BB	BB	BB	BB	BB	BB	BB	BB	BB	BB	BB	BB	BB	BB	BB	BB	BB	BB	BB	BB	BB	BB	BB	BB	BB	BB	BB	BB	BB	BB	BB
BOPA1_6752-1013	2H	664081449	AA	AA	BB	BB	BB	BB	BB	AA	BB	AA	BB	BB	AA	AA	AA	BB	AA	BB	BB	BB	BB	BB	BB	BB	BB	BB	AA	AA	AA	BB	BB	BB	BB	AA	BB	AA	AA	AA	AA	AA	BB	BB	BB	AA	AA	AA	AA
BOPA1_6024-1095	2H	664191673	BB	BB	BB	BB	BB	BB	BB	BB	BB	BB	BB	BB	BB	BB	BB	BB	BB	BB	BB	BB	BB	BB	BB	BB	BB	BB	BB	BB	BB	BB	BB	BB	BB	BB	BB	BB	BB	BB	BB	BB	BB	BB	BB	BB	BB	BB	BB
BOPA1_ABC02258-1-6-382	2H	664803011	BB	BB	BB	BB	BB	BB	BB	BB	AA	BB	AA	BB	BB	BB	BB	BB	BB	AA	BB	BB	BB	BB	BB	BB	BB	BB	BB	BB	BB	AA	AA	BB	BB	BB	BB	BB	BB	BB	BB	BB	BB	BB	BB	BB	BB	BB	BB
BOPA2_12_20793	2H	665642512	AA	AA	BB	AA	AA	AA	AA	AA	BB	AA	BB	AA	AA	AA	AA	AA	AA	BB	AA	AA	AA	AA	AA	AA	AA	AA	AA	AA	AA	BB	AA	AA	AA	AA	AA	AA	AA	AA	AA	AA	AA	AA	AA	AA	AA	AA	AA
SCRI_RS_131936	2H	667838399	AA	AA	BB	AA	AA	AA	AA	AA	AA	AA	AA	AA	AA	AA	AA	AA	AA	AA	AA	AA	AA	AA	AA	AA	AA	AA	AA	AA	AA	AA	AA	AA	AA	AA	AA	AA	AA	AA	AA	AA	AA	AA	AA	AA	AA	AA	AA
BOPA2_12_10689	2H	669122510	AA	AA	BB	AA	AA	AA	AA	AA	AA	BB	BB	AA	AA	BB	AA	AA	AA	BB	AA	AA	AA	AA	AA	AA	AA	AA	AA	AA	AA	BB	AA	AA	AA	AA	AA	AA	AA	AA	AA	AA	AA	AA	AA	AA	AA	AA	AA
BOPA1_2020-539	2H	672009638	AA	AA	AA	BB	BB	BB	BB	AA	AA	AA	AA	AA	AA	AA	AA	BB	AA	AA	BB	BB	BB	BB	AA	BB	BB	BB	AA	AA	AA	AA	BB	AA	BB	AA	BB	AA	AA	AA	AA	AA	AA	BB	AA	AA	AA	AA	AA
SCRI_RS_2911	2H	672010837	AA	AA	AA	AA	AA	AA	BB	AA	AA	AA	AB	AA	AA	AA	AA	AA	AA	AB	AA	AA	AA	AA	AA	AA	AA	AA	AA	AA	AA	BB	AA	AA	AA	AA	AA	AA	AA	AA	AA	AA	AA	AA	AA	AA	AA	AA	AA
SCRI_RS_237763	2H	672027652	AA	AA	AA	AA	AA	AA	AA	AA	AA	AA	AA	AA	AA	AA	AA	AA	AA	AA	AA	AA	AA	AA	AA	AA	AA	AA	AA	AA	AA	AA	AA	BB	AA	AA	AA	AA	AA	AA	AA	AA	BB	AA	BB	AA	AA	AA	AA
SCRI_RS_157140	2H	672373016	BB	BB	BB	BB	BB	BB	BB	BB	BB	BB	BB	BB	BB	BB	BB	BB	BB	BB	BB	BB	BB	BB	BB	BB	BB	BB	BB	BB	BB	BB	BB	AA	BB	BB	BB	BB	BB	BB	BB	BB	AA	BB	AA	BB	BB	BB	BB
SCRI_RS_165795	2H	672934411	AA	AA	AA	AA	AA	AA	AA	AA	AA	AA	BB	AA	AA	AA	AA	AA	AA	BB	AA	AA	AA	AA	AA	AA	AA	AA	AA	AA	AA	BB	AA	BB	AA	AA	AA	AA	AA	AA	AA	AA	BB	AA	BB	AA	AA	AA	AA
SCRI_RS_155722	2H	673691920	BB	BB	BB	AA	AA	AA	AA	BB	AA	BB	AA	BB	BB	BB	BB	AA	BB	AA	AA	AA	AA	AA	BB	AA	AA	AA	BB	BB	BB	AA	AA	BB	AA	BB	AA	BB	BB	BB	BB	BB	BB	AA	BB	BB	BB	BB	BB
BOPA1_11591-265	2H	673846506	BB	BB	BB	BB	BB	BB	AA	BB	BB	BB	BB	BB	BB	BB	BB	BB	BB	BB	BB	BB	BB	BB	BB	BB	BB	BB	BB	BB	BB	BB	BB	BB	BB	BB	BB	BB	BB	BB	BB	BB	BB	BB	BB	BB	BB	BB	BB
SCRI_RS_144778	2H	673852668	BB	BB	BB	BB	BB	BB	AA	BB	BB	BB	BB	BB	BB	BB	BB	BB	BB	BB	BB	BB	BB	BB	BB	BB	BB	BB	BB	BB	BB	BB	BB	BB	BB	BB	BB	BB	BB	BB	BB	BB	BB	BB	BB	BB	BB	BB	BB
SCRI_RS_142621	2H	675336775	BB	BB	BB	BB	BB	BB	BB	BB	BB	BB	BB	BB	BB	BB	BB	BB	BB	BB	BB	BB	BB	BB	BB	BB	BB	BB	BB	BB	BB	BB	BB	AA	BB	BB	BB	BB	BB	BB	BB	BB	AA	BB	AA	BB	BB	BB	BB
SCRI_RS_135112	2H	676198624	AA	AA	AA	AA	AA	AA	AA	AA	AA	AA	AA	AA	AA	AA	AA	AA	AA	BB	AA	AA	AA	AA	AA	AA	AA	AA	AA	AA	AA	BB	AA	BB	AA	AA	AA	AA	AA	AA	AA	AA	BB	AA	BB	AA	AA	AA	AA
BOPA2_12_10649	2H	676764755	BB	BB	BB	AA	AA	AA	BB	BB	AA	BB	BB	BB	BB	BB	BB	AA	BB	BB	AA	AA	AA	AA	BB	AA	AA	AA	BB	BB	BB	BB	AA	BB	AA	BB	AA	BB	BB	BB	BB	BB	BB	AA	BB	BB	BB	BB	BB
SCRI_RS_115690	2H	676775794	BB	BB	BB	BB	BB	BB	BB	BB	BB	BB	BB	BB	BB	BB	BB	BB	BB	BB	BB	BB	BB	BB	BB	BB	BB	BB	BB	BB	BB	BB	BB	AA	BB	BB	BB	BB	BB	BB	BB	BB	AA	BB	AA	BB	BB	BB	BB
SCRI_RS_160618	2H	676848239	BB	BB	BB	BB	BB	BB	BB	BB	BB	BB	BB	BB	BB	BB	BB	BB	BB	BB	BB	BB	BB	BB	BB	BB	BB	BB	BB	BB	BB	BB	BB	AA	BB	BB	BB	BB	BB	BB	BB	BB	AA	BB	AA	BB	BB	BB	BB
BOPA2_12_30216	2H	677132807	AA	AA	AA	AA	AA	AA	BB	AA	BB	AA	AA	AA	AA	AA	AA	AA	AA	AA	AA	AA	AA	AA	AA	AA	AA	AA	AA	AA	AA	AA	AA	BB	AA	AA	AA	AA	AA	AA	AA	AA	BB	AA	BB	AA	AA	AA	AA
BOPA1_1635-691	2H	677197363	AA	AA	AA	AA	AA	AA	BB	AA	AA	AA	AA	AA	AA	AA	AA	AA	AA	AA	AA	AA	AA	AA	AA	AA	AA	AA	AA	AA	AA	AA	AA	BB	AA	AA	AA	AA	AA	AA	AA	AA	BB	AA	BB	AA	AA	AA	AA
SCRI_RS_195164	2H	677482088	BB	BB	BB	AA	AA	AA	BB	BB	AA	BB	BB	BB	BB	BB	BB	AA	BB	BB	AA	AA	AA	AA	BB	AA	AA	AA	BB	BB	BB	BB	AA	BB	AA	BB	AA	BB	BB	BB	BB	BB	BB	AA	BB	BB	BB	BB	BB
BOPA1_6951-875	2H	677845248	AA	AA	AA	BB	BB	BB	AA	AA	BB	AA	AA	AA	AA	AA	AA	BB	AA	AA	BB	BB	BB	BB	AA	BB	BB	BB	AA	AA	AA	AA	BB	AA	BB	AA	BB	AA	AA	AA	AA	AA	AA	BB	AA	AA	AA	AA	AA
BOPA1_ABC12856-1-1-77	2H	678192599	BB	BB	BB	BB	BB	BB	AA	BB	BB	BB	BB	BB	BB	BB	BB	BB	BB	BB	BB	BB	BB	BB	BB	BB	BB	BB	BB	BB	BB	BB	BB	AA	BB	BB	BB	BB	BB	BB	BB	BB	AA	BB	AA	BB	BB	BB	BB
SCRI_RS_172220	2H	678954956	AA	AA	AA	AA	AA	AA	BB	AA	BB	AA	AA	AA	AA	AA	AA	AA	AA	AA	AA	AA	AA	AA	AA	AA	AA	AA	AA	AA	AA	AA	AA	AA	AA	AA	AA	AA	AA	AA	AA	AA	AA	AA	AA	AA	AA	AA	AA
BOPA1_11660-365	2H	681044283	BB	BB	BB	AA	AA	AA	BB	BB	BB	BB	AA	BB	BB	BB	BB	AA	AA	AA	AA	AA	AA	AA	AA	AA	AA	AA	BB	BB	BB	AA	AA	BB	AA	BB	AA	BB	BB	BB	AA	BB	BB	AA	BB	BB	BB	BB	AA
SCRI_RS_154713	2H	681051677	BB	BB	BB	BB	BB	BB	BB	BB	BB	BB	BB	BB	BB	BB	BB	BB	AA	AA	BB	BB	BB	BB	AA	BB	BB	BB	BB	BB	BB	AA	BB	BB	BB	BB	BB	BB	BB	BB	AA	BB	BB	BB	BB	BB	BB	BB	AA
SCRI_RS_196862	2H	681291671	BB	BB	BB	BB	BB	BB	AA	BB	BB	AA	AA	BB	BB	AA	BB	BB	AA	AA	BB	BB	BB	BB	AA	BB	BB	BB	BB	BB	BB	AA	BB	BB	BB	BB	BB	BB	BB	BB	AA	BB	BB	BB	BB	BB	BB	BB	AA
SCRI_RS_160958	2H	681765848	AA	AA	AA	BB	BB	BB	BB	AA	BB	BB	BB	AA	AA	BB	AA	BB	BB	BB	BB	BB	BB	BB	BB	BB	BB	BB	AA	AA	AA	BB	BB	AA	BB	AA	BB	AA	AA	AA	BB	AA	AA	BB	AA	AA	AA	AA	BB
SCRI_RS_170162	2H	681786656	AA	AA	AA	AA	AA	AA	BB	AA	AA	AA	BB	AA	AA	AA	AA	AA	AA	BB	AA	AA	AA	AA	AA	AA	AA	AA	AA	AA	AA	BB	AA	AA	AA	AA	AA	AA	AA	AA	AA	AA	AA	AA	AA	AA	AA	AA	AA
BOPA1_682-767	2H	682222537	BB	BB	BB	AA	AA	AA	BB	BB	BB	BB	BB	BB	BB	BB	BB	AA	BB	BB	AA	AA	AA	AA	BB	AA	AA	AA	BB	BB	BB	BB	AA	BB	AA	BB	AA	BB	BB	BB	BB	BB	BB	AA	BB	BB	BB	BB	BB
BOPA1_ABC10472-1-2-247	2H	682243812	BB	BB	BB	AA	AA	AA	BB	BB	BB	BB	BB	BB	BB	BB	BB	AA	BB	BB	AA	AA	AA	AA	BB	AA	AA	AA	BB	BB	BB	BB	AA	BB	AA	BB	AA	BB	BB	BB	BB	BB	BB	AA	BB	BB	BB	BB	BB
SCRI_RS_194603	2H	682575405	BB	BB	BB	BB	BB	BB	BB	BB	AA	BB	BB	BB	BB	BB	BB	BB	BB	BB	BB	BB	BB	BB	BB	BB	BB	BB	BB	BB	BB	BB	BB	BB	BB	BB	BB	BB	BB	BB	BB	BB	AA	BB	AA	BB	BB	BB	BB
SCRI_RS_196270	2H	682609940	BB	BB	BB	BB	BB	BB	AA	BB	AA	BB	BB	BB	BB	BB	BB	BB	BB	BB	BB	BB	BB	BB	BB	BB	BB	BB	BB	BB	BB	BB	BB	BB	BB	BB	BB	BB	BB	BB	BB	BB	AA	BB	AA	BB	BB	BB	BB
SCRI_RS_157097	2H	682659166	AA	AA	AA	AA	AA	AA	AA	AA	AA	AA	AA	AA	AA	AA	AA	AA	AA	AA	AA	AA	AA	AA	AA	AA	AA	AA	AA	AA	AA	AA	AA	AA	AA	AA	AA	AA	AA	AA	AA	AA	AA	AA	AA	AA	AA	AA	AA
SCRI_RS_173374	2H	682659966	BB	BB	BB	AA	AA	AA	BB	BB	BB	BB	BB	BB	BB	BB	BB	AA	BB	BB	AA	AA	AA	AA	BB	AA	AA	AA	BB	BB	BB	BB	AA	AA	AA	BB	AA	BB	BB	BB	BB	BB	AA	AA	AA	BB	BB	BB	BB
SCRI_RS_159484	2H	682669275	AA	AA	AA	BB	BB	BB	AA	AA	AA	AA	AA	AA	AA	AA	AA	BB	AA	AA	BB	BB	BB	BB	AA	BB	BB	BB	AA	AA	AA	AA	BB	BB	BB	AA	BB	AA	AA	AA	AA	AA	BB	BB	BB	AA	AA	AA	AA
SCRI_RS_150494	2H	683621804	BB	BB	BB	AA	AA	AA	BB	BB	BB	BB	BB	BB	BB	BB	BB	AA	BB	BB	AA	AA	AA	AA	BB	AA	AA	AA	BB	BB	BB	BB	AA	AA	AA	BB	AA	BB	BB	BB	BB	BB	AA	AA	AA	BB	BB	BB	BB
SCRI_RS_135248	2H	683772663	BB	BB	BB	BB	BB	BB	AA	BB	BB	BB	BB	BB	BB	BB	BB	BB	BB	BB	BB	BB	BB	BB	BB	BB	BB	BB	BB	BB	BB	BB	BB	BB	BB	BB	BB	BB	BB	BB	BB	BB	BB	BB	BB	BB	BB	BB	BB
SCRI_RS_142188	2H	684036886	BB	BB	BB	AA	AA	AA	AA	BB	AA	BB	BB	BB	BB	BB	BB	AA	BB	BB	AA	AA	AA	AA	BB	AA	AA	AA	BB	BB	BB	BB	AA	AA	AA	BB	AA	BB	BB	BB	BB	BB	AA	AA	AA	BB	BB	BB	BB
SCRI_RS_196842	2H	684122533	BB	BB	BB	AA	AA	AA	AA	BB	AA	BB	AA	BB	BB	BB	BB	AA	BB	AA	AA	AA	AA	AA	BB	AA	AA	AA	BB	BB	BB	AA	AA	AA	AA	BB	AA	BB	BB	BB	BB	BB	AA	AA	AA	BB	BB	BB	BB
BOPA1_5347-585	2H	684263620	AA	AA	AA	BB	BB	BB	AA	AA	BB	AA	BB	AA	AA	AA	AA	BB	AA	BB	BB	BB	BB	BB	AA	BB	BB	BB	AA	AA	AA	BB	BB	BB	BB	AA	BB	AA	AA	AA	AA	AA	BB	BB	BB	AA	AA	AA	AA
SCRI_RS_221763	2H	684500198	BB	BB	BB	AA	AA	AA	BB	BB	AA	BB	BB	BB	BB	BB	BB	AA	BB	BB	AA	AA	AA	AA	BB	AA	AA	AA	BB	BB	BB	BB	AA	AA	AA	BB	AA	BB	BB	BB	BB	BB	AA	AA	AA	BB	BB	BB	BB
SCRI_RS_209622	2H	684694543	BB	BB	BB	BB	BB	BB	AA	BB	BB	BB	AA	BB	BB	BB	BB	BB	BB	AA	BB	BB	BB	BB	BB	BB	BB	BB	BB	BB	BB	AA	BB	BB	BB	BB	BB	BB	BB	BB	AA	BB	BB	BB	BB	BB	BB	BB	AA
BOPA2_12_30200	2H	685385503	AA	AA	AA	AA	AA	AA	AA	AA	AA	AA	BB	AA	AA	AA	AA	AA	AA	BB	AA	AA	AA	AA	AA	AA	AA	AA	AA	AA	AA	BB	AA	AA	AA	AA	AA	AA	AA	AA	BB	AA	AA	AA	AA	AA	AA	AA	BB
SCRI_RS_4931	2H	685486096	BB	BB	BB	AA	AA	AA	BB	BB	BB	BB	BB	BB	BB	BB	BB	AA	BB	BB	AA	AA	AA	AA	BB	AA	AA	AA	BB	BB	BB	BB	AA	AA	AA	BB	AA	BB	BB	BB	BB	BB	BB	AA	BB	BB	BB	BB	BB
BOPA1_2944-1813	2H	685490223	BB	BB	BB	AA	AA	AA	AA	BB	BB	BB	AA	BB	BB	BB	BB	AA	BB	AA	AA	AA	AA	AA	BB	AA	AA	AA	BB	BB	BB	AA	AA	AA	AA	BB	AA	BB	BB	BB	AA	BB	BB	AA	BB	BB	BB	BB	AA
SCRI_RS_239916	2H	685788689	BB	BB	BB	AA	AA	AA	AA	BB	AA	BB	AA	BB	BB	BB	BB	AA	BB	AA	AA	AA	AA	AA	BB	AA	AA	AA	BB	BB	BB	AA	AA	AA	AA	AA	AA	BB	BB	BB	AA	BB	AA	AA	AA	BB	BB	BB	AA
SCRI_RS_209354	2H	685910088	BB	BB	BB	AA	AA	AA	AA	BB	BB	BB	BB	BB	BB	BB	BB	AA	BB	BB	AA	AA	AA	AA	BB	AA	AA	AA	BB	BB	BB	BB	AA	AA	AA	BB	AA	BB	BB	BB	BB	BB	BB	AA	BB	BB	BB	BB	BB
SCRI_RS_152485	2H	686489409	BB	BB	BB	AA	AA	AA	BB	BB	BB	BB	BB	BB	BB	BB	BB	AA	BB	BB	AA	AA	AA	AA	BB	AA	AA	AA	BB	BB	BB	BB	AA	AA	AA	BB	AA	BB	BB	BB	BB	BB	BB	AA	BB	BB	BB	BB	BB
SCRI_RS_187700	2H	686810237	AA	AA	AA	AA	AA	AA	AA	AA	BB	AA	AA	AA	AA	AA	AA	AA	AA	AA	AA	AA	AA	AA	AA	AA	AA	AA	AA	AA	AA	AA	AA	AA	AA	AA	AA	AA	AA	AA	AA	AA	BB	AA	BB	AA	AA	AA	AA
BOPA1_7236-1384	2H	687072770	AA	AA	AA	AA	AA	AA	AA	AA	BB	AA	BB	AA	AA	AA	AA	AA	AA	BB	AA	AA	AA	AA	AA	AA	AA	AA	AA	AA	AA	BB	AA	AA	AA	BB	AA	AA	AA	AA	AA	AA	BB	AA	BB	AA	AA	AA	AA
SCRI_RS_135355	2H	687098007	BB	BB	BB	AA	AA	AA	AA	BB	BB	BB	BB	BB	BB	BB	BB	AA	BB	BB	AA	AA	AA	AA	BB	AA	AA	AA	BB	BB	BB	BB	AA	BB	AA	BB	AA	BB	BB	BB	BB	BB	BB	AA	BB	BB	BB	BB	BB
SCRI_RS_157053	2H	687144602	BB	BB	BB	AA	AA	AA	BB	BB	BB	BB	BB	BB	BB	BB	BB	AA	BB	BB	AA	AA	AA	AA	BB	AA	AA	AA	BB	BB	BB	BB	AA	BB	AA	BB	AA	BB	BB	BB	BB	BB	BB	AA	BB	BB	BB	BB	BB
BOPA2_12_31333	2H	687148752	BB	BB	BB	BB	BB	BB	BB	BB	AA	BB	BB	BB	BB	BB	BB	BB	BB	BB	BB	BB	BB	BB	BB	BB	BB	BB	BB	BB	BB	BB	BB	BB	BB	BB	BB	BB	BB	BB	BB	BB	AA	BB	AA	BB	BB	BB	BB
BOPA2_12_21527	2H	687150453	BB	BB	BB	BB	BB	BB	BB	BB	BB	BB	AA	BB	BB	BB	BB	BB	BB	AA	BB	BB	BB	BB	BB	BB	BB	BB	BB	BB	BB	AA	BB	BB	BB	BB	BB	BB	BB	BB	BB	BB	BB	BB	BB	BB	BB	BB	BB
BOPA1_ABC14531-1-2-91	2H	687239015	BB	BB	BB	AA	AA	AA	BB	BB	BB	BB	AA	BB	BB	BB	BB	AA	BB	AA	AA	AA	AA	AA	BB	AA	AA	AA	BB	BB	BB	AA	AA	BB	AA	BB	AA	BB	BB	BB	BB	BB	AA	AA	AA	BB	BB	BB	BB
SCRI_RS_162618	2H	687254242	BB	AA	BB	AA	AA	AA	BB	AA	AA	BB	AA	AA	AA	BB	AA	AA	BB	AA	AA	AA	AA	AA	BB	AA	AA	AA	BB	BB	BB	AA	AA	BB	AA	AA	AA	AA	BB	AA	BB	AA	BB	AA	BB	AA	AA	AA	BB
SCRI_RS_153793	2H	687255319	BB	BB	BB	AA	AA	AA	BB	BB	AA	BB	BB	BB	BB	BB	BB	AA	BB	BB	AA	AA	AA	AA	BB	AA	AA	AA	BB	BB	BB	BB	AA	BB	AA	BB	AA	BB	BB	BB	BB	BB	BB	AA	BB	BB	BB	BB	BB
BOPA2_12_30480	2H	687682347	BB	AA	BB	BB	BB	BB	AA	AA	BB	BB	AA	AA	AA	BB	AA	BB	BB	AA	BB	BB	BB	BB	BB	BB	BB	BB	BB	BB	BB	AA	BB	BB	BB	AA	BB	AA	BB	AA	BB	AA	BB	BB	BB	AA	AA	AA	BB
BOPA1_3206-670	2H	687725719	AA	AA	AA	BB	BB	BB	AA	AA	BB	AA	AA	AA	AA	AA	AA	BB	AA	BB	BB	BB	BB	BB	AA	BB	BB	BB	AA	AA	AA	BB	BB	BB	BB	AA	BB	AA	AA	AA	AA	AA	BB	BB	BB	AA	AA	AA	AA
BOPA2_12_30555	2H	691870669	BB	BB	BB	AA	AA	AA	BB	BB	AA	BB	BB	BB	BB	BB	BB	AA	BB	BB	AA	AA	AA	AA	BB	AA	AA	AA	BB	BB	BB	BB	AA	AA	AA	BB	AA	BB	BB	BB	BB	BB	AA	AA	AA	BB	BB	BB	BB
BOPA1_ABC13569-1-1-107	2H	692056624	BB	BB	BB	AA	AA	AA	BB	BB	AA	BB	BB	BB	BB	BB	BB	AA	BB	BB	AA	AA	AA	AA	BB	AA	AA	AA	BB	BB	BB	BB	AA	AA	AA	BB	AA	BB	BB	BB	BB	BB	AA	AA	AA	BB	BB	BB	BB
BOPA1_ConsensusGBS0348-2	2H	692437770	BB	BB	BB	AA	AA	AA	BB	BB	AA	BB	BB	BB	BB	BB	BB	AA	BB	BB	AA	AA	AA	AA	BB	AA	AA	AA	BB	BB	BB	BB	AA	AA	AA	BB	AA	BB	BB	BB	BB	BB	AA	AA	AA	BB	BB	BB	BB
BOPA2_12_31270	2H	693181798	BB	BB	BB	AA	AA	AA	AA	AA	AA	AA	BB	BB	AA	AA	BB	AA	BB	BB	AA	AA	AA	AA	BB	AA	AA	AA	BB	BB	BB	BB	AA	AA	AA	AA	AA	BB	BB	BB	BB	BB	AA	AA	AA	BB	BB	BB	BB
BOPA2_12_20436	2H	693683049	BB	BB	BB	BB	BB	BB	BB	BB	BB	BB	AA	BB	BB	BB	BB	BB	BB	BB	BB	BB	BB	BB	BB	BB	BB	BB	BB	BB	BB	BB	BB	BB	BB	BB	BB	BB	BB	BB	BB	BB	BB	BB	BB	BB	BB	BB	BB
SCRI_RS_128484	2H	694690285	AA	AA	AA	BB	BB	BB	AA	BB	BB	AA	BB	AA	BB	AA	AA	BB	AA	BB	BB	BB	BB	BB	AA	BB	BB	BB	AA	AA	AA	BB	BB	AA	BB	AA	BB	AA	AA	AA	AA	AA	BB	BB	BB	AA	AA	AA	AA
SCRI_RS_160767	2H	695090468	BB	BB	BB	AA	AA	AA	BB	AA	AA	BB	BB	BB	AA	BB	BB	AA	BB	BB	AA	AA	AA	AA	BB	AA	AA	AA	BB	BB	BB	BB	AA	AA	AA	BB	AA	BB	BB	BB	BB	BB	AA	AA	AA	BB	BB	BB	BB
SCRI_RS_227965	2H	695298283	AA	AA	AA	BB	BB	BB	AA	BB	AA	AA	AA	AA	BB	AA	AA	BB	AA	AA	BB	BB	BB	BB	AA	BB	BB	BB	AA	AA	AA	AA	BB	AA	BB	AA	BB	AA	AA	AA	AA	AA	AA	BB	AA	AA	AA	AA	AA
SCRI_RS_231704	2H	695313986	AA	AA	AA	AA	AA	AA	AA	AA	AA	AA	AA	AA	AA	AA	AA	AA	AA	AA	AA	AA	AA	AA	AA	AA	AA	AA	AA	AA	AA	AA	AA	AA	AA	AA	AA	AA	AA	AA	AA	AA	AA	AA	AA	AA	AA	AA	AA
SCRI_RS_620	2H	695391215	AA	AA	AA	BB	BB	BB	AA	BB	AA	AA	AA	AA	BB	AA	AA	BB	AA	AA	BB	BB	BB	BB	AA	BB	BB	BB	AA	AA	AA	AA	BB	AA	BB	AA	BB	AA	AA	AA	AA	AA	AA	BB	AA	AA	AA	AA	AA
SCRI_RS_230508	2H	695882309	BB	BB	BB	BB	BB	BB	AA	AA	BB	BB	AA	BB	AA	BB	BB	BB	BB	AA	BB	BB	BB	BB	BB	BB	BB	BB	BB	BB	BB	AA	BB	BB	BB	BB	BB	BB	BB	BB	BB	BB	BB	BB	BB	BB	BB	BB	BB
SCRI_RS_147203	2H	696107771	BB	BB	BB	BB	BB	BB	BB	AA	BB	BB	BB	BB	AA	BB	BB	BB	BB	BB	BB	BB	BB	BB	BB	BB	BB	BB	BB	BB	BB	BB	BB	BB	BB	BB	BB	BB	BB	BB	BB	BB	BB	BB	BB	BB	BB	BB	BB
SCRI_RS_154703	2H	696276451	AA	AA	AA	AA	AA	AA	AA	BB	AA	AA	AA	AA	BB	AA	AA	AA	AA	AA	AA	AA	AA	AA	AA	AA	AA	AA	AA	AA	AA	AA	AA	AA	AA	AA	AA	AA	AA	AA	AA	AA	AA	AA	AA	AA	AA	AA	AA
SCRI_RS_20168	2H	696298438	AA	AA	AA	AA	AA	AA	AA	BB	AA	AA	AA	AA	BB	AA	AA	AA	AA	AA	AA	AA	AA	AA	AA	AA	AA	AA	AA	AA	AA	AA	AA	AA	AA	AA	AA	AA	AA	AA	AA	AA	AA	AA	AA	AA	AA	AA	AA
SCRI_RS_48964	2H	696680875	BB	BB	BB	BB	BB	BB	BB	BB	BB	BB	BB	BB	BB	BB	BB	BB	BB	BB	BB	BB	BB	BB	BB	BB	BB	BB	BB	BB	BB	BB	BB	BB	BB	BB	BB	BB	BB	BB	BB	BB	BB	BB	BB	BB	BB	BB	BB
SCRI_RS_192384	2H	696681453	AA	AA	AA	AA	AA	AA	AA	AA	AA	AA	AA	AA	AA	AA	AA	AA	AA	AA	AA	AA	AA	AA	AA	AA	AA	AA	AA	AA	AA	AA	AA	AA	AA	AA	AA	AA	AA	AA	AA	AA	AA	AA	AA	AA	AA	AA	AA
SCRI_RS_190073	2H	696880457	AA	AA	BB	AA	AA	AA	BB	AA	BB	BB	AA	AA	AA	BB	AA	AA	BB	BB	AA	AA	AA	AA	BB	AA	AA	AA	AA	AA	AA	AA	AA	AA	AA	BB	AA	AA	AA	AA	AA	AA	BB	AA	BB	AA	AA	AA	AA
BOPA1_1584-263	2H	697193073	BB	BB	AA	BB	BB	BB	BB	BB	AA	AA	BB	BB	BB	AA	BB	BB	BB	AA	BB	BB	BB	BB	BB	BB	BB	BB	BB	BB	BB	BB	BB	BB	BB	AA	BB	BB	BB	BB	BB	BB	AA	BB	AA	BB	BB	BB	BB
BOPA1_2277-634	2H	697331700	BB	BB	BB	AA	AA	AA	AA	AA	AA	BB	BB	BB	AA	BB	BB	AA	BB	BB	AA	AA	AA	AA	BB	AA	AA	AA	BB	BB	BB	BB	AA	AA	AA	BB	AA	BB	BB	BB	BB	BB	AA	AA	AA	BB	BB	BB	BB
BOPA2_12_30965	2H	697367315	AA	AA	AA	AA	AA	AA	AA	AA	AA	AA	AA	AA	AA	AA	AA	AA	AA	AA	AA	AA	AA	AA	AA	AA	AA	AA	AA	AA	AA	AA	AA	BB	AA	AA	AA	AA	AA	AA	AA	AA	AA	AA	AA	AA	AA	AA	AA
BOPA1_11979-928	2H	697367604	BB	AA	AA	BB	BB	BB	BB	BB	BB	AA	AA	AA	BB	AA	AA	BB	AA	AA	BB	BB	BB	BB	AA	BB	BB	BB	AA	AA	AA	AA	BB	BB	BB	AA	BB	AA	AA	AA	AA	AA	BB	BB	BB	AA	AA	AA	AA
SCRI_RS_206700	2H	697857154	AA	BB	BB	AA	AA	AA	AA	AA	AA	BB	BB	BB	AA	BB	BB	AA	BB	BB	AA	AA	AA	AA	BB	AA	AA	AA	BB	BB	BB	BB	AA	AA	AA	BB	AA	BB	BB	BB	BB	BB	AA	AA	AA	BB	BB	BB	BB
SCRI_RS_179560	2H	698146203	AA	BB	BB	AA	AA	AA	AA	AA	AA	BB	BB	BB	AA	BB	BB	AA	BB	BB	AA	AA	AA	AA	BB	AA	AA	AA	BB	BB	BB	BB	AA	AA	AA	BB	AA	BB	BB	BB	BB	BB	AA	AA	AA	BB	BB	BB	BB
SCRI_RS_173807	2H	698148299	BB	BB	BB	AA	AA	AA	AA	BB	AA	BB	BB	BB	BB	BB	BB	AA	BB	BB	AA	AA	AA	AA	BB	AA	AA	AA	BB	BB	BB	BB	AA	AA	AA	BB	AA	BB	BB	BB	BB	BB	AA	AA	AA	BB	BB	BB	BB
SCRI_RS_116575	2H	698234290	BB	BB	BB	AA	AA	AA	AA	AA	AA	BB	BB	BB	AA	BB	BB	AA	BB	BB	AA	AA	AA	AA	BB	AA	AA	AA	BB	BB	BB	BB	AA	AA	AA	BB	AA	BB	BB	BB	BB	BB	AA	AA	AA	BB	BB	BB	BB
SCRI_RS_123654	2H	698314820	BB	BB	BB	AA	AA	AA	AA	AA	AA	BB	BB	BB	AA	BB	BB	AA	BB	BB	AA	AA	AA	AA	BB	AA	AA	AA	BB	BB	BB	BB	AA	AA	AA	BB	AA	BB	BB	BB	BB	BB	AA	AA	AA	BB	BB	BB	BB
BOPA1_6996-838	2H	698444139	BB	AA	AA	BB	BB	BB	BB	BB	BB	AA	AA	AA	BB	AA	AA	BB	AA	AA	BB	BB	BB	BB	AA	BB	BB	BB	AA	AA	AA	AA	BB	BB	BB	AA	BB	AA	AA	AA	AA	AA	BB	BB	BB	AA	AA	AA	AA
SCRI_RS_126890	2H	698446423	AA	BB	BB	AA	AA	AA	AA	AA	AA	BB	BB	BB	AA	BB	BB	AA	BB	BB	AA	AA	AA	AA	BB	AA	AA	AA	BB	BB	BB	BB	AA	AA	AA	BB	AA	BB	BB	BB	BB	BB	AA	AA	AA	BB	BB	BB	BB
SCRI_RS_153420	2H	698730741	AA	AA	AA	BB	BB	BB	BB	BB	BB	AA	AA	AA	BB	AA	AA	BB	AA	AA	BB	BB	BB	BB	AA	BB	BB	BB	AA	AA	AA	AA	BB	BB	BB	AA	BB	AA	AA	AA	AA	AA	BB	BB	BB	AA	AA	AA	AA
SCRI_RS_204145	2H	698785496	AA	AA	AA	BB	BB	BB	BB	BB	BB	AA	AA	AA	BB	AA	AA	BB	AA	AA	BB	BB	BB	BB	AA	BB	BB	BB	AA	AA	AA	AA	BB	BB	BB	AA	BB	AA	AA	AA	AA	AA	BB	BB	BB	AA	AA	AA	AA
BOPA1_111-499	2H	698901006	AA	BB	BB	AA	AA	AA	AA	AA	AA	BB	AA	BB	AA	BB	BB	AA	BB	BB	AA	AA	AA	AA	AA	AA	AA	AA	BB	BB	BB	BB	AA	AA	AA	BB	AA	BB	BB	BB	BB	BB	AA	AA	AA	BB	BB	BB	BB
SCRI_RS_178149	2H	699045089	AA	BB	BB	AA	AA	AA	AA	AA	AA	BB	BB	BB	AA	BB	BB	AA	BB	BB	AA	AA	AA	AA	AA	AA	AA	AA	BB	BB	BB	BB	AA	AA	AA	BB	AA	BB	BB	BB	BB	BB	AA	AA	AA	BB	BB	BB	BB
BOPA1_5537-283	2H	699187330	BB	BB	BB	AA	AA	AA	AA	AA	AA	BB	BB	BB	AA	BB	BB	AA	BB	BB	AA	AA	AA	AA	BB	AA	AA	AA	BB	BB	BB	BB	AA	AA	AA	BB	AA	BB	BB	BB	BB	BB	AA	AA	AA	BB	BB	BB	BB
SCRI_RS_4952	2H	699314804	AA	BB	BB	AA	AA	AA	AA	AA	AA	BB	BB	BB	AA	BB	BB	AA	BB	BB	AA	AA	AA	AA	AA	AA	AA	AA	BB	BB	BB	AA	AA	AA	AA	BB	AA	BB	BB	BB	AA	BB	AA	AA	AA	BB	BB	BB	AA
SCRI_RS_114164	2H	699443033	BB	AA	AA	BB	BB	BB	BB	BB	BB	AA	BB	AA	BB	AA	AA	BB	AA	BB	BB	BB	BB	BB	BB	BB	BB	BB	AA	AA	AA	BB	BB	BB	BB	AA	AA	AA	AA	AA	AA	AA	BB	BB	BB	AA	AA	AA	AA
SCRI_RS_205499	2H	699725710	BB	AA	AA	BB	BB	BB	BB	BB	BB	AA	BB	AA	BB	AA	AA	BB	AA	BB	BB	BB	BB	BB	BB	BB	BB	BB	AA	AA	AA	BB	BB	BB	BB	AA	AA	AA	AA	AA	AA	AA	BB	BB	BB	AA	AA	AA	AA
BOPA1_2688-1022	2H	699755570	BB	AA	AA	BB	BB	BB	BB	BB	BB	AA	BB	AA	BB	AA	AA	BB	AA	BB	BB	BB	BB	BB	BB	BB	BB	BB	AA	AA	AA	BB	BB	BB	BB	AA	AA	AA	AA	AA	AA	AA	BB	BB	BB	AA	AA	AA	AA
SCRI_RS_184090	2H	700372417	BB	BB	BB	AA	AA	AA	AA	AA	AA	BB	AA	BB	AA	BB	BB	AA	BB	AA	AA	AA	AA	AA	BB	AA	AA	AA	BB	BB	BB	AA	AA	AA	AA	BB	BB	BB	BB	BB	BB	BB	AA	AA	AA	BB	BB	BB	BB
SCRI_RS_238760	2H	700872963	AA	AA	AA	BB	BB	BB	BB	BB	AA	AA	AA	AA	BB	AA	AA	BB	AA	AA	BB	BB	BB	BB	AA	BB	BB	BB	AA	AA	AA	AA	BB	AA	BB	AA	AA	AA	AA	AA	AA	AA	AA	BB	AA	AA	AA	AA	AA
SCRI_RS_223885	2H	701038249	AA	AA	AA	BB	BB	BB	BB	BB	BB	AA	BB	AA	BB	AA	AA	BB	AA	BB	BB	BB	BB	BB	AA	BB	BB	BB	AA	AA	AA	BB	BB	BB	BB	AA	AA	AA	AA	AA	AA	AA	BB	BB	BB	AA	AA	AA	AA
BOPA2_12_31402	2H	701826903	AA	AA	AA	AA	AA	AA	AA	AA	AA	AA	BB	AA	AA	AA	AA	AA	AA	AA	AA	AA	AA	AA	BB	AA	AA	AA	AA	AA	AA	AA	AA	AA	AA	AA	AA	AA	AA	AA	AA	AA	AA	AA	AA	AA	AA	AA	AA
BOPA1_ABC01334-1-1-55	2H	701937367	BB	BB	BB	AA	AA	AA	AA	AA	BB	BB	BB	BB	AA	BB	BB	AA	BB	AA	AA	AA	AA	AA	BB	AA	AA	AA	BB	BB	BB	AA	AA	BB	AA	BB	BB	BB	BB	BB	BB	BB	BB	AA	BB	BB	BB	BB	BB
BOPA1_5088-59	2H	701963123	BB	BB	BB	AA	AA	AA	AA	AA	BB	BB	BB	BB	AA	BB	BB	AA	BB	AA	AA	AA	AA	AA	BB	AA	AA	AA	BB	BB	BB	AA	AA	BB	AA	BB	BB	BB	BB	BB	BB	BB	BB	AA	BB	BB	BB	BB	BB
BOPA1_866-442	2H	702028530	AA	AA	AA	AA	AA	AA	AA	AA	AA	AA	BB	AA	AA	AA	AA	AA	AA	AA	AA	AA	AA	AA	AA	AA	AA	AA	AA	AA	AA	AA	AA	AA	AA	AA	AA	AA	AA	AA	AA	AA	AA	AA	AA	AA	AA	AA	AA
SCRI_RS_185363	2H	702091693	AA	AA	AA	AA	AA	AA	AA	AA	BB	AA	AA	AA	AA	AA	AA	AA	AA	AA	AA	AA	AA	AA	AA	AA	AA	AA	AA	AA	AA	AA	AA	BB	AA	AA	AA	AA	AA	AA	AA	AA	BB	AA	BB	AA	AA	AA	AA
BOPA1_7487-390	2H	702094709	AA	AA	AA	AA	AA	AA	AA	AA	BB	AA	AA	AA	AA	AA	AA	AA	AA	AA	AA	AA	AA	AA	BB	AA	AA	AA	AA	AA	AA	AA	AA	BB	AA	AA	AA	AA	AA	AA	AA	AA	BB	AA	BB	AA	AA	AA	AA
BOPA1_871-462	2H	702100845	BB	BB	BB	AA	AA	AA	AA	AA	BB	BB	BB	BB	AA	BB	BB	AA	BB	AA	AA	AA	AA	AA	BB	AA	AA	AA	BB	BB	BB	AA	AA	BB	AA	BB	BB	BB	BB	BB	BB	BB	BB	AA	BB	BB	BB	BB	BB
BOPA1_868-675	2H	702156096	BB	BB	BB	BB	BB	BB	BB	BB	BB	BB	AA	BB	BB	BB	BB	BB	BB	BB	BB	BB	BB	BB	AA	BB	BB	BB	BB	BB	BB	BB	BB	BB	BB	BB	BB	BB	BB	BB	BB	BB	BB	BB	BB	BB	BB	BB	BB
SCRI_RS_139831	2H	702542027	AA	AA	AA	BB	BB	BB	BB	BB	BB	AA	BB	AA	BB	AA	AA	BB	AA	BB	BB	BB	BB	BB	BB	BB	BB	BB	AA	AA	AA	AA	BB	BB	BB	AA	AA	AA	AA	AA	AA	AA	BB	BB	BB	AA	AA	AA	AA
BOPA1_ABC05640-1-1-248	2H	702542347	BB	BB	BB	AA	AA	AA	AA	AA	AA	BB	AA	BB	AA	BB	BB	AA	BB	AA	AA	AA	AA	AA	AA	AA	AA	AA	BB	BB	BB	BB	AA	AA	AA	BB	BB	BB	BB	BB	BB	BB	AA	AA	AA	BB	BB	BB	BB
SCRI_RS_16799	2H	703359188	AA	AA	AA	AA	AA	AA	AA	AA	AA	AA	AA	AA	AA	AA	AA	AA	AA	AA	AA	AA	AA	AA	AA	AA	AA	AA	AA	AA	AA	BB	AA	AA	AA	AA	AA	AA	AA	AA	AA	AA	AA	AA	AA	AA	AA	AA	AA
SCRI_RS_224624	2H	703711289	AA	AA	AA	AA	AA	AA	AA	AA	AA	AA	AA	AA	AA	AA	AA	AA	AA	AA	AA	AA	AA	AA	AA	AA	AA	AA	AA	AA	AA	BB	AA	AA	AA	AA	AA	AA	AA	AA	AA	AA	AA	AA	AA	AA	AA	AA	AA
SCRI_RS_149618	2H	703978147	AA	AA	AA	AA	AA	AA	AA	AA	AA	AA	AA	AA	AA	AA	AA	AA	AA	AA	AA	AA	AA	AA	AA	AA	AA	AA	AA	AA	AA	AA	AA	AA	AA	AA	AA	AA	AA	AA	AA	AA	AA	AA	AA	AA	AA	AA	AA
SCRI_RS_156045	2H	704060024	BB	BB	BB	BB	BB	BB	BB	BB	BB	AA	BB	BB	BB	AA	BB	BB	BB	BB	BB	BB	BB	BB	BB	BB	BB	BB	BB	BB	BB	AA	BB	BB	BB	BB	BB	BB	BB	BB	BB	BB	BB	BB	BB	BB	BB	BB	BB
BOPA1_3180-1771	2H	704365853	AA	AA	AA	AA	AA	AA	AA	AA	AA	AA	AA	AA	AA	AA	AA	AA	AA	AA	AA	AA	AA	AA	AA	AA	AA	AA	AA	AA	AA	AA	AA	AA	AA	AA	AA	AA	AA	AA	AA	AA	AA	AA	AA	AA	AA	AA	AA
SCRI_RS_229405	2H	704879369	AA	AA	AA	AA	AA	AA	AA	AA	BB	AA	AA	AA	AA	AA	AA	AA	AA	AA	AA	AA	AA	AA	AA	AA	AA	AA	AA	AA	AA	AA	AA	BB	AA	AA	AA	AA	AA	AA	AA	AA	BB	AA	BB	AA	AA	AA	AA
BOPA1_14832-296	2H	704890470	AA	AA	AA	AA	AA	AA	AA	AA	BB	AA	AA	AA	AA	AA	AA	AA	AA	AA	AA	AA	AA	AA	AA	AA	AA	AA	AA	AA	AA	AA	AA	BB	AA	AA	AA	AA	AA	AA	AA	AA	BB	AA	BB	AA	AA	AA	AA
BOPA1_ABC09941-1-1-100	2H	705262925	AA	AA	AA	AA	AA	AA	AA	AA	BB	AA	AA	AA	AA	AA	AA	AA	AA	AA	AA	AA	AA	AA	AA	AA	AA	AA	AA	AA	AA	AA	AA	BB	AA	AA	AA	AA	AA	AA	AA	AA	BB	AA	BB	AA	AA	AA	AA
BOPA2_12_30459	2H	705531981	AA	AA	BB	AA	AA	AA	AA	BB	AA	BB	BB	AA	BB	BB	AA	AA	AA	BB	AA	AA	AA	AA	AA	AA	AA	AA	AA	AA	AA	BB	AA	AA	AA	AA	AA	BB	AA	AA	AA	AA	AA	AA	AA	AA	AA	AA	AA
SCRI_RS_918	2H	705553511	BB	BB	BB	BB	BB	BB	BB	BB	AA	BB	BB	BB	BB	BB	BB	BB	BB	BB	BB	BB	BB	BB	BB	BB	BB	BB	BB	BB	BB	BB	BB	AA	BB	BB	BB	BB	BB	BB	BB	BB	AA	BB	AA	BB	BB	BB	BB
SCRI_RS_15050	2H	705595274	BB	BB	AA	BB	BB	BB	BB	AA	BB	AA	AA	BB	AA	AA	BB	BB	BB	AA	BB	BB	BB	BB	BB	BB	BB	BB	BB	BB	BB	AA	BB	BB	BB	BB	BB	AA	BB	BB	BB	BB	BB	BB	BB	BB	BB	BB	BB
SCRI_RS_171852	2H	705662701	AA	AA	BB	AA	AA	AA	AA	BB	AA	AA	BB	AA	BB	AA	AA	AA	BB	BB	AA	AA	AA	AA	AA	AA	AA	AA	AA	AA	AA	BB	AA	AA	AA	AA	AA	BB	AA	AA	AA	AA	AA	AA	AA	AA	AA	AA	AA
SCRI_RS_15711	2H	705705036	BB	BB	AA	BB	BB	BB	BB	AA	BB	BB	AA	BB	AA	BB	BB	BB	AA	AA	BB	BB	BB	BB	BB	BB	BB	BB	BB	BB	BB	AA	BB	BB	BB	BB	BB	AA	BB	BB	BB	BB	BB	BB	BB	BB	BB	BB	BB
SCRI_RS_219799	2H	705855599	BB	BB	AA	BB	BB	BB	BB	AA	BB	BB	AA	BB	AA	BB	BB	BB	AA	AA	BB	BB	BB	BB	BB	BB	BB	BB	BB	BB	BB	AA	BB	BB	BB	BB	BB	AA	BB	BB	BB	BB	BB	BB	BB	BB	BB	BB	BB
BOPA1_ABC17086-1-9-254	2H	705855860	BB	BB	BB	BB	BB	BB	BB	BB	AA	BB	BB	BB	BB	BB	BB	BB	BB	BB	BB	BB	BB	BB	BB	BB	BB	BB	BB	BB	BB	BB	BB	AA	BB	BB	BB	BB	BB	BB	BB	BB	AA	BB	AA	BB	BB	BB	BB
SCRI_RS_151617	2H	706098679	AA	AA	BB	AA	AA	AA	AA	BB	AA	AA	BB	AA	BB	AA	AA	AA	BB	BB	AA	AA	AA	AA	AA	AA	AA	AA	AA	AA	AA	BB	AA	AA	AA	AA	AA	BB	AA	AA	AA	AA	AA	AA	AA	AA	AA	AA	AA
SCRI_RS_223905	2H	706350182	AA	AA	BB	AA	AA	AA	AA	BB	AA	AA	BB	AA	BB	AA	AA	AA	BB	BB	AA	AA	AA	AA	AA	AA	AA	AA	AA	AA	AA	BB	AA	AA	AA	AA	AA	BB	AA	AA	AA	AA	AA	AA	AA	AA	AA	AA	AA
SCRI_RS_156220	2H	706967123	AA	BB	BB	AA	AA	AA	AA	BB	AA	AA	BB	BB	BB	AA	BB	AA	BB	BB	AA	AA	AA	AA	BB	AA	AA	AA	BB	BB	BB	BB	AA	AA	AA	AA	BB	BB	BB	BB	AA	BB	AA	AA	AA	BB	BB	BB	AA
BOPA1_4833-420	2H	707267992	AA	BB	BB	BB	BB	BB	BB	BB	BB	BB	BB	BB	BB	BB	BB	BB	AA	AA	BB	BB	BB	BB	AA	BB	BB	BB	BB	BB	BB	AA	BB	BB	BB	BB	BB	BB	BB	BB	BB	BB	BB	BB	BB	BB	BB	BB	BB
SCRI_RS_151349	2H	707313283	AA	BB	BB	AA	AA	AA	AA	AA	AA	BB	BB	BB	AA	BB	BB	AA	AA	AA	AA	AA	AA	AA	AA	AA	AA	AA	BB	BB	BB	AA	AA	AA	AA	BB	BB	AA	BB	BB	BB	BB	AA	AA	AA	BB	BB	BB	BB
SCRI_RS_238606	2H	707382970	AA	BB	BB	BB	BB	BB	BB	AA	AA	BB	BB	BB	AA	BB	BB	BB	AA	AA	BB	BB	BB	BB	AA	BB	BB	BB	BB	BB	BB	AA	BB	AA	BB	BB	BB	AA	BB	BB	BB	BB	AA	BB	AA	BB	BB	BB	BB
BOPA1_3763-595	2H	707452625	AA	BB	BB	AA	AA	AA	AA	AA	AA	BB	BB	BB	AA	BB	BB	AA	AA	AA	AA	AA	AA	AA	AA	AA	AA	AA	BB	BB	BB	AA	AA	AA	AA	BB	BB	AA	BB	BB	BB	BB	AA	AA	AA	BB	BB	BB	BB
BOPA2_12_31095	2H	707538666	AA	BB	BB	AA	AA	AA	AA	BB	BB	BB	BB	BB	BB	BB	BB	AA	BB	BB	AA	AA	AA	AA	AA	AA	AA	AA	BB	BB	BB	AA	AA	BB	AA	BB	BB	BB	BB	BB	BB	BB	BB	AA	BB	BB	BB	BB	BB
SCRI_RS_177125	2H	708178347	BB	BB	BB	BB	BB	BB	BB	BB	BB	BB	BB	BB	BB	BB	BB	BB	BB	BB	BB	BB	BB	BB	BB	BB	BB	BB	BB	BB	BB	BB	BB	BB	BB	BB	BB	BB	BB	BB	BB	BB	BB	BB	BB	BB	BB	BB	BB
SCRI_RS_183974	2H	708231213	BB	AA	AA	BB	BB	BB	BB	AA	AA	AA	AA	AA	AA	AA	AA	BB	AA	BB	BB	BB	BB	BB	AA	BB	BB	BB	AA	AA	AA	BB	BB	AA	BB	AA	AA	AA	AA	AA	AA	AA	AA	BB	AA	AA	AA	AA	AA
SCRI_RS_173131	2H	708254339	BB	BB	BB	BB	BB	BB	BB	BB	BB	BB	BB	BB	BB	BB	BB	BB	BB	BB	BB	BB	BB	BB	BB	BB	BB	BB	BB	BB	BB	BB	BB	BB	BB	BB	BB	BB	BB	BB	BB	BB	BB	BB	BB	BB	BB	BB	BB
SCRI_RS_610	2H	708263352	AA	BB	BB	AA	AA	AA	AA	AA	AA	BB	BB	BB	AA	BB	BB	AA	BB	AA	AA	AA	AA	AA	BB	AA	AA	AA	BB	BB	BB	AA	AA	AA	AA	BB	BB	AA	BB	BB	BB	BB	AA	AA	AA	BB	BB	BB	BB
BOPA1_3000-1074	2H	708297391	AA	AA	BB	AA	AA	AA	AA	AA	AA	AA	AA	AA	AA	AA	AA	AA	BB	AA	AA	AA	AA	AA	BB	AA	AA	AA	AA	AA	AA	AA	AA	AA	AA	BB	AA	AA	AA	AA	BB	AA	AA	AA	AA	AA	AA	AA	BB
SCRI_RS_160911	2H	708498277	BB	BB	BB	BB	BB	BB	BB	BB	BB	BB	BB	BB	BB	BB	BB	BB	BB	BB	BB	BB	BB	BB	BB	BB	BB	BB	BB	BB	BB	BB	BB	BB	BB	BB	BB	BB	BB	BB	BB	BB	BB	BB	BB	BB	BB	BB	BB
BOPA2_12_10739	2H	708561163	BB	BB	AA	BB	BB	BB	BB	AA	AA	BB	AA	BB	AA	BB	BB	BB	AA	BB	BB	BB	BB	BB	BB	BB	BB	BB	BB	BB	BB	BB	BB	AA	BB	AA	BB	AA	BB	BB	AA	BB	AA	BB	AA	BB	BB	BB	AA
SCRI_RS_206070	2H	708562972	AA	AA	BB	AA	AA	AA	AA	AA	AA	AA	AA	AA	AA	AA	AA	AA	BB	AA	AA	AA	AA	AA	AA	AA	AA	AA	AA	AA	AA	AA	AA	AA	AA	BB	AA	AA	AA	AA	BB	AA	AA	AA	AA	AA	AA	AA	BB
BOPA2_12_20649	2H	708566498	BB	BB	BB	BB	BB	BB	BB	BB	BB	BB	AA	BB	BB	BB	BB	BB	BB	BB	BB	BB	BB	BB	BB	BB	BB	BB	BB	BB	BB	BB	BB	BB	BB	BB	BB	BB	BB	BB	BB	BB	BB	BB	BB	BB	BB	BB	BB
BOPA1_7576-818	2H	708638027	BB	BB	BB	BB	BB	BB	BB	AA	AA	BB	BB	BB	AA	BB	BB	BB	AA	BB	BB	BB	BB	BB	BB	BB	BB	BB	BB	BB	BB	BB	BB	AA	BB	AA	BB	AA	BB	BB	BB	BB	AA	BB	BB	BB	BB	BB	BB
SCRI_RS_164608	2H	708666752	AA	AA	AA	BB	BB	BB	BB	BB	BB	AA	AA	AA	BB	AA	AA	BB	BB	AA	BB	BB	BB	BB	AA	BB	BB	BB	AA	AA	AA	AA	BB	BB	BB	BB	AA	BB	AA	AA	AA	AA	BB	BB	BB	AA	AA	AA	AA
SCRI_RS_167694	2H	708864409	BB	BB	BB	AA	AA	AA	AA	AA	BB	BB	BB	BB	AA	BB	BB	AA	AA	BB	AA	AA	AA	AA	BB	AA	AA	AA	BB	BB	BB	BB	AA	AA	AA	AA	BB	AA	BB	BB	BB	BB	AA	AA	BB	BB	BB	BB	BB
SCRI_RS_207327	2H	708993785	BB	BB	BB	AA	AA	AA	AA	AA	BB	BB	BB	BB	AA	BB	BB	AA	AA	BB	AA	AA	AA	AA	BB	AA	AA	AA	BB	BB	BB	BB	AA	AA	AA	AA	BB	AA	BB	BB	BB	BB	AA	AA	BB	BB	BB	BB	BB
SCRI_RS_144379	2H	709120003	AA	AA	AA	BB	BB	BB	BB	AA	AA	AA	AA	AA	AA	AA	AA	BB	AA	AA	BB	BB	BB	BB	AA	BB	BB	BB	AA	AA	AA	AA	BB	BB	BB	AA	AA	AA	AA	AA	AA	AA	BB	BB	AA	AA	AA	AA	AA
SCRI_RS_12444	2H	709122026	AA	AA	AA	BB	BB	BB	BB	BB	BB	AA	AA	AA	BB	AA	AA	BB	BB	AA	BB	BB	BB	BB	AA	BB	BB	BB	AA	AA	AA	AA	BB	BB	BB	BB	AA	BB	AA	AA	AA	AA	BB	BB	BB	AA	AA	AA	AA
SCRI_RS_196100	2H	709598501	BB	AA	AA	BB	BB	BB	BB	BB	BB	AA	BB	AA	BB	AA	AA	BB	AA	BB	BB	BB	BB	BB	BB	BB	BB	BB	AA	AA	AA	AA	BB	BB	BB	BB	AA	BB	AA	AA	BB	AA	BB	BB	BB	AA	AA	AA	BB
SCRI_RS_132586	2H	709630930	BB	BB	BB	BB	BB	BB	AA	BB	BB	BB	BB	BB	BB	BB	BB	BB	BB	AA	BB	BB	BB	BB	BB	BB	BB	BB	BB	BB	BB	BB	BB	BB	BB	AA	BB	BB	BB	BB	BB	BB	BB	BB	BB	BB	BB	BB	BB
SCRI_RS_149429	2H	710086216	BB	BB	BB	BB	BB	BB	AA	BB	BB	BB	BB	BB	BB	BB	BB	BB	BB	BB	BB	BB	BB	BB	BB	BB	BB	BB	BB	BB	BB	AA	BB	BB	BB	BB	BB	BB	BB	BB	BB	BB	BB	BB	BB	BB	BB	BB	BB
SCRI_RS_151556	2H	710148628	AA	AA	AA	AA	AA	AA	BB	AA	AA	AA	AA	AA	AA	AA	AA	AA	AA	AA	AA	AA	AA	AA	AA	AA	AA	AA	AA	AA	AA	BB	AA	AA	AA	AA	AA	AA	AA	AA	AA	AA	AA	AA	AA	AA	AA	AA	AA
SCRI_RS_183064	2H	710601401	AA	AA	AA	BB	BB	BB	AA	BB	BB	AA	AA	AA	BB	AA	AA	BB	AA	AA	BB	BB	BB	BB	AA	BB	BB	BB	AA	AA	AA	AA	BB	BB	BB	AA	AA	BB	AA	AA	AA	AA	BB	BB	BB	AA	AA	AA	AA
BOPA2_12_20295	2H	710602836	AA	AA	AA	AA	AA	AA	AA	AA	AA	AA	AA	AA	AA	AA	AA	AA	AA	AA	AA	AA	AA	AA	AA	AA	AA	AA	AA	AA	AA	BB	AA	AA	AA	AA	AA	AA	AA	AA	AA	AA	AA	AA	AA	AA	AA	AA	AA
SCRI_RS_205571	2H	710603326	AA	AA	AA	AA	AA	AA	BB	AA	AA	AA	AA	AA	AA	AA	AA	AA	AA	AA	AA	AA	AA	AA	AA	AA	AA	AA	AA	AA	AA	AA	AA	AA	AA	BB	AA	AA	AA	AA	AA	AA	AA	AA	AA	AA	AA	AA	AA
SCRI_RS_142593	2H	710609881	BB	BB	BB	AA	AA	AA	BB	AA	AA	BB	AA	BB	AA	BB	BB	AA	BB	AA	AA	AA	AA	AA	AA	AA	AA	AA	BB	BB	BB	BB	AA	AA	AA	BB	BB	AA	BB	BB	BB	BB	AA	AA	AA	BB	BB	BB	BB
BOPA1_5541-418	2H	710843213	BB	BB	BB	AA	AA	AA	BB	AA	AA	BB	BB	BB	AA	BB	BB	AA	BB	BB	AA	AA	AA	AA	BB	AA	AA	AA	BB	BB	BB	BB	AA	AA	AA	BB	BB	AA	BB	BB	BB	BB	AA	AA	AA	BB	BB	BB	BB
BOPA2_12_31264	2H	710953474	BB	BB	BB	BB	BB	BB	AA	BB	BB	BB	BB	BB	BB	BB	BB	BB	BB	BB	BB	BB	BB	BB	BB	BB	BB	BB	BB	BB	BB	BB	BB	BB	BB	AA	BB	BB	BB	BB	BB	BB	BB	BB	BB	BB	BB	BB	BB
BOPA2_12_30598	2H	710954522	AA	AA	AA	AA	AA	AA	BB	AA	AA	AA	AA	AA	AA	AA	AA	AA	AA	AA	AA	AA	AA	AA	AA	AA	AA	AA	AA	AA	AA	AA	AA	AA	AA	BB	AA	AA	AA	AA	AA	AA	AA	AA	AA	AA	AA	AA	AA
BOPA1_7302-240	2H	711230396	BB	BB	BB	BB	BB	BB	BB	AA	BB	BB	BB	BB	AA	BB	BB	BB	BB	BB	BB	BB	BB	BB	BB	BB	BB	BB	BB	BB	BB	BB	BB	BB	BB	BB	BB	AA	BB	BB	BB	BB	BB	BB	BB	BB	BB	BB	BB
SCRI_RS_235261	2H	711439542	BB	BB	AA	BB	BB	BB	AA	AA	AA	AA	AA	BB	AA	AA	BB	BB	BB	BB	BB	BB	BB	BB	AA	BB	BB	BB	BB	BB	BB	BB	BB	AA	BB	BB	BB	AA	BB	BB	BB	BB	AA	BB	BB	BB	BB	BB	BB
SCRI_RS_155161	2H	711748424	AA	AA	BB	BB	BB	BB	BB	BB	BB	BB	BB	AA	BB	BB	AA	BB	AA	AA	BB	BB	BB	BB	BB	BB	BB	BB	AA	AA	AA	AA	BB	BB	BB	AA	AA	BB	AA	AA	BB	AA	BB	BB	AA	AA	AA	AA	BB
BOPA1_1381-547	2H	711811529	AA	AA	BB	AA	AA	AA	BB	BB	BB	BB	BB	AA	BB	BB	AA	AA	AA	AA	AA	AA	AA	AA	BB	AA	AA	AA	AA	AA	AA	AA	AA	BB	AA	AA	AA	BB	AA	AA	AA	AA	BB	AA	AA	AA	AA	AA	AA
SCRI_RS_174214	2H	711928866	BB	BB	AA	BB	BB	BB	AA	AA	AA	AA	AA	BB	AA	AA	BB	BB	BB	BB	BB	BB	BB	BB	AA	BB	BB	BB	BB	BB	BB	BB	BB	AA	BB	BB	BB	AA	BB	BB	BB	BB	AA	BB	BB	BB	BB	BB	BB
BOPA1_3256-1196	2H	711931326	AA	AA	BB	AA	AA	AA	BB	BB	BB	BB	BB	AA	BB	BB	AA	AA	AA	AA	AA	AA	AA	AA	BB	AA	AA	AA	AA	AA	AA	AA	AA	BB	AA	AA	AA	BB	AA	AA	AA	AA	BB	AA	AA	AA	AA	AA	AA
SCRI_RS_173490	2H	712195035	BB	BB	AA	BB	BB	BB	AA	AA	AA	AA	AA	BB	AA	AA	BB	BB	BB	BB	BB	BB	BB	BB	AA	BB	BB	BB	BB	BB	BB	BB	BB	AA	BB	BB	BB	AA	BB	BB	BB	BB	AA	BB	BB	BB	BB	BB	BB
SCRI_RS_210959	2H	712201101	AA	BB	BB	BB	BB	BB	BB	BB	BB	BB	BB	BB	BB	BB	BB	BB	BB	BB	BB	BB	BB	BB	BB	BB	BB	BB	BB	BB	BB	BB	BB	BB	BB	AA	BB	BB	BB	BB	BB	BB	BB	BB	BB	BB	BB	BB	BB
SCRI_RS_161030	2H	712312083	AA	BB	BB	BB	BB	BB	BB	BB	BB	BB	BB	BB	BB	BB	BB	BB	BB	BB	BB	BB	BB	BB	BB	BB	BB	BB	BB	BB	BB	BB	BB	BB	BB	AA	BB	BB	BB	BB	BB	BB	BB	BB	BB	BB	BB	BB	BB
BOPA1_ABC16258-1-1-77	2H	712330479	BB	BB	AA	AA	AA	AA	AA	AA	AA	AA	BB	BB	AA	AA	BB	AA	BB	BB	AA	AA	AA	AA	AA	AA	AA	AA	BB	BB	BB	BB	AA	AA	AA	AA	BB	AA	BB	BB	BB	BB	AA	AA	BB	BB	BB	BB	BB
SCRI_RS_200033	2H	712500710	BB	BB	AA	AA	AA	AA	BB	AA	AA	AA	BB	BB	AA	BB	BB	AA	BB	BB	AA	AA	AA	AA	AA	AA	AA	AA	BB	BB	BB	BB	AA	AA	AA	BB	BB	AA	BB	BB	BB	BB	AA	AA	BB	BB	BB	BB	BB
SCRI_RS_166987	2H	712674668	AA	AA	BB	BB	BB	BB	NN	BB	BB	BB	AA	AA	BB	AA	AA	BB	AA	AA	BB	BB	BB	BB	AA	BB	BB	BB	AA	AA	AA	NN	BB	BB	BB	AA	AA	BB	AA	AA	AA	AA	BB	BB	AA	AA	AA	AA	AA
SCRI_RS_166443	2H	712675799	BB	BB	BB	BB	BB	BB	BB	BB	BB	BB	AA	BB	BB	BB	BB	BB	BB	BB	BB	BB	BB	BB	BB	BB	BB	BB	BB	BB	BB	BB	BB	BB	BB	BB	BB	BB	BB	BB	BB	BB	BB	BB	BB	BB	BB	BB	BB
BOPA2_12_30636	2H	712677254	BB	BB	AA	AA	AA	AA	AA	AA	AA	AA	BB	BB	AA	BB	BB	AA	BB	BB	AA	AA	AA	AA	BB	AA	AA	AA	BB	BB	BB	AA	AA	AA	AA	BB	BB	AA	BB	BB	BB	BB	AA	AA	BB	BB	BB	BB	BB
BOPA1_8293-202	2H	712800973	AA	AA	BB	AA	AA	AA	AA	AA	AA	BB	BB	AA	AA	AA	AA	AA	AA	AA	AA	AA	AA	AA	AA	AA	AA	AA	AA	AA	AA	AA	AA	AA	AA	AA	AA	AA	AA	AA	AA	AA	AA	AA	AA	AA	AA	AA	AA
SCRI_RS_159243	2H	713069816	AA	AA	BB	AA	AA	AA	BB	AA	AA	BB	AA	AA	AA	BB	AA	AA	AA	BB	AA	AA	AA	AA	AA	AA	AA	AA	AA	AA	AA	BB	AA	AA	AA	AA	AA	AA	AA	AA	BB	AA	AA	AA	AA	AA	AA	AA	BB
SCRI_RS_205807	2H	713070719	AA	AA	BB	AA	AA	AA	BB	AA	AA	BB	AA	AA	AA	BB	AA	AA	AA	BB	AA	AA	AA	AA	AA	AA	AA	AA	AA	AA	AA	BB	AA	AA	AA	AA	AA	AA	AA	AA	BB	AA	AA	AA	AA	AA	AA	AA	BB
SCRI_RS_130279	2H	713100563	BB	BB	AA	BB	BB	BB	AA	BB	BB	AA	BB	BB	BB	AA	BB	BB	BB	AA	BB	BB	BB	BB	BB	BB	BB	BB	BB	BB	BB	AA	BB	BB	BB	BB	BB	BB	BB	BB	AA	BB	BB	BB	BB	BB	BB	BB	AA
SCRI_RS_130285	2H	713100910	BB	BB	AA	BB	BB	BB	AA	BB	BB	BB	BB	BB	BB	AA	BB	BB	BB	AA	BB	BB	BB	BB	BB	BB	BB	BB	BB	BB	BB	AA	BB	BB	BB	BB	BB	BB	BB	BB	AA	BB	BB	BB	BB	BB	BB	BB	AA
SCRI_RS_129177	2H	713107086	BB	BB	BB	BB	BB	BB	BB	BB	BB	AA	BB	BB	BB	BB	BB	BB	BB	BB	BB	BB	BB	BB	BB	BB	BB	BB	BB	BB	BB	BB	BB	BB	BB	BB	BB	BB	BB	BB	BB	BB	BB	BB	BB	BB	BB	BB	BB
SCRI_RS_129178	2H	713107113	AA	AA	BB	AA	AA	AA	AA	AA	AA	BB	AA	AA	AA	BB	AA	AA	AA	BB	AA	AA	AA	AA	AA	AA	AA	AA	AA	AA	AA	AA	AA	AA	AA	AA	AA	AA	AA	AA	BB	AA	AA	AA	AA	AA	AA	AA	BB
BOPA2_12_30152	2H	713108234	AA	AA	AA	AA	AA	AA	BB	AA	AA	BB	BB	AA	AA	AA	AA	AA	AA	AA	AA	AA	AA	AA	AA	AA	AA	AA	AA	AA	AA	BB	AA	AA	AA	AA	AA	AA	AA	AA	AA	AA	AA	AA	AA	AA	AA	AA	AA
SCRI_RS_209218	2H	713160038	BB	BB	BB	BB	BB	BB	AA	BB	BB	BB	BB	BB	BB	BB	BB	BB	BB	AA	BB	BB	BB	BB	BB	BB	BB	BB	BB	BB	BB	AA	BB	BB	BB	BB	BB	BB	BB	BB	BB	BB	BB	BB	BB	BB	BB	BB	BB
SCRI_RS_224454	2H	713163057	AA	AA	AA	AA	AA	AA	BB	AA	AA	AA	AA	AA	AA	AA	AA	AA	AA	BB	AA	AA	AA	AA	AA	AA	AA	AA	AA	AA	AA	BB	AA	AA	AA	AA	AA	AA	AA	AA	AA	AA	AA	AA	AA	AA	AA	AA	AA
SCRI_RS_143501	2H	713242040	AA	AA	AA	AA	AA	AA	AA	AA	AA	BB	AA	AA	AA	AA	AA	AA	AA	AA	AA	AA	AA	AA	AA	AA	AA	AA	AA	AA	AA	AA	AA	AA	AA	AA	AA	AA	AA	AA	AA	AA	AA	AA	AA	AA	AA	AA	AA
SCRI_RS_168629	2H	713268726	BB	BB	BB	BB	BB	BB	BB	BB	BB	AA	AA	BB	BB	BB	BB	BB	BB	BB	BB	BB	BB	BB	BB	BB	BB	BB	BB	BB	BB	BB	BB	BB	BB	BB	BB	BB	BB	BB	BB	BB	BB	BB	BB	BB	BB	BB	BB
SCRI_RS_147052	2H	713269777	BB	BB	BB	BB	BB	BB	BB	BB	BB	AA	BB	BB	BB	BB	BB	BB	BB	BB	BB	BB	BB	BB	BB	BB	BB	BB	BB	BB	BB	BB	BB	BB	BB	BB	BB	BB	BB	BB	BB	BB	BB	BB	BB	BB	BB	BB	BB
SCRI_RS_116197	2H	713277881	BB	BB	BB	BB	BB	BB	AA	BB	BB	AA	BB	BB	BB	AA	BB	BB	BB	BB	BB	BB	BB	BB	BB	BB	BB	BB	BB	BB	BB	BB	BB	BB	BB	BB	BB	BB	BB	BB	BB	BB	BB	BB	BB	BB	BB	BB	BB
SCRI_RS_192711	2H	713297830	AA	AA	BB	AA	AA	AA	AA	AA	AA	AA	AA	AA	AA	AA	AA	AA	AA	AA	AA	AA	AA	AA	AA	AA	AA	AA	AA	AA	AA	AA	AA	AA	AA	AA	AA	AA	AA	AA	BB	AA	AA	AA	AA	AA	AA	AA	BB
BOPA2_12_30097	2H	713705602	BB	BB	AA	BB	BB	BB	BB	BB	BB	BB	AA	BB	BB	BB	BB	BB	BB	AA	BB	BB	BB	BB	BB	BB	BB	BB	BB	BB	BB	AA	BB	BB	BB	BB	BB	BB	BB	BB	AA	BB	BB	BB	BB	BB	BB	BB	AA
SCRI_RS_179555	2H	713777839	AA	AA	AA	AA	AA	AA	BB	AA	AA	AA	AA	AA	AA	AA	AA	AA	AA	BB	AA	AA	AA	AA	AA	AA	AA	AA	AA	AA	AA	BB	AA	AA	AA	AA	AA	AA	AA	AA	AA	AA	AA	AA	AA	AA	AA	AA	AA
SCRI_RS_7392	2H	713895539	BB	BB	BB	BB	BB	BB	AA	BB	BB	AA	BB	BB	BB	AA	BB	BB	BB	AA	BB	BB	BB	BB	BB	BB	BB	BB	BB	BB	BB	AA	BB	BB	BB	BB	BB	BB	BB	BB	BB	BB	BB	BB	BB	BB	BB	BB	BB
SCRI_RS_154954	2H	714018525	BB	BB	BB	BB	BB	BB	BB	BB	BB	AA	BB	BB	BB	AA	BB	BB	BB	BB	BB	BB	BB	BB	BB	BB	BB	BB	BB	BB	BB	BB	BB	BB	BB	BB	BB	BB	BB	BB	BB	BB	BB	BB	BB	BB	BB	BB	BB
BOPA2_12_31327	2H	714025457	BB	BB	BB	BB	BB	BB	AA	BB	BB	AA	AA	BB	BB	AA	BB	BB	BB	AA	BB	BB	BB	BB	BB	BB	BB	BB	BB	BB	BB	AA	BB	BB	BB	BB	BB	BB	BB	BB	AA	BB	BB	BB	BB	BB	BB	BB	AA
SCRI_RS_10930	2H	714374792	BB	BB	BB	AA	AA	AA	AA	AA	AA	AA	AA	BB	AA	AA	BB	AA	BB	AA	AA	AA	AA	AA	BB	AA	AA	AA	BB	BB	BB	AA	AA	BB	AA	BB	BB	AA	BB	BB	BB	BB	AA	AA	BB	BB	BB	BB	BB
BOPA1_13178-89	2H	714692517	BB	BB	BB	AA	AA	AA	AA	AA	AA	AA	BB	BB	AA	AA	BB	AA	BB	AA	AA	AA	AA	AA	BB	AA	AA	AA	BB	BB	BB	AA	AA	BB	AA	BB	BB	AA	BB	BB	BB	BB	AA	AA	BB	BB	BB	BB	BB
SCRI_RS_151129	2H	714916536	BB	BB	BB	AA	AA	AA	AA	AA	BB	BB	BB	BB	AA	BB	BB	AA	BB	AA	AA	AA	AA	AA	BB	AA	AA	AA	BB	BB	BB	AA	AA	BB	AA	BB	BB	AA	BB	BB	BB	BB	BB	AA	BB	BB	BB	BB	BB
SCRI_RS_152659	2H	715051162	AA	AA	AA	BB	BB	BB	BB	BB	AA	BB	BB	AA	BB	BB	AA	BB	AA	BB	BB	BB	BB	BB	AA	BB	BB	BB	AA	AA	AA	BB	BB	AA	BB	AA	AA	BB	AA	AA	AA	AA	AA	BB	AA	AA	AA	AA	AA
SCRI_RS_153811	2H	715579962	AA	AA	AA	BB	BB	BB	BB	BB	AA	BB	BB	AA	BB	BB	AA	BB	AA	BB	BB	BB	BB	BB	AA	BB	BB	BB	AA	AA	AA	BB	BB	AA	BB	AA	AA	BB	AA	AA	AA	AA	BB	BB	AA	AA	AA	AA	AA
SCRI_RS_227502	2H	715709207	AA	AA	AA	BB	BB	BB	BB	BB	AA	BB	BB	AA	BB	BB	AA	BB	AA	AA	BB	BB	BB	BB	BB	BB	BB	BB	AA	AA	AA	AA	BB	AA	BB	AA	AA	BB	AA	AA	AA	AA	BB	BB	AA	AA	AA	AA	AA
SCRI_RS_162820	2H	715795207	AA	AA	AA	BB	BB	BB	BB	BB	AA	BB	BB	AA	BB	BB	AA	BB	AA	AA	BB	BB	BB	BB	BB	BB	BB	BB	AA	AA	AA	AA	BB	AA	BB	AA	AA	BB	AA	AA	AA	AA	BB	BB	AA	AA	AA	AA	AA
SCRI_RS_201870	2H	715951083	BB	BB	BB	AA	AA	AA	AA	AA	BB	AA	BB	BB	AA	AA	BB	AA	BB	BB	AA	AA	AA	AA	AA	AA	AA	AA	BB	BB	BB	BB	AA	BB	AA	BB	BB	AA	BB	BB	BB	BB	AA	AA	BB	BB	BB	BB	BB
SCRI_RS_200388	2H	716397591	BB	BB	BB	BB	BB	BB	BB	BB	BB	BB	BB	BB	BB	BB	BB	BB	BB	BB	BB	BB	BB	BB	BB	BB	BB	BB	BB	BB	BB	BB	BB	BB	BB	BB	BB	BB	BB	BB	BB	BB	BB	BB	BB	BB	BB	BB	BB
SCRI_RS_200406	2H	716404861	AA	AA	AA	AA	AA	AA	AA	AA	AA	AA	BB	AA	AA	AA	AA	AA	AA	BB	AA	AA	AA	AA	AA	AA	AA	AA	AA	AA	AA	BB	AA	AA	AA	AA	AA	AA	AA	AA	AA	AA	AA	AA	AA	AA	AA	AA	AA
BOPA1_3271-1422	2H	716480818	BB	BB	BB	BB	BB	BB	BB	BB	BB	BB	BB	BB	BB	BB	BB	BB	BB	BB	BB	BB	BB	BB	BB	BB	BB	BB	BB	BB	BB	BB	BB	BB	BB	BB	BB	BB	BB	BB	BB	BB	BB	BB	BB	BB	BB	BB	BB
SCRI_RS_211291	2H	716610562	BB	BB	BB	AA	AA	AA	AA	AA	BB	BB	BB	BB	AA	AA	BB	AA	BB	BB	AA	AA	AA	AA	AA	AA	AA	AA	BB	BB	BB	BB	AA	BB	AA	BB	BB	AA	BB	BB	BB	BB	BB	AA	BB	BB	BB	BB	BB
SCRI_RS_149273	2H	716611396	BB	BB	BB	BB	BB	BB	BB	BB	BB	BB	AA	BB	BB	BB	BB	BB	BB	AA	BB	BB	BB	BB	BB	BB	BB	BB	BB	BB	BB	AA	BB	BB	BB	BB	BB	BB	BB	BB	BB	BB	BB	BB	BB	BB	BB	BB	BB
BOPA1_9701-925	2H	716727691	AA	AA	AA	BB	BB	BB	BB	BB	AA	AA	BB	AA	BB	BB	AA	BB	AA	BB	BB	BB	BB	BB	AA	BB	BB	BB	AA	AA	AA	BB	BB	AA	BB	AA	AA	BB	AA	AA	AA	AA	AA	BB	AA	AA	AA	AA	AA
BOPA1_4218-1230	2H	716820241	AA	AA	AA	BB	BB	BB	BB	BB	AA	AA	BB	AA	BB	BB	AA	BB	AA	BB	BB	BB	BB	BB	AA	BB	BB	BB	AA	AA	AA	BB	BB	AA	BB	AA	AA	BB	AA	AA	AA	AA	AA	BB	AA	AA	AA	AA	AA
BOPA2_12_30041	2H	716883497	BB	BB	BB	BB	BB	BB	BB	BB	BB	BB	AA	BB	BB	BB	BB	BB	BB	AA	BB	BB	BB	BB	BB	BB	BB	BB	BB	BB	BB	AA	BB	BB	BB	BB	BB	BB	BB	BB	BB	BB	BB	BB	BB	BB	BB	BB	BB
SCRI_RS_116226	2H	717371987	BB	BB	BB	BB	BB	BB	BB	BB	BB	BB	AA	BB	BB	BB	BB	BB	BB	AA	BB	BB	BB	BB	BB	BB	BB	BB	BB	BB	BB	AA	BB	BB	BB	BB	BB	BB	BB	BB	BB	BB	BB	BB	BB	BB	BB	BB	BB
BOPA2_12_30310	2H	717373185	AA	AA	AA	AA	AA	AA	AA	AA	AA	AA	BB	AA	AA	AA	AA	AA	AA	BB	AA	AA	AA	AA	AA	AA	AA	AA	AA	AA	AA	BB	AA	AA	AA	AA	AA	AA	AA	AA	AA	AA	AA	AA	AA	AA	AA	AA	AA
SCRI_RS_168451	2H	717879068	BB	BB	BB	AA	AA	AA	AA	AA	AA	BB	BB	BB	AA	AA	BB	AA	BB	BB	AA	AA	AA	AA	BB	AA	AA	AA	BB	BB	BB	BB	AA	BB	AA	BB	BB	AA	BB	BB	BB	BB	AA	AA	BB	BB	BB	BB	BB
BOPA1_9291-1322	2H	718210886	AA	AA	AA	BB	BB	BB	BB	BB	AA	AA	BB	AA	BB	BB	AA	BB	AA	BB	BB	BB	BB	BB	AA	BB	BB	BB	AA	AA	AA	BB	BB	AA	BB	AA	AA	AA	AA	AA	AA	AA	AA	BB	AA	AA	AA	AA	AA
BOPA2_12_31100	2H	718210886	AA	AA	AA	BB	BB	BB	BB	BB	AA	AA	BB	AA	BB	BB	AA	BB	AA	BB	BB	BB	BB	BB	AA	BB	BB	BB	AA	AA	AA	BB	BB	AA	BB	AA	AA	AA	AA	AA	AA	AA	AA	BB	AA	AA	AA	AA	AA
SCRI_RS_223166	2H	718333094	BB	BB	BB	BB	BB	BB	BB	BB	AA	BB	AA	BB	BB	BB	BB	BB	BB	AA	BB	BB	BB	BB	BB	BB	BB	BB	BB	BB	BB	AA	BB	BB	BB	BB	BB	AA	BB	BB	BB	BB	AA	BB	BB	BB	BB	BB	BB
SCRI_RS_708	2H	718339897	BB	BB	BB	AA	AA	AA	AA	AA	AA	BB	BB	BB	AA	AA	BB	AA	BB	BB	AA	AA	AA	AA	BB	AA	AA	AA	BB	BB	BB	BB	AA	BB	AA	BB	BB	AA	BB	BB	BB	BB	AA	AA	BB	BB	BB	BB	BB
SCRI_RS_137825	2H	718431260	BB	BB	BB	AA	AA	AA	AA	AA	BB	BB	BB	BB	AA	AA	BB	AA	BB	BB	AA	AA	AA	AA	BB	AA	AA	AA	BB	BB	BB	BB	AA	BB	AA	BB	BB	BB	BB	BB	BB	BB	BB	AA	BB	BB	BB	BB	BB
BOPA1_8817-798	2H	718628791	BB	BB	BB	AA	AA	AA	AA	AA	BB	BB	BB	BB	AA	AA	BB	AA	BB	BB	AA	AA	AA	AA	BB	AA	AA	AA	BB	BB	BB	BB	AA	BB	AA	BB	BB	BB	BB	BB	BB	BB	BB	AA	BB	BB	BB	BB	BB
BOPA1_ConsensusGBS0379-1	2H	718986453	BB	BB	BB	BB	BB	BB	BB	BB	AA	BB	BB	BB	BB	BB	BB	BB	BB	BB	BB	BB	BB	BB	BB	BB	BB	BB	BB	BB	BB	BB	BB	BB	BB	BB	BB	AA	BB	BB	BB	BB	AA	BB	BB	BB	BB	BB	BB
SCRI_RS_230672	2H	719665561	BB	BB	BB	AA	AA	AA	AA	BB	BB	BB	BB	BB	BB	BB	BB	AA	BB	BB	AA	AA	AA	AA	BB	AA	AA	AA	BB	BB	BB	BB	AA	BB	AA	BB	BB	BB	BB	BB	BB	BB	BB	AA	BB	BB	BB	BB	BB
SCRI_RS_208901	2H	719667877	AA	AA	AA	BB	BB	BB	BB	AA	AA	AA	AA	AA	AA	AA	AA	BB	AA	AA	BB	BB	BB	BB	AA	BB	BB	BB	AA	AA	AA	AA	BB	AA	BB	AA	AA	AA	AA	AA	AA	AA	AA	BB	AA	AA	AA	AA	AA
BOPA2_12_30690	2H	720339995	BB	AA	BB	BB	BB	BB	BB	BB	AA	AA	BB	AA	BB	AA	AA	BB	BB	BB	BB	BB	BB	BB	AA	BB	BB	BB	AA	AA	AA	AA	BB	AA	BB	BB	AA	BB	AA	AA	BB	AA	AA	BB	AA	AA	AA	AA	BB
BOPA1_2464-1228	2H	720345062	AA	AA	AA	AA	AA	AA	AA	AA	BB	AA	AA	AA	AA	AA	AA	AA	AA	AA	AA	AA	AA	AA	AA	AA	AA	AA	AA	AA	AA	AA	AA	AA	AA	AA	AA	AA	AA	AA	AA	AA	BB	AA	AA	AA	AA	AA	AA
SCRI_RS_239674	2H	720346208	AA	BB	AA	AA	AA	AA	AA	AA	BB	BB	AA	BB	AA	BB	BB	AA	AA	AA	AA	AA	AA	AA	BB	AA	AA	AA	BB	BB	BB	BB	AA	BB	AA	AA	BB	AA	BB	BB	AA	BB	BB	AA	BB	BB	BB	BB	AA
BOPA1_4472-658	2H	720349514	AA	BB	AA	AA	AA	AA	AA	AA	BB	BB	AA	BB	AA	BB	BB	AA	AA	AA	AA	AA	AA	AA	BB	AA	AA	AA	BB	BB	BB	BB	AA	BB	AA	AA	BB	AA	BB	BB	AA	BB	BB	AA	BB	BB	BB	BB	AA
SCRI_RS_165373	2H	720429038	AA	BB	AA	AA	AA	AA	AA	AA	BB	BB	BB	BB	AA	BB	BB	AA	AA	AA	AA	AA	AA	AA	BB	AA	AA	AA	BB	BB	BB	BB	AA	BB	AA	AA	BB	AA	BB	BB	AA	BB	BB	AA	BB	BB	BB	BB	AA
BOPA1_6328-736	2H	720580162	AA	BB	AA	AA	AA	AA	AA	AA	BB	AA	BB	BB	AA	AA	BB	AA	AA	AA	AA	AA	AA	AA	BB	AA	AA	AA	BB	BB	BB	BB	AA	BB	AA	AA	BB	AA	BB	BB	AA	BB	BB	AA	BB	BB	BB	BB	AA
SCRI_RS_139840	2H	720589674	BB	AA	BB	BB	BB	BB	BB	BB	AA	AA	BB	AA	BB	AA	AA	BB	BB	BB	BB	BB	BB	BB	AA	BB	BB	BB	AA	AA	AA	AA	BB	AA	BB	BB	AA	BB	AA	AA	BB	AA	AA	BB	AA	AA	AA	AA	BB
SCRI_RS_223119	2H	721191112	BB	BB	BB	BB	BB	BB	BB	BB	AA	BB	AA	BB	BB	BB	BB	BB	BB	BB	BB	BB	BB	BB	BB	BB	BB	BB	BB	BB	BB	BB	BB	BB	BB	BB	BB	BB	BB	BB	BB	BB	AA	BB	BB	BB	BB	BB	BB
SCRI_RS_119426	2H	721196228	AA	BB	AA	AA	AA	AA	AA	AA	BB	AA	BB	BB	AA	AA	BB	AA	AA	BB	AA	AA	AA	AA	BB	AA	AA	AA	BB	BB	BB	BB	AA	BB	AA	AA	BB	AA	BB	BB	AA	BB	BB	AA	BB	BB	BB	BB	AA
SCRI_RS_200949	2H	721664400	AA	AA	BB	AA	AA	AA	AA	AA	BB	BB	AA	AA	AA	BB	AA	AA	AA	BB	AA	AA	AA	AA	AA	AA	AA	AA	AA	AA	AA	AA	AA	AA	AA	AA	AA	AA	AA	AA	AA	AA	BB	AA	AA	AA	AA	AA	AA
SCRI_RS_194202	2H	721833365	BB	AA	AA	BB	BB	BB	BB	BB	AA	AA	AA	AA	BB	AA	AA	BB	BB	AA	BB	BB	BB	BB	AA	BB	BB	BB	AA	AA	AA	AA	BB	AA	BB	BB	AA	BB	AA	AA	BB	AA	AA	BB	AA	AA	AA	AA	BB
SCRI_RS_119513	2H	721944875	AA	AA	AA	AA	AA	AA	AA	AA	AA	AA	BB	AA	AA	AA	AA	AA	AA	AA	AA	AA	AA	AA	AA	AA	AA	AA	AA	AA	AA	AA	AA	AA	AA	AA	AA	AA	AA	AA	AA	AA	AA	AA	AA	AA	AA	AA	AA
SCRI_RS_157504	2H	721997181	BB	AA	AA	BB	BB	BB	BB	BB	AA	AA	AA	AA	BB	AA	AA	BB	BB	AA	BB	BB	BB	BB	AA	BB	BB	BB	AA	AA	AA	AA	BB	AA	BB	BB	AA	BB	AA	AA	BB	AA	AA	BB	AA	AA	AA	AA	BB
SCRI_RS_2552	2H	721999332	BB	BB	BB	BB	BB	BB	BB	BB	AA	BB	BB	BB	BB	BB	BB	BB	BB	BB	BB	BB	BB	BB	BB	BB	BB	BB	BB	BB	BB	BB	BB	BB	BB	BB	BB	BB	BB	BB	BB	BB	AA	BB	BB	BB	BB	BB	BB
SCRI_RS_157929	2H	722311030	AA	BB	AA	AA	AA	AA	AA	BB	BB	BB	AA	BB	BB	BB	BB	AA	AA	AA	AA	AA	AA	AA	AA	AA	AA	AA	BB	BB	BB	AA	AB	BB	AA	AA	BB	BB	BB	BB	AA	BB	BB	AA	BB	BB	BB	BB	AA
BOPA2_12_31268	2H	722327297	AA	BB	AA	AA	AA	AA	AA	BB	AA	BB	AA	BB	BB	BB	BB	AA	AA	AA	AA	AA	AA	AA	AA	AA	AA	AA	BB	BB	BB	AA	AA	BB	AA	AA	BB	BB	BB	BB	AA	BB	AA	AA	BB	BB	BB	BB	AA
SCRI_RS_209551	2H	722343042	BB	BB	BB	BB	BB	BB	BB	BB	BB	BB	BB	BB	BB	BB	BB	BB	BB	BB	BB	BB	BB	BB	BB	BB	BB	BB	BB	BB	BB	BB	BB	BB	BB	BB	BB	BB	BB	BB	BB	BB	BB	BB	BB	BB	BB	BB	BB
BOPA2_12_30942	2H	722463055	AA	BB	AA	AA	AA	AA	AA	BB	BB	BB	BB	BB	BB	BB	BB	AA	BB	AA	AA	AA	AA	AA	AA	AA	AA	AA	BB	BB	BB	BB	AB	BB	AA	AA	BB	BB	BB	BB	AA	BB	BB	AA	BB	BB	BB	BB	AA
SCRI_RS_175783	2H	722482867	BB	BB	BB	BB	BB	BB	BB	BB	BB	BB	BB	BB	BB	BB	BB	BB	BB	BB	BB	BB	BB	BB	BB	BB	BB	BB	BB	BB	BB	BB	BB	BB	BB	BB	BB	BB	BB	BB	BB	BB	BB	BB	BB	BB	BB	BB	BB
SCRI_RS_124541	2H	722484961	BB	BB	BB	BB	BB	BB	BB	BB	BB	BB	BB	BB	BB	BB	BB	BB	BB	AA	BB	BB	BB	BB	BB	BB	BB	BB	BB	BB	BB	BB	BB	BB	BB	BB	BB	BB	BB	BB	BB	BB	BB	BB	BB	BB	BB	BB	BB
BOPA1_6652-209	2H	722486572	BB	BB	BB	BB	BB	BB	BB	AA	AA	AA	BB	BB	AA	AA	BB	BB	BB	AA	BB	BB	BB	BB	BB	BB	BB	BB	BB	BB	BB	BB	AB	BB	BB	BB	BB	AA	BB	BB	BB	BB	AA	BB	BB	BB	BB	BB	BB
SCRI_RS_55841	2H	722894792	AA	AA	AA	AA	AA	AA	AA	AA	AA	AA	BB	AA	AA	AA	AA	AA	AA	AA	AA	AA	AA	AA	AA	AA	AA	AA	AA	AA	AA	BB	AA	AA	AA	AA	AA	AA	AA	AA	AA	AA	AA	AA	AA	AA	AA	AA	AA
SCRI_RS_231021	2H	723120579	AA	BB	BB	BB	BB	BB	BB	BB	AA	BB	BB	BB	BB	BB	BB	BB	BB	BB	BB	BB	BB	BB	AA	BB	BB	BB	BB	BB	BB	BB	AB	BB	BB	AA	BB	BB	BB	BB	AA	BB	AA	BB	BB	BB	BB	BB	AA
BOPA1_1613-291	2H	723245815	AA	BB	AA	BB	BB	BB	BB	BB	AA	BB	BB	BB	BB	BB	BB	BB	BB	BB	BB	BB	BB	BB	AA	BB	BB	BB	BB	BB	BB	BB	AB	BB	BB	AA	BB	BB	BB	BB	AA	BB	AA	BB	BB	BB	BB	BB	AA
BOPA1_1250-923	2H	723372151	BB	BB	BB	BB	BB	BB	BB	BB	AA	BB	BB	BB	BB	BB	BB	BB	BB	BB	BB	BB	BB	BB	BB	BB	BB	BB	BB	BB	BB	BB	AB	BB	BB	BB	BB	BB	BB	BB	BB	BB	AA	BB	BB	BB	BB	BB	BB
BOPA1_285-2932	2H	723653193	AA	AA	BB	AA	AA	AA	AA	AA	AA	AA	BB	AA	AA	AA	AA	AA	AA	BB	AA	AA	AA	AA	AA	AA	AA	AA	AA	AA	AA	BB	AA	AA	AA	AA	AA	AA	AA	AA	AA	AA	AA	AA	AA	AA	AA	AA	AA
SCRI_RS_185506	2H	723653363	AA	AA	BB	AA	AA	AA	AA	AA	AA	AA	BB	AA	AA	AA	AA	AA	AA	BB	AA	AA	AA	AA	AA	AA	AA	AA	AA	AA	AA	BB	AA	AA	AA	AA	AA	AA	AA	AA	AA	AA	AA	AA	AA	AA	AA	AA	AA
SCRI_RS_144102	2H	723995890	AA	AA	BB	BB	BB	BB	BB	BB	BB	AA	BB	AA	BB	AA	AA	BB	AA	BB	BB	BB	BB	BB	AA	BB	BB	BB	AA	AA	AA	BB	BB	AA	BB	AA	AA	BB	AA	AA	AA	AA	BB	BB	AA	AA	AA	AA	AA
SCRI_RS_198883	2H	724284772	BB	BB	AA	AA	AA	AA	AA	AA	BB	BB	BB	BB	AA	BB	BB	AA	BB	BB	AA	AA	AA	AA	BB	AA	AA	AA	BB	BB	BB	BB	AB	BB	AA	BB	BB	BB	BB	BB	BB	BB	BB	AA	BB	BB	BB	BB	BB
BOPA2_12_30351	2H	724945650	BB	BB	BB	BB	BB	BB	BB	BB	BB	BB	BB	BB	BB	BB	BB	BB	BB	BB	BB	BB	BB	BB	BB	BB	BB	BB	BB	BB	BB	BB	BB	BB	BB	BB	BB	AA	BB	BB	BB	BB	BB	BB	BB	BB	BB	BB	BB
SCRI_RS_6458	2H	724986423	BB	BB	BB	AA	AA	AA	AA	AA	BB	AA	BB	BB	AA	AA	BB	AA	BB	BB	AA	AA	AA	AA	BB	AA	AA	AA	BB	BB	BB	AA	AB	BB	AA	BB	BB	AA	BB	BB	BB	BB	BB	AA	BB	BB	BB	BB	BB
SCRI_RS_238605	2H	725523911	BB	BB	BB	AA	AA	AA	AA	AA	BB	AA	AA	BB	AA	BB	BB	AA	BB	AA	AA	AA	AA	AA	BB	AA	AA	AA	BB	BB	BB	AA	AB	BB	AA	BB	BB	AA	BB	BB	BB	BB	BB	AA	BB	BB	BB	BB	BB
BOPA1_2822-739	2H	725655514	AA	AA	AA	BB	BB	BB	BB	AA	AA	AA	AA	AA	AA	AA	AA	BB	AA	AA	BB	BB	BB	BB	AA	BB	BB	BB	AA	AA	AA	AA	AB	AA	BB	AA	AA	AA	AA	AA	AA	AA	AA	BB	AA	AA	AA	AA	AA
BOPA1_ABC09559-1-2-143	2H	725777856	AA	AA	AA	AA	AA	AA	AA	AA	BB	AA	AA	AA	AA	AA	AA	AA	AA	AA	AA	AA	AA	AA	AA	AA	AA	AA	AA	AA	AA	AA	AB	AA	AA	AA	AA	AA	AA	AA	AA	AA	BB	AA	AA	AA	AA	AA	AA
SCRI_RS_159212	2H	726022610	AA	AA	AA	BB	BB	BB	BB	BB	AA	AA	AA	AA	BB	AA	AA	BB	AA	BB	BB	BB	BB	BB	AA	BB	BB	BB	AA	AA	AA	BB	AB	AA	BB	AA	AA	BB	AA	AA	AA	AA	AA	BB	AA	AA	AA	AA	AA
SCRI_RS_181112	2H	726082737	BB	BB	BB	BB	BB	BB	BB	BB	BB	BB	BB	BB	BB	BB	BB	BB	BB	BB	BB	BB	BB	BB	BB	BB	BB	BB	BB	BB	BB	BB	BB	BB	BB	BB	BB	BB	BB	BB	BB	BB	BB	BB	BB	BB	BB	BB	BB
SCRI_RS_182627	2H	726082738	BB	BB	BB	BB	BB	BB	BB	BB	BB	BB	BB	BB	BB	BB	BB	BB	BB	BB	BB	BB	BB	BB	BB	BB	BB	BB	BB	BB	BB	BB	BB	BB	BB	BB	BB	BB	BB	BB	BB	BB	BB	BB	BB	BB	BB	BB	BB
SCRI_RS_202469	2H	726971509	AA	AA	AA	AA	AA	AA	AA	BB	AA	AA	AA	AA	BB	AA	AA	AA	AA	AA	AA	AA	AA	AA	AA	AA	AA	AA	AA	AA	AA	AA	AA	AA	AA	AA	AA	BB	AA	AA	AA	AA	AA	AA	AA	AA	AA	AA	AA
BOPA1_5211-1755	2H	727211281	AA	AA	AA	BB	BB	BB	BB	BB	AA	AA	AA	AA	BB	AA	AA	BB	AA	AA	BB	BB	BB	BB	AA	BB	BB	BB	BB	AA	BB	AA	AB	AA	BB	AA	AA	BB	BB	AA	AA	AA	AA	BB	AA	AA	AA	AA	AA
SCRI_RS_147230	2H	727484322	BB	BB	BB	BB	BB	BB	BB	BB	BB	BB	BB	BB	BB	BB	BB	BB	BB	AA	BB	BB	BB	BB	BB	BB	BB	BB	BB	BB	BB	AA	BB	BB	BB	BB	BB	BB	BB	BB	BB	BB	BB	BB	BB	BB	BB	BB	BB
BOPA2_12_10579	2H	727570264	BB	BB	BB	AA	AA	AA	AA	AA	BB	BB	BB	BB	AA	BB	BB	AA	BB	BB	AA	AA	AA	AA	BB	AA	AA	AA	AA	BB	AA	BB	AB	BB	AA	BB	BB	AA	AA	BB	BB	BB	BB	AA	BB	BB	BB	BB	BB
BOPA2_12_30106	2H	727956609	BB	BB	BB	AA	AA	AA	AA	BB	AA	BB	BB	BB	BB	BB	BB	AA	BB	BB	AA	AA	AA	AA	BB	AA	AA	AA	BB	BB	BB	BB	AA	BB	AA	BB	BB	BB	BB	BB	BB	BB	AA	AA	BB	BB	BB	BB	BB
SCRI_RS_134241	2H	727979739	BB	BB	BB	BB	BB	BB	BB	BB	BB	BB	BB	BB	BB	BB	BB	BB	BB	BB	BB	BB	BB	BB	BB	BB	BB	BB	BB	BB	BB	BB	BB	BB	BB	BB	BB	BB	BB	BB	BB	BB	BB	BB	BB	BB	BB	BB	BB
SCRI_RS_124313	2H	728301464	BB	BB	BB	BB	BB	BB	BB	BB	BB	BB	AA	BB	BB	BB	BB	BB	BB	BB	BB	BB	BB	BB	BB	BB	BB	BB	BB	BB	BB	AA	BB	BB	BB	BB	BB	BB	BB	BB	BB	BB	BB	BB	BB	BB	BB	BB	BB
SCRI_RS_124301	2H	728302367	AA	AA	BB	BB	BB	BB	BB	AA	AA	AA	BB	AA	AA	BB	AA	BB	BB	AA	BB	BB	BB	BB	AA	BB	BB	BB	AA	AA	AA	BB	AB	AA	BB	AA	AA	AA	AA	AA	AA	AA	AA	BB	AA	AA	AA	AA	AA
SCRI_RS_118062	2H	728575646	BB	BB	BB	BB	BB	BB	BB	BB	BB	BB	AA	BB	BB	BB	BB	BB	BB	BB	BB	BB	BB	BB	BB	BB	BB	BB	BB	BB	BB	AA	BB	BB	BB	BB	BB	BB	BB	BB	BB	BB	BB	BB	BB	BB	BB	BB	BB
BOPA2_12_10151	2H	728830504	BB	BB	BB	BB	BB	BB	BB	BB	BB	BB	AA	BB	BB	BB	BB	BB	BB	BB	BB	BB	BB	BB	BB	BB	BB	BB	BB	BB	BB	AA	BB	BB	BB	BB	BB	BB	BB	BB	BB	BB	BB	BB	BB	BB	BB	BB	BB
BOPA2_12_30396	2H	728830849	BB	BB	BB	AA	AA	AA	AA	BB	BB	BB	BB	BB	BB	BB	BB	AA	BB	BB	AA	AA	AA	AA	BB	AA	AA	AA	BB	BB	BB	BB	AB	BB	AA	BB	BB	BB	BB	BB	BB	BB	BB	AA	BB	BB	BB	BB	BB
SCRI_RS_221784	2H	729209753	AA	AA	BB	AA	AA	AA	AA	AA	AA	BB	AA	BB	AA	BB	BB	AA	BB	BB	AA	AA	AA	AA	BB	AA	AA	AA	BB	AA	BB	AA	AA	AA	AA	BB	AA	AA	BB	BB	AA	AA	AA	AA	BB	AA	BB	BB	AA
SCRI_RS_11645	2H	729743448	AA	AA	AA	BB	BB	BB	BB	AA	BB	AA	AA	AA	AA	AA	AA	BB	AA	AA	BB	BB	BB	BB	AA	BB	BB	BB	AA	AA	AA	AA	BB	BB	BB	AA	AA	BB	AA	AA	AA	AA	BB	BB	AA	AA	AA	AA	AA
SCRI_RS_155734	2H	729744346	AA	AA	BB	BB	BB	BB	BB	BB	BB	BB	AA	BB	BB	BB	BB	BB	BB	AA	BB	BB	BB	BB	AA	BB	BB	BB	AA	AA	AA	AA	BB	BB	BB	AA	AA	BB	AA	BB	AA	AA	BB	BB	BB	AA	BB	BB	AA
BOPA1_678-310	2H	729751284	AA	AA	BB	BB	BB	BB	BB	BB	BB	BB	AA	BB	BB	BB	BB	BB	BB	AA	BB	BB	BB	BB	AA	BB	BB	BB	AA	AA	AA	AA	BB	BB	BB	AA	AA	BB	AA	BB	AA	AA	BB	BB	BB	AA	BB	BB	AA
SCRI_RS_121952	2H	729841494	BB	BB	AA	AA	AA	AA	AA	AA	AA	AA	BB	AA	AA	AA	AA	AA	AA	BB	AA	AA	AA	AA	BB	AA	AA	AA	BB	BB	BB	BB	AA	AA	AA	BB	BB	AA	BB	AA	BB	BB	AA	AA	AA	BB	AA	AA	BB
SCRI_RS_136379	2H	729842885	BB	BB	BB	BB	BB	BB	BB	BB	AA	BB	BB	BB	BB	BB	BB	BB	BB	BB	BB	BB	BB	BB	BB	BB	BB	BB	BB	BB	BB	BB	AB	AA	BB	BB	BB	AA	BB	BB	BB	BB	AA	BB	BB	BB	BB	BB	BB
SCRI_RS_193100	2H	730824443	AA	AA	AA	AA	AA	AA	AA	AA	BB	AA	BB	BB	AA	BB	BB	AA	BB	BB	AA	AA	AA	AA	BB	AA	AA	AA	BB	AA	BB	AA	AB	BB	AA	BB	AA	BB	BB	BB	AA	AA	BB	AA	BB	AA	BB	BB	AA
SCRI_RS_221939	2H	731177268	BB	BB	BB	AA	AA	AA	AA	BB	AA	BB	BB	BB	BB	AA	BB	AA	BB	AA	AA	AA	AA	AA	BB	AA	AA	AA	BB	BB	BB	BB	AA	AA	AA	BB	BB	AA	BB	BB	BB	BB	AA	AA	BB	BB	BB	BB	BB
BOPA1_4241-445	2H	731304951	BB	BB	BB	AA	AA	AA	AA	BB	AA	BB	BB	BB	BB	AA	BB	AA	BB	AA	AA	AA	AA	AA	BB	AA	AA	AA	BB	BB	BB	AA	AA	AA	AA	BB	BB	AA	BB	BB	BB	BB	AA	AA	BB	BB	BB	BB	BB
SCRI_RS_194198	2H	732582090	AA	AA	AA	AA	AA	AA	AA	AA	BB	AA	NN	AA	AA	AA	AA	AA	AA	AA	AA	AA	AA	AA	AA	AA	AA	AA	AA	AA	AA	AA	AB	BB	AA	AA	AA	BB	AA	AA	AA	AA	BB	AA	AA	AA	AA	AA	AA
SCRI_RS_201191	2H	732613575	BB	BB	BB	BB	BB	BB	BB	BB	BB	BB	BB	BB	BB	BB	BB	BB	BB	AA	BB	BB	BB	BB	BB	BB	BB	BB	BB	BB	BB	BB	BB	BB	BB	BB	BB	BB	BB	BB	BB	BB	BB	BB	BB	BB	BB	BB	BB
SCRI_RS_138045	2H	732622008	BB	BB	BB	AA	AA	AA	AA	AA	AA	BB	BB	BB	AA	AA	BB	AA	BB	BB	AA	AA	AA	AA	AA	AA	AA	AA	AA	BB	AA	AA	AA	AA	AA	BB	BB	AA	AA	BB	BB	BB	AA	AA	BB	BB	BB	BB	BB
SCRI_RS_215471	2H	732633538	AA	AA	AA	BB	BB	BB	BB	BB	AA	AA	AA	AA	BB	BB	AA	BB	AA	BB	BB	BB	BB	BB	BB	BB	BB	BB	BB	AA	BB	AA	AB	AA	BB	AA	AA	AA	BB	AA	AA	AA	AA	BB	AA	AA	AA	AA	AA
BOPA2_12_30341	2H	732698132	AA	AA	AA	BB	BB	BB	BB	BB	AA	AA	AA	AA	BB	AA	AA	BB	AA	AA	BB	BB	BB	BB	BB	BB	BB	BB	AA	AA	AA	AA	AB	AA	BB	AA	AA	AA	AA	AA	AA	AA	AA	BB	AA	AA	AA	AA	AA
SCRI_RS_133224	2H	732733995	BB	BB	BB	BB	BB	BB	BB	BB	BB	BB	AA	BB	BB	AA	BB	BB	BB	BB	BB	BB	BB	BB	BB	BB	BB	BB	BB	BB	BB	AA	BB	BB	BB	BB	BB	BB	BB	BB	BB	BB	BB	BB	BB	BB	BB	BB	BB
SCRI_RS_136969	2H	732792719	AA	AA	AA	AA	AA	AA	AA	AA	AA	AA	BB	AA	AA	BB	AA	AA	AA	AA	AA	AA	AA	AA	AA	AA	AA	AA	AA	AA	AA	BB	AA	AA	AA	AA	AA	AA	AA	AA	AA	AA	AA	AA	AA	AA	AA	AA	AA
SCRI_RS_206266	2H	733178052	BB	BB	BB	AA	AA	AA	AA	AA	AA	BB	BB	BB	AA	BB	BB	AA	BB	BB	AA	AA	AA	AA	AA	AA	AA	AA	BB	BB	BB	BB	AA	AA	AA	BB	BB	AA	BB	BB	BB	BB	AA	AA	BB	BB	BB	BB	BB
SCRI_RS_157555	2H	733463485	AA	AA	AA	AA	AA	AA	AA	AA	AA	AA	BB	AA	AA	BB	AA	AA	AA	AA	AA	AA	AA	AA	AA	AA	AA	AA	AA	AA	AA	BB	AA	AA	AA	AA	AA	AA	AA	AA	AA	AA	AA	AA	AA	AA	AA	AA	AA
BOPA1_3608-2133	2H	733665593	AA	AA	AA	BB	BB	BB	BB	AA	BB	AA	AA	AA	AA	AA	AA	BB	AA	AA	BB	BB	BB	BB	BB	BB	BB	BB	AA	AA	AA	AA	AB	AA	BB	AA	AA	AA	AA	AA	AA	AA	BB	BB	AA	AA	AA	AA	AA
SCRI_RS_106163	2H	733666938	AA	AA	AA	BB	BB	BB	BB	AA	BB	AA	AA	AA	AA	AA	AA	BB	AA	AA	BB	BB	BB	BB	BB	BB	BB	BB	AA	AA	AA	AA	AB	AA	BB	AA	AA	AA	AA	AA	AA	AA	BB	BB	AA	AA	AA	AA	AA
BOPA2_12_10915	2H	733690796	BB	BB	BB	BB	BB	BB	BB	AA	BB	BB	BB	BB	AA	BB	BB	BB	BB	BB	BB	BB	BB	BB	BB	BB	BB	BB	BB	BB	BB	BB	AB	AA	BB	BB	BB	AA	BB	BB	BB	BB	BB	BB	BB	BB	BB	BB	BB
SCRI_RS_194441	2H	734129247	BB	BB	BB	AA	AA	AA	AA	AA	AA	BB	AA	BB	AA	BB	BB	AA	BB	AA	AA	AA	AA	AA	AA	AA	AA	AA	BB	BB	BB	AA	AA	AA	AA	BB	BB	AA	BB	BB	BB	BB	AA	AA	BB	BB	BB	BB	BB
SCRI_RS_148699	2H	734129425	AA	AA	AA	BB	BB	BB	BB	BB	BB	AA	BB	BB	BB	AA	BB	BB	AA	BB	BB	BB	BB	BB	BB	BB	BB	BB	AA	AA	AA	BB	BB	BB	BB	AA	AA	BB	AA	BB	AA	AA	BB	BB	BB	AA	BB	BB	AA
SCRI_RS_179544	2H	734855505	AA	AA	AA	BB	BB	BB	BB	BB	AA	AA	AA	AA	BB	AA	AA	BB	AA	AA	BB	BB	BB	BB	AA	BB	BB	BB	AA	AA	AA	AA	NN	AA	BB	AA	AA	AA	AA	AA	AA	AA	AA	BB	AA	AA	AA	AA	AA
SCRI_RS_158072	2H	735083483	BB	BB	BB	BB	BB	BB	BB	BB	AA	BB	AA	BB	BB	BB	BB	BB	BB	AA	BB	BB	BB	BB	AA	BB	BB	BB	BB	BB	BB	AA	AB	AA	BB	BB	BB	AA	BB	BB	BB	BB	AA	BB	BB	BB	BB	BB	BB
SCRI_RS_7219	2H	735116267	BB	BB	BB	BB	BB	BB	BB	BB	AA	BB	AA	BB	BB	BB	BB	BB	BB	AA	BB	BB	BB	BB	AA	BB	BB	BB	BB	BB	BB	AA	AB	AA	BB	BB	BB	AA	BB	BB	BB	BB	AA	BB	BB	BB	BB	BB	BB
SCRI_RS_161490	2H	735203016	AA	AA	AA	AA	AA	AA	AA	AA	AA	AA	AA	AA	AA	AA	AA	AA	AA	AA	AA	AA	AA	AA	AA	AA	AA	AA	AA	AA	AA	AA	AA	AA	AA	AA	AA	AA	AA	AA	AA	AA	AA	AA	AA	AA	AA	AA	AA
BOPA2_12_31209	2H	735228888	BB	BB	BB	BB	BB	BB	BB	BB	AA	BB	AA	BB	BB	BB	BB	BB	BB	AA	BB	BB	BB	BB	AA	BB	BB	BB	BB	BB	BB	AA	AB	AA	BB	BB	BB	AA	BB	BB	BB	BB	AA	BB	BB	BB	BB	BB	BB
SCRI_RS_227994	2H	735300247	BB	BB	BB	BB	BB	BB	BB	BB	AA	BB	AA	BB	BB	BB	BB	BB	BB	AA	BB	BB	BB	BB	AA	BB	BB	BB	BB	BB	BB	AA	AB	AA	BB	BB	BB	AA	BB	BB	BB	BB	AA	BB	BB	BB	BB	BB	BB
SCRI_RS_208720	2H	735301603	AA	AA	AA	AA	AA	AA	AA	AA	AA	AA	AA	AA	AA	AA	AA	AA	AA	AA	AA	AA	AA	AA	AA	AA	AA	AA	AA	AA	AA	AA	AA	AA	AA	AA	AA	AA	AA	AA	AA	AA	AA	AA	AA	AA	AA	AA	AA
BOPA2_12_31461	2H	735736636	BB	BB	BB	BB	BB	BB	BB	BB	BB	BB	BB	BB	BB	BB	BB	BB	BB	BB	BB	BB	BB	BB	BB	BB	BB	BB	BB	BB	BB	BB	BB	BB	BB	BB	BB	BB	BB	BB	BB	BB	BB	BB	BB	BB	BB	BB	BB
SCRI_RS_13322	2H	736214249	BB	BB	BB	BB	BB	BB	BB	BB	AA	BB	AA	BB	BB	BB	BB	BB	BB	AA	BB	BB	BB	BB	AA	BB	BB	BB	BB	BB	BB	AA	AB	AA	BB	BB	BB	AA	BB	BB	BB	BB	AA	BB	BB	BB	BB	BB	BB
SCRI_RS_163464	2H	736753081	BB	BB	BB	BB	BB	BB	BB	BB	BB	BB	AA	BB	BB	BB	BB	BB	BB	AA	BB	BB	BB	BB	BB	BB	BB	BB	BB	BB	BB	AA	BB	BB	BB	BB	BB	BB	BB	BB	BB	BB	BB	BB	BB	BB	BB	BB	BB
BOPA1_3179-497	2H	737024225	BB	BB	BB	BB	BB	BB	BB	BB	AA	BB	AA	BB	BB	BB	BB	BB	BB	AA	BB	BB	BB	BB	AA	BB	BB	BB	BB	BB	BB	AA	AB	AA	BB	BB	BB	AA	BB	BB	BB	BB	AA	BB	BB	BB	BB	BB	BB
BOPA1_ABC10785-1-1-82	2H	737639571	BB	BB	BB	BB	BB	BB	BB	BB	AA	BB	AA	BB	BB	BB	BB	BB	BB	AA	BB	BB	BB	BB	AA	BB	BB	BB	BB	BB	BB	AA	AB	AA	BB	BB	BB	AA	BB	BB	BB	BB	AA	BB	BB	BB	BB	BB	BB
BOPA1_6157-1233	2H	737661737	BB	BB	BB	BB	BB	BB	BB	BB	AA	BB	AA	BB	BB	BB	BB	BB	BB	AA	BB	BB	BB	BB	AA	BB	BB	BB	BB	BB	BB	AA	AB	AA	BB	BB	BB	AA	BB	BB	BB	BB	AA	BB	BB	BB	BB	BB	BB
BOPA2_12_30914	2H	737969092	BB	BB	BB	BB	BB	BB	BB	AA	AA	BB	AA	BB	AA	BB	BB	BB	BB	AA	BB	BB	BB	BB	AA	BB	BB	BB	BB	BB	BB	AA	AB	AA	BB	BB	BB	AA	BB	BB	BB	BB	AA	BB	BB	BB	BB	BB	BB
SCRI_RS_230951	2H	738322635	BB	BB	BB	AA	AA	AA	AA	AA	AA	AA	AA	BB	AA	BB	BB	AA	BB	AA	AA	AA	AA	AA	AA	AA	AA	AA	BB	BB	BB	AA	AA	AA	AA	BB	BB	AA	BB	BB	BB	BB	AA	AA	BB	BB	BB	BB	BB
SCRI_RS_740	2H	738323602	AA	AA	AA	BB	BB	BB	BB	BB	BB	BB	BB	AA	BB	AA	AA	BB	AA	BB	BB	BB	BB	BB	BB	BB	BB	BB	AA	AA	AA	BB	BB	BB	BB	AA	AA	BB	AA	AA	AA	AA	BB	BB	AA	AA	AA	AA	AA
BOPA1_4240-749	2H	738362550	BB	BB	BB	AA	AA	AA	AA	AA	AA	AA	AA	BB	AA	BB	BB	AA	BB	AA	AA	AA	AA	AA	AA	AA	AA	AA	BB	BB	BB	AA	AA	AA	AA	BB	BB	AA	BB	BB	BB	BB	AA	AA	BB	BB	BB	BB	BB
BOPA1_3840-348	2H	738841669	BB	AA	BB	BB	BB	BB	BB	BB	BB	BB	BB	BB	BB	BB	BB	BB	BB	BB	BB	BB	BB	BB	BB	BB	BB	BB	AA	AA	AA	BB	BB	BB	BB	BB	AA	BB	AA	BB	BB	AA	BB	BB	BB	AA	BB	BB	BB
BOPA1_3910-1648	2H	739142895	AA	AA	AA	BB	BB	BB	BB	BB	BB	BB	BB	AA	BB	AA	AA	BB	AA	BB	BB	BB	BB	BB	AA	BB	BB	BB	AA	AA	AA	BB	BB	BB	BB	AA	AA	BB	AA	AA	AA	AA	BB	BB	AA	AA	AA	AA	AA
SCRI_RS_168471	2H	739244603	AA	AA	AA	BB	BB	BB	BB	BB	BB	BB	BB	AA	BB	AA	AA	BB	AA	BB	BB	BB	BB	BB	AA	BB	BB	BB	AA	AA	AA	BB	BB	BB	BB	AA	AA	BB	AA	AA	AA	AA	BB	BB	AA	AA	AA	AA	AA
SCRI_RS_226193	2H	740677307	BB	AA	AA	BB	BB	BB	BB	AA	AA	AA	BB	AA	AA	BB	AA	BB	AA	BB	BB	BB	BB	BB	AA	BB	BB	BB	AA	AA	AA	BB	BB	AA	BB	BB	AA	AA	AA	AA	BB	AA	AA	BB	AA	AA	AA	AA	BB
SCRI_RS_174071	2H	740991777	AA	AA	AA	AA	AA	AA	AA	AA	AA	AA	AA	AA	AA	AA	AA	AA	AA	AA	AA	AA	AA	AA	AA	AA	AA	AA	AA	AA	AA	AA	AA	AA	AA	AA	AA	AA	AA	AA	AA	AA	AA	AA	AA	AA	AA	AA	AA
SCRI_RS_114969	2H	741603109	AA	AA	AA	AA	AA	AA	AA	AA	AA	AA	AA	AA	AA	AA	AA	AA	AA	AA	AA	AA	AA	AA	AA	AA	AA	AA	AA	AA	AA	AA	AA	AA	AA	AA	AA	AA	AA	AA	AA	AA	AA	AA	AA	AA	AA	AA	AA
SCRI_RS_114673	2H	741704608	AA	AA	AA	AA	AA	AA	AA	BB	BB	AA	AA	AA	BB	AA	AA	AA	AA	AA	AA	AA	AA	AA	AA	AA	AA	AA	AA	AA	AA	AA	AB	BB	AA	AA	AA	BB	AA	AA	AA	AA	BB	AA	AA	AA	AA	AA	AA
BOPA2_12_10447	2H	742025698	BB	BB	BB	AA	AA	AA	AA	BB	BB	BB	BB	BB	BB	BB	BB	AA	BB	BB	AA	AA	AA	AA	BB	AA	AA	AA	BB	BB	BB	BB	AB	BB	AA	BB	BB	BB	BB	BB	BB	BB	BB	AA	BB	BB	BB	BB	BB
SCRI_RS_197269	2H	742046270	BB	BB	BB	BB	BB	BB	BB	BB	BB	BB	BB	BB	BB	BB	BB	BB	BB	BB	BB	BB	BB	BB	BB	BB	BB	BB	BB	BB	BB	BB	BB	BB	BB	BB	BB	BB	BB	BB	BB	BB	BB	BB	BB	BB	BB	BB	BB
BOPA1_4879-1560	2H	742203861	AA	AA	AA	AA	AA	AA	AA	AA	AA	AA	AA	AA	AA	AA	AA	AA	AA	AA	AA	AA	AA	AA	AA	AA	AA	AA	AA	AA	AA	AA	AA	AA	AA	AA	AA	AA	AA	AA	AA	AA	AA	AA	AA	AA	AA	AA	AA
BOPA1_7655-579	2H	742246828	BB	AA	AA	BB	BB	BB	BB	BB	BB	AA	BB	BB	BB	AA	BB	BB	BB	BB	BB	BB	BB	BB	AA	BB	BB	BB	AA	AA	AA	BB	AA	BB	BB	BB	AA	BB	AA	BB	BB	AA	BB	BB	BB	AA	BB	BB	BB
SCRI_RS_205658	2H	742795240	AA	BB	BB	BB	BB	BB	BB	AA	BB	BB	BB	AA	AA	BB	AA	BB	AA	BB	BB	BB	BB	BB	AA	BB	BB	BB	BB	BB	BB	BB	BB	BB	BB	AA	BB	BB	BB	AA	AA	BB	BB	BB	AA	BB	AA	AA	AA
SCRI_RS_188579	2H	742795640	BB	BB	BB	BB	BB	BB	BB	BB	BB	BB	BB	BB	BB	BB	BB	BB	BB	BB	BB	BB	BB	BB	BB	BB	BB	BB	BB	BB	BB	BB	BB	BB	BB	BB	BB	BB	BB	BB	BB	BB	BB	BB	BB	BB	BB	BB	BB
BOPA2_12_10487	2H	742811664	AA	BB	BB	BB	BB	BB	BB	AA	BB	BB	AA	BB	AA	BB	AA	BB	AA	AA	BB	BB	BB	BB	AA	BB	BB	BB	BB	BB	BB	AA	BB	BB	BB	AA	BB	BB	BB	AA	AA	BB	BB	BB	AA	BB	AA	AA	AA
SCRI_RS_192591	2H	743018950	BB	BB	BB	BB	BB	BB	BB	BB	BB	BB	AA	BB	BB	BB	BB	BB	BB	AA	BB	BB	BB	BB	BB	BB	BB	BB	BB	BB	BB	AA	BB	BB	BB	BB	BB	BB	BB	BB	BB	BB	BB	BB	BB	BB	BB	BB	BB
SCRI_RS_186925	2H	743219569	BB	AA	AA	AA	AA	AA	AA	AA	AA	AA	BB	AA	AA	AA	BB	AA	BB	BB	AA	AA	AA	AA	AA	AA	AA	AA	AA	AA	AA	BB	AA	AA	AA	BB	AA	AA	AA	BB	BB	AA	AA	AA	BB	AA	BB	BB	BB
BOPA1_ABC17314-1-1-226	2H	743219980	AA	BB	BB	BB	BB	BB	BB	BB	BB	BB	AA	BB	BB	BB	AA	BB	AA	AA	BB	BB	BB	BB	BB	BB	BB	BB	BB	BB	BB	AA	BB	BB	BB	AA	BB	BB	BB	AA	AA	BB	BB	BB	AA	BB	AA	AA	AA
SCRI_RS_138320	2H	744170802	AA	BB	BB	BB	BB	BB	BB	BB	BB	AA	AA	AA	BB	AA	AA	BB	AA	AA	BB	BB	BB	BB	BB	BB	BB	BB	BB	BB	BB	AA	BB	BB	BB	AA	BB	BB	BB	AA	AA	BB	BB	BB	AA	BB	AA	AA	AA
SCRI_RS_204274	2H	744575474	BB	BB	BB	AA	AA	AA	AA	AA	AA	AA	AA	BB	AA	AA	BB	AA	BB	AA	AA	AA	AA	AA	BB	AA	AA	AA	BB	BB	BB	AA	AA	AA	AA	BB	BB	AA	BB	BB	BB	BB	AA	AA	BB	BB	BB	BB	BB
SCRI_RS_222342	2H	744580159	BB	BB	BB	AA	AA	AA	AA	AA	AA	AA	AA	BB	AA	AA	BB	AA	BB	AA	AA	AA	AA	AA	BB	AA	AA	AA	BB	BB	BB	AA	AA	AA	AA	BB	BB	AA	BB	BB	BB	BB	AA	AA	BB	BB	BB	BB	BB
SCRI_RS_175216	2H	744582601	AA	AA	AA	BB	BB	BB	BB	BB	BB	BB	BB	AA	BB	BB	AA	BB	AA	BB	BB	BB	BB	BB	AA	BB	BB	BB	AA	AA	AA	BB	BB	BB	BB	AA	AA	BB	AA	AA	AA	AA	BB	BB	AA	AA	AA	AA	AA
BOPA1_5784-213	2H	744819956	BB	BB	BB	BB	BB	BB	BB	BB	BB	BB	BB	BB	BB	AA	BB	BB	BB	BB	BB	BB	BB	BB	BB	BB	BB	BB	BB	BB	BB	BB	BB	BB	BB	BB	BB	BB	BB	BB	BB	BB	BB	BB	BB	BB	BB	BB	BB
SCRI_RS_161636	2H	744897600	BB	BB	BB	BB	BB	BB	BB	BB	BB	BB	BB	BB	BB	AA	BB	BB	BB	BB	BB	BB	BB	BB	BB	BB	BB	BB	BB	BB	BB	BB	BB	BB	BB	BB	BB	BB	BB	BB	BB	BB	BB	BB	BB	BB	BB	BB	BB
SCRI_RS_10006	2H	744901710	AA	AA	AA	BB	BB	BB	BB	BB	BB	BB	BB	AA	BB	AA	AA	AA	AA	BB	BB	BB	BB	BB	AA	BB	BB	BB	AA	AA	AA	BB	BB	BB	BB	AA	AA	AA	AA	AA	AA	AA	BB	BB	AA	AA	AA	AA	AA
SCRI_RS_155544	2H	745234010	BB	AA	BB	BB	BB	BB	BB	BB	BB	BB	BB	AA	BB	BB	BB	BB	AA	BB	BB	BB	BB	BB	BB	BB	BB	BB	AA	AA	AA	BB	BB	BB	BB	BB	AA	AA	AA	BB	BB	AA	BB	BB	BB	AA	BB	BB	BB
BOPA1_8586-1221	2H	745335865	AA	BB	BB	AA	AA	AA	AA	AA	AA	AA	BB	BB	AA	AA	BB	AA	BB	BB	AA	AA	AA	AA	AA	AA	AA	AA	BB	BB	BB	BB	AA	AA	AA	BB	BB	BB	BB	BB	AA	BB	AA	AA	BB	BB	BB	BB	AA
SCRI_RS_230497	2H	746332766	BB	BB	AA	BB	BB	BB	BB	BB	BB	BB	BB	AA	BB	BB	BB	BB	BB	BB	BB	BB	BB	BB	BB	BB	BB	BB	AA	BB	AA	BB	BB	BB	BB	AA	BB	BB	AA	BB	BB	BB	BB	BB	BB	BB	AB	BB	BB
SCRI_RS_154135	2H	746372737	BB	BB	AA	BB	BB	BB	BB	BB	BB	BB	AA	AA	BB	BB	BB	BB	BB	AA	BB	BB	BB	BB	BB	BB	BB	BB	AA	BB	AA	AA	BB	BB	BB	AA	BB	BB	AA	BB	BB	BB	BB	BB	BB	BB	AB	BB	BB
SCRI_RS_194653	2H	746375935	AA	BB	BB	AA	AA	AA	AA	BB	BB	BB	BB	BB	BB	BB	BB	AA	AA	BB	AA	AA	AA	AA	AA	AA	AA	AA	BB	AA	BB	BB	AA	AA	AA	BB	BB	BB	BB	BB	AA	BB	BB	AA	BB	BB	BB	BB	AA
SCRI_RS_156819	2H	746376979	BB	AA	AA	BB	BB	BB	BB	AA	AA	AA	AA	AA	AA	AA	AA	BB	BB	AA	BB	BB	BB	BB	BB	BB	BB	BB	AA	BB	AA	AA	BB	BB	BB	AA	AA	AA	AA	AA	BB	AA	AA	BB	AA	AA	AA	AA	BB
SCRI_RS_139073	2H	746569271	BB	BB	AA	BB	BB	BB	BB	BB	BB	BB	BB	BB	BB	BB	BB	BB	BB	BB	BB	BB	BB	BB	BB	BB	BB	BB	AA	BB	AA	BB	BB	BB	BB	AA	BB	BB	AA	BB	BB	BB	BB	BB	BB	BB	BB	BB	BB
SCRI_RS_207267	2H	746666818	BB	BB	BB	BB	BB	BB	BB	BB	AA	BB	BB	BB	BB	BB	BB	BB	BB	BB	BB	BB	BB	BB	BB	BB	BB	BB	BB	BB	BB	BB	BB	BB	BB	BB	BB	BB	BB	BB	BB	BB	BB	BB	BB	BB	BB	BB	BB
SCRI_RS_208292	2H	746671647	BB	BB	AA	BB	BB	BB	BB	BB	BB	BB	BB	BB	BB	BB	BB	BB	BB	BB	BB	BB	BB	BB	BB	BB	BB	BB	AA	BB	AA	BB	BB	BB	BB	AA	BB	BB	AA	BB	BB	BB	BB	BB	BB	BB	BB	BB	BB
SCRI_RS_174077	2H	746743804	BB	BB	BB	BB	BB	BB	BB	BB	AA	BB	BB	BB	BB	BB	BB	BB	BB	BB	BB	BB	BB	BB	BB	BB	BB	BB	BB	BB	BB	BB	BB	BB	BB	BB	BB	BB	BB	BB	BB	BB	BB	BB	BB	BB	BB	BB	BB
SCRI_RS_156013	2H	747128890	BB	AA	AA	BB	BB	BB	BB	AA	BB	AA	AA	BB	AA	AA	AA	AA	AA	BB	BB	BB	BB	BB	BB	BB	BB	BB	AA	AA	AA	BB	BB	BB	BB	AA	AA	AA	AA	AA	BB	AA	BB	BB	AA	AA	AB	AA	BB
SCRI_RS_224822	2H	747296452	AA	BB	BB	AA	AA	AA	AA	BB	AA	BB	BB	AA	BB	BB	BB	BB	BB	AA	AA	AA	AA	AA	AA	AA	AA	AA	BB	BB	BB	AA	AA	AA	AA	BB	BB	BB	BB	BB	AA	BB	AA	AA	BB	BB	AB	BB	AA
BOPA1_5483-787	2H	747547912	BB	AA	AA	BB	BB	BB	BB	AA	BB	AA	AA	BB	AA	AA	AA	AA	AA	AA	BB	BB	BB	BB	BB	BB	BB	BB	AA	AA	AA	AA	BB	BB	BB	AA	AA	AA	AA	AA	BB	AA	BB	BB	AA	AA	AB	AA	BB
SCRI_RS_174037	2H	748490754	AA	BB	BB	BB	BB	BB	BB	BB	AA	BB	BB	AA	BB	BB	BB	BB	BB	BB	BB	BB	BB	BB	BB	BB	BB	BB	BB	BB	BB	BB	AA	AA	BB	BB	BB	BB	BB	BB	AA	BB	BB	BB	AA	BB	AB	BB	AA
SCRI_RS_134343	2H	749601137	AA	AA	AA	BB	BB	BB	BB	BB	AA	AA	AA	AA	BB	AA	AA	BB	AA	AA	BB	BB	BB	BB	BB	BB	BB	BB	AA	AA	AA	AA	BB	BB	BB	AA	AA	AA	AA	AA	AA	AA	BB	BB	BB	AA	AA	AA	AA
BOPA1_9668-422	2H	749741791	AA	AA	AA	AA	AA	AA	AA	AA	AA	AA	AA	AA	AA	AA	AA	AA	AA	AA	AA	AA	AA	AA	AA	AA	AA	AA	AA	AA	AA	AA	AA	AA	AA	AA	AA	AA	AA	AA	AA	AA	AA	AA	AA	AA	AA	AA	AA
BOPA2_12_30822	2H	750115249	BB	BB	BB	BB	BB	BB	BB	BB	AA	BB	BB	BB	BB	BB	BB	BB	BB	BB	BB	BB	BB	BB	BB	BB	BB	BB	BB	BB	BB	BB	BB	BB	BB	BB	BB	BB	BB	BB	BB	BB	BB	BB	BB	BB	BB	BB	BB
BOPA2_12_30823	2H	750115488	BB	AA	BB	AA	AA	AA	AA	AA	AA	AA	AA	AA	AA	AA	AA	AA	BB	AA	AA	AA	AA	AA	BB	AA	AA	AA	BB	BB	BB	AA	BB	BB	AA	BB	AA	AA	BB	AA	BB	AA	AA	AA	BB	AA	AA	AA	BB
SCRI_RS_116590	2H	750406364	AA	BB	AA	AA	AA	AA	AA	AA	AA	BB	BB	BB	AA	BB	BB	AA	AA	BB	AA	AA	AA	AA	AA	AA	AA	AA	AA	AA	AA	BB	AA	AA	AA	AA	BB	BB	AA	BB	AA	BB	AA	AA	AA	BB	BB	BB	AA
SCRI_RS_88704	2H	750406364	BB	BB	BB	AA	AA	AA	AA	BB	BB	BB	BB	BB	BB	BB	BB	AA	BB	BB	AA	AA	AA	AA	BB	AA	AA	AA	BB	BB	BB	BB	BB	BB	AA	BB	AA	BB	BB	BB	BB	BB	BB	AA	BB	BB	BB	BB	BB
BOPA1_570-1376	2H	750535069	BB	BB	AA	BB	BB	BB	BB	AA	AA	AA	AA	AA	AA	AA	BB	BB	AA	AA	BB	BB	BB	BB	BB	BB	BB	BB	AA	AA	AA	AA	BB	BB	BB	AA	BB	BB	AA	BB	BB	BB	BB	BB	BB	BB	AB	BB	BB
SCRI_RS_141500	2H	750612710	BB	AA	AA	BB	BB	BB	BB	AA	AA	AA	AA	AA	AA	AA	AA	BB	AA	AA	BB	BB	BB	BB	BB	BB	BB	BB	AA	AA	AA	AA	BB	BB	BB	AA	AA	AA	AA	AA	BB	AA	BB	BB	BB	AA	AA	AA	BB
SCRI_RS_153293	2H	750619385	AA	BB	BB	AA	AA	AA	AA	BB	BB	BB	BB	BB	BB	BB	BB	AA	BB	BB	AA	AA	AA	AA	AA	AA	AA	AA	BB	BB	BB	BB	AA	AA	AA	BB	BB	BB	BB	BB	AA	BB	AA	AA	AA	BB	BB	BB	AA
SCRI_RS_200267	2H	750681540	BB	AA	AA	BB	BB	BB	BB	AA	BB	AA	AA	AA	AA	AA	AA	BB	AA	AA	BB	BB	BB	BB	BB	BB	BB	BB	AA	AA	AA	AA	BB	AA	BB	AA	AA	AA	AA	AA	BB	AA	AA	BB	BB	AA	AA	AA	BB
SCRI_RS_147278	2H	750745790	AA	AA	AA	BB	BB	BB	BB	BB	BB	BB	BB	BB	BB	BB	AA	BB	BB	AA	BB	BB	BB	BB	BB	BB	BB	BB	AA	BB	AA	BB	BB	BB	BB	BB	AA	AA	AA	AA	AA	AA	BB	BB	BB	AA	AA	AA	AA
SCRI_RS_15119	2H	751132334	BB	BB	BB	AA	AA	AA	AA	AA	AA	AA	AA	BB	AA	BB	BB	AA	BB	AA	AA	AA	AA	AA	AA	AA	AA	AA	BB	BB	BB	AA	AA	AA	AA	BB	BB	BB	BB	BB	BB	BB	AA	AA	AA	BB	BB	BB	BB
SCRI_RS_152274	2H	751205588	AA	BB	AA	BB	BB	BB	BB	AA	AA	AA	AA	BB	AA	BB	BB	AA	BB	AA	BB	BB	BB	BB	AA	BB	BB	BB	AA	BB	AA	AA	AA	AA	BB	AA	BB	BB	AA	BB	AA	BB	AA	BB	AA	BB	BB	BB	AA
BOPA1_1283-332	2H	751886789	BB	BB	BB	BB	BB	BB	BB	BB	BB	AA	BB	BB	BB	BB	BB	BB	BB	BB	BB	BB	BB	BB	BB	BB	BB	BB	BB	BB	BB	BB	BB	BB	BB	BB	BB	BB	BB	BB	BB	BB	BB	BB	BB	BB	BB	BB	BB
SCRI_RS_188722	2H	751988759	AA	AA	AA	BB	BB	BB	BB	AA	AA	BB	AA	AA	AA	AA	AA	AA	AA	AA	BB	BB	BB	BB	AA	BB	BB	BB	AA	AA	AA	AA	AA	AA	BB	AA	AA	AA	AA	AA	AA	AA	AA	BB	AA	AA	AA	AA	AA
SCRI_RS_165449	2H	751995231	BB	BB	BB	BB	BB	BB	BB	AA	BB	BB	BB	BB	AA	BB	BB	AA	BB	BB	BB	BB	BB	BB	AA	BB	BB	BB	BB	BB	BB	BB	AA	AA	BB	BB	BB	BB	BB	BB	BB	BB	AA	BB	AA	BB	BB	BB	BB
SCRI_RS_13450	2H	752001010	AA	AB	AA	BB	BB	BB	BB	BB	AA	AA	AA	AA	BB	AA	AA	BB	AA	AA	BB	BB	BB	BB	BB	BB	BB	BB	AA	AA	AA	AA	BB	BB	BB	AA	AA	AA	AA	AA	AA	AA	BB	BB	BB	AA	AA	AA	AA
SCRI_RS_171198	2H	752588057	AA	AA	AA	BB	BB	BB	BB	BB	BB	AA	AA	BB	BB	BB	AA	BB	AA	AA	BB	BB	BB	BB	BB	BB	BB	BB	BB	AA	BB	AA	BB	BB	BB	AA	AA	AA	BB	AA	AA	AA	BB	BB	BB	AA	AB	AA	AA
SCRI_RS_122297	2H	752594598	BB	BB	BB	AA	AA	AA	AA	AA	AA	BB	BB	BB	AA	BB	BB	AA	BB	BB	AA	AA	AA	AA	AA	AA	AA	AA	BB	BB	BB	BB	AA	AA	AA	BB	BB	BB	BB	BB	BB	BB	AA	AA	AA	BB	BB	BB	BB
BOPA2_12_31527	2H	752961392	BB	BB	BB	AA	AA	AA	AA	AA	AA	BB	BB	BB	AA	BB	BB	AA	BB	BB	AA	AA	AA	AA	AA	AA	AA	AA	BB	BB	BB	AA	AA	AA	AA	BB	BB	BB	BB	BB	BB	BB	AA	AA	AA	BB	BB	BB	BB
SCRI_RS_149233	2H	753283306	BB	BB	BB	AA	AA	BB	AA	AA	BB	AA	AA	BB	AA	BB	BB	BB	BB	AA	AA	AA	AA	AA	BB	AA	AA	AA	BB	BB	BB	AA	AA	BB	AA	BB	BB	BB	BB	BB	BB	BB	BB	AA	BB	BB	BB	BB	BB
SCRI_RS_223188	2H	753729511	BB	BB	BB	AA	AA	BB	AA	BB	BB	AA	BB	BB	BB	AA	BB	BB	BB	BB	AA	AA	AA	AA	BB	AA	AA	AA	BB	BB	BB	BB	AA	BB	AA	BB	AA	BB	BB	BB	BB	BB	BB	AA	BB	BB	BB	BB	BB
BOPA1_3450-692	2H	754535231	AA	AA	AA	AA	AA	AA	AA	AA	AA	AA	AA	AA	AA	AA	AA	AA	AA	AA	AA	AA	AA	AA	AA	AA	AA	AA	AA	AA	AA	AA	AA	AA	AA	BB	AA	AA	AA	AA	AA	AA	AA	AA	AA	AA	AA	AA	AA
SCRI_RS_172136	2H	754634029	BB	BB	BB	BB	BB	BB	BB	BB	BB	BB	BB	BB	BB	BB	BB	BB	BB	BB	BB	BB	BB	BB	BB	BB	BB	BB	BB	BB	BB	BB	BB	AA	BB	BB	BB	BB	BB	BB	BB	BB	AA	BB	AA	BB	BB	BB	BB
BOPA2_12_10937	2H	754651625	AA	AA	AA	AA	AA	AA	AA	AA	AA	AA	AA	AA	AA	AA	AA	AA	AA	AA	AA	AA	AA	AA	AA	AA	AA	AA	AA	AA	AA	AA	AA	BB	AA	AA	AA	AA	AA	AA	AA	AA	BB	AA	BB	AA	AA	AA	AA
SCRI_RS_73620	2H	754739176	BB	BB	BB	BB	BB	BB	BB	BB	BB	BB	BB	BB	BB	BB	BB	BB	BB	BB	BB	BB	BB	BB	BB	BB	BB	BB	BB	BB	BB	BB	BB	AA	BB	BB	BB	BB	BB	BB	BB	BB	AA	BB	AA	BB	BB	BB	BB
SCRI_RS_159526	2H	754873656	AA	AA	BB	AA	AA	AA	AA	AA	AA	BB	BB	BB	AA	BB	AA	AA	AA	BB	AA	AA	AA	AA	BB	AA	AA	AA	BB	AA	BB	BB	AA	BB	AA	BB	AA	AA	BB	AA	AA	AA	AA	AA	BB	AA	AB	AA	AA
SCRI_RS_119718	2H	754882384	AA	AA	AA	AA	AA	AA	AA	AA	AA	AA	AA	AA	AA	AA	AA	AA	AA	AA	AA	AA	AA	AA	AA	AA	AA	AA	AA	AA	AA	AA	AA	AA	AA	BB	AA	AA	AA	AA	AA	AA	AA	AA	AA	AA	AA	AA	AA
BOPA1_5419-760	2H	755005510	AA	AA	BB	AA	AA	AA	AA	AA	AA	BB	BB	BB	AA	BB	AA	AA	AA	BB	AA	AA	AA	AA	BB	AA	AA	AA	AA	AA	AA	BB	AA	BB	AA	AA	AA	AA	AA	AA	AA	AA	AA	AA	AA	AA	AB	AA	AA
BOPA1_9910-427	2H	755079271	BB	BB	BB	BB	BB	BB	BB	BB	BB	BB	BB	BB	BB	BB	BB	BB	BB	BB	BB	BB	BB	BB	BB	BB	BB	BB	BB	BB	BB	BB	BB	AA	BB	BB	BB	BB	BB	BB	BB	BB	BB	BB	BB	BB	BB	BB	BB
BOPA1_6419-1680	2H	755094741	BB	BB	BB	BB	BB	BB	BB	BB	BB	BB	BB	BB	BB	BB	BB	BB	BB	BB	BB	BB	BB	BB	BB	BB	BB	BB	BB	BB	BB	BB	BB	AA	BB	BB	BB	BB	BB	BB	BB	BB	BB	BB	BB	BB	BB	BB	BB
SCRI_RS_227482	2H	755183681	BB	BB	BB	BB	BB	BB	BB	BB	BB	BB	BB	BB	BB	BB	BB	BB	BB	BB	BB	BB	BB	BB	BB	BB	BB	BB	AA	BB	AA	BB	BB	BB	BB	AA	BB	BB	AA	BB	BB	BB	BB	BB	BB	BB	BB	BB	BB
SCRI_RS_119848	2H	755196126	BB	BB	BB	BB	BB	BB	BB	BB	BB	BB	BB	BB	BB	BB	BB	BB	BB	NN	BB	BB	BB	BB	BB	BB	BB	BB	AA	BB	AA	BB	BB	BB	BB	AA	BB	BB	AA	BB	BB	BB	BB	BB	BB	BB	BB	BB	BB
BOPA2_12_31180	2H	755196314	AA	AA	BB	BB	BB	BB	BB	BB	BB	BB	AA	BB	BB	BB	AA	BB	AA	BB	BB	BB	BB	BB	BB	BB	BB	BB	AA	AA	AA	AA	BB	BB	BB	AA	BB	AA	AA	AA	AA	AA	BB	BB	BB	AA	AB	AA	AA
BOPA1_2592-1237	2H	755321964	AA	AA	AA	AA	AA	AA	AA	AA	AA	AA	AA	AA	AA	AA	AA	AA	AA	AA	AA	AA	AA	AA	AA	AA	AA	AA	AA	AA	AA	AA	AA	AA	AA	AA	AA	AA	AA	AA	AA	AA	AA	AA	AA	AA	AA	AA	AA
SCRI_RS_7940	2H	758385810	AA	AA	BB	BB	BB	BB	BB	BB	BB	BB	BB	BB	BB	BB	AA	BB	AA	BB	BB	BB	BB	BB	BB	BB	BB	BB	AA	AA	AA	BB	BB	BB	BB	AA	BB	AA	AA	AA	AA	AA	BB	BB	BB	AA	AB	AA	AA
SCRI_RS_169956	2H	758401712	AA	AA	AA	AA	AA	BB	AA	BB	BB	AA	AA	AA	BB	AA	AA	BB	AA	AA	AA	AA	AA	AA	AA	AA	AA	AA	AA	AA	AA	AA	AB	BB	AA	AA	AA	AA	AA	AA	AA	AA	BB	AA	BB	AA	AA	AA	AA
SCRI_RS_158043	2H	758650112	AA	AA	BB	BB	BB	BB	BB	BB	BB	BB	BB	BB	BB	BB	AA	BB	AA	BB	BB	BB	BB	BB	BB	BB	BB	BB	AA	AA	AA	BB	BB	BB	BB	AA	BB	AA	AA	AA	AA	AA	BB	BB	BB	AA	AB	AA	AA
SCRI_RS_195051	2H	758799613	BB	BB	AA	BB	BB	AA	BB	AA	AA	AA	AA	AA	AA	AA	BB	AA	BB	AA	BB	BB	BB	BB	AA	BB	BB	BB	BB	BB	BB	AA	BB	BB	BB	BB	BB	BB	BB	BB	BB	BB	BB	BB	BB	BB	AA	BB	BB
BOPA1_1344-930	2H	758851028	AA	AA	BB	BB	BB	AA	BB	AA	BB	BB	BB	BB	AA	BB	AA	AA	AA	BB	BB	BB	BB	BB	AA	BB	BB	BB	AA	AA	AA	BB	BB	BB	BB	BB	BB	AA	AA	AA	AA	AA	AA	BB	BB	AA	AB	AA	AA
SCRI_RS_161224	2H	759011200	BB	BB	BB	AA	AA	BB	AA	BB	AA	BB	BB	BB	BB	BB	BB	BB	BB	BB	AA	AA	AA	AA	BB	AA	AA	AA	BB	BB	BB	BB	AB	BB	AA	AA	AA	BB	BB	BB	BB	BB	BB	AA	BB	BB	BB	BB	BB
SCRI_RS_119279	2H	759146851	BB	BB	BB	AA	AA	AA	AA	AA	AA	BB	AA	AA	AA	BB	BB	AA	BB	AA	AA	AA	AA	AA	BB	AA	AA	AA	BB	BB	BB	AA	AA	AA	AA	AA	AA	BB	BB	BB	BB	BB	AA	AA	AA	BB	AB	BB	BB
SCRI_RS_142982	2H	759162860	BB	BB	BB	BB	BB	BB	BB	BB	AA	BB	BB	BB	BB	BB	BB	BB	BB	BB	BB	BB	BB	BB	BB	BB	BB	BB	BB	BB	BB	BB	BB	BB	BB	AA	BB	BB	BB	BB	BB	BB	BB	BB	BB	BB	BB	BB	BB
SCRI_RS_139106	2H	759281896	BB	BB	BB	AA	AA	BB	AA	BB	AA	BB	BB	BB	BB	BB	BB	BB	BB	BB	AA	AA	AA	AA	BB	AA	AA	AA	BB	BB	BB	BB	AB	BB	AA	AA	AA	BB	BB	BB	BB	BB	BB	AA	BB	BB	BB	BB	BB
SCRI_RS_139115	2H	759282684	BB	BB	BB	AA	AA	BB	AA	BB	AA	BB	BB	BB	BB	BB	BB	BB	BB	BB	AA	AA	AA	AA	BB	AA	AA	AA	BB	BB	BB	BB	AB	BB	AA	AA	AA	BB	BB	BB	BB	BB	BB	AA	BB	BB	BB	BB	BB
SCRI_RS_227525	2H	759290312	AA	AA	AA	BB	BB	AA	BB	AA	BB	AA	BB	BB	AA	AA	AA	AA	AA	BB	BB	BB	BB	BB	AA	BB	BB	BB	AA	AA	AA	BB	BB	BB	BB	BB	BB	AA	AA	AA	AA	AA	AA	BB	BB	AA	AB	AA	AA
SCRI_RS_236521	2H	759411972	AA	AA	AA	BB	BB	AA	BB	AA	BB	AA	BB	AA	AA	AA	AA	AA	AA	BB	BB	BB	BB	BB	AA	BB	BB	BB	AA	AA	AA	BB	AB	AA	BB	BB	BB	AA	AA	AA	AA	AA	AA	BB	AA	AA	AA	AA	AA
SCRI_RS_140931	2H	759834095	BB	BB	BB	BB	BB	BB	BB	BB	AA	BB	AA	BB	BB	BB	BB	BB	BB	AA	BB	BB	BB	BB	BB	BB	BB	BB	BB	BB	BB	AA	BB	BB	BB	AA	BB	BB	BB	BB	BB	BB	BB	BB	BB	BB	BB	BB	BB
SCRI_RS_170753	2H	760113751	BB	BB	BB	AA	AA	AA	AA	BB	AA	BB	BB	BB	BB	BB	BB	AA	BB	BB	AA	AA	AA	AA	BB	AA	AA	AA	BB	BB	BB	BB	AA	AA	AA	BB	AA	BB	BB	BB	BB	BB	AA	AA	AA	BB	BB	BB	BB
SCRI_RS_169970	2H	760139800	BB	BB	BB	AA	AA	AA	AA	BB	AA	BB	BB	BB	BB	BB	BB	AA	BB	BB	AA	AA	AA	AA	BB	AA	AA	AA	BB	BB	BB	BB	AA	AA	AA	BB	AA	BB	BB	BB	BB	BB	AA	AA	AA	BB	BB	BB	BB
SCRI_RS_204579	2H	760247550	AA	AA	AA	AA	AA	AA	AA	AA	BB	AA	AA	AA	AA	AA	AA	AA	AA	BB	AA	AA	AA	AA	AA	AA	AA	AA	AA	AA	AA	AA	AB	BB	AA	AA	AA	AA	AA	AA	AA	AA	AA	AA	BB	AA	AA	AA	AA
BOPA1_1449-1103	2H	760432950	BB	BB	BB	AA	AA	BB	AA	BB	BB	BB	BB	BB	BB	BB	BB	BB	BB	BB	AA	AA	AA	AA	BB	AA	AA	AA	BB	BB	BB	BB	AA	AA	AA	BB	AA	BB	BB	BB	BB	BB	BB	AA	AA	BB	BB	BB	BB
SCRI_RS_231015	2H	760692855	BB	BB	BB	AA	AA	BB	AA	BB	BB	BB	BB	BB	BB	BB	BB	BB	BB	BB	AA	AA	AA	AA	BB	AA	AA	AA	BB	BB	BB	BB	AA	AA	AA	BB	AA	BB	BB	BB	BB	BB	BB	AA	AA	BB	BB	BB	BB
SCRI_RS_223897	2H	760693747	BB	BB	BB	BB	BB	BB	BB	BB	BB	BB	BB	BB	BB	BB	BB	BB	BB	BB	BB	BB	BB	BB	BB	BB	BB	BB	BB	BB	BB	BB	BB	BB	BB	BB	BB	BB	BB	BB	BB	BB	BB	BB	BB	BB	BB	BB	BB
BOPA1_4100-1047	2H	760725228	AA	AA	AA	AA	AA	AA	AA	AA	AA	AA	AA	AA	AA	AA	AA	AA	AA	AA	AA	AA	AA	AA	AA	AA	AA	AA	AA	AA	AA	AA	AA	AA	AA	AA	AA	AA	AA	AA	AA	AA	AA	AA	AA	AA	AA	AA	AA
SCRI_RS_159536	2H	760762167	AA	AA	AA	BB	BB	BB	BB	AA	BB	AA	BB	AA	AA	AA	AA	BB	AA	BB	BB	BB	BB	BB	AA	BB	BB	BB	AA	AA	AA	BB	BB	BB	BB	AA	BB	AA	AA	AA	AA	AA	BB	BB	BB	AA	AA	AA	AA
SCRI_RS_205992	2H	760982563	BB	BB	BB	AA	AA	AA	AA	BB	BB	BB	AA	BB	BB	BB	BB	AA	BB	AA	AA	AA	AA	AA	BB	AA	AA	AA	BB	BB	BB	AA	AA	AA	AA	BB	AA	BB	BB	BB	BB	BB	AA	AA	AA	BB	BB	BB	BB
SCRI_RS_186760	2H	761109054	BB	BB	BB	BB	BB	BB	BB	BB	BB	BB	BB	BB	BB	BB	BB	BB	BB	BB	BB	BB	BB	BB	BB	BB	BB	BB	BB	BB	BB	BB	BB	BB	BB	BB	BB	BB	BB	BB	BB	BB	AA	BB	BB	BB	BB	BB	BB
SCRI_RS_161538	2H	761142839	BB	BB	BB	BB	BB	BB	BB	BB	BB	BB	BB	BB	BB	BB	BB	BB	BB	BB	BB	BB	BB	BB	BB	BB	BB	BB	BB	BB	BB	AA	AB	AB	BB	BB	BB	BB	BB	BB	BB	BB	BB	BB	AA	BB	BB	BB	BB
BOPA1_9426-490	2H	761624420	BB	BB	BB	AA	AA	AA	AA	BB	AA	BB	BB	BB	BB	BB	BB	AA	BB	BB	AA	AA	AA	AA	BB	AA	AA	AA	BB	BB	BB	AA	AB	BB	AA	BB	AA	BB	BB	BB	BB	BB	AA	AA	BB	BB	BB	BB	BB
BOPA2_12_30378	2H	762152399	AA	AA	AA	BB	BB	BB	BB	AA	AA	AA	BB	AA	AA	AA	AA	BB	AA	BB	BB	BB	BB	NN	AA	BB	BB	BB	AA	AA	AA	BB	AA	AA	BB	AA	BB	AA	AA	AA	AA	AA	BB	BB	AA	AA	AA	AA	AA
BOPA2_12_21496	2H	762706339	AA	AA	AA	BB	BB	AA	BB	AA	AA	AA	AA	AA	AA	AA	AA	AA	AA	AA	BB	BB	BB	BB	AA	BB	BB	BB	AA	AA	AA	AA	AA	AA	BB	AA	BB	AA	AA	AA	AA	AA	AA	BB	AA	AA	AA	AA	AA
SCRI_RS_156075	2H	763763691	BB	BB	BB	BB	BB	BB	BB	BB	BB	BB	AA	BB	BB	BB	BB	BB	BB	AA	BB	BB	BB	BB	BB	BB	BB	BB	BB	BB	BB	AA	BB	BB	BB	BB	BB	BB	BB	BB	BB	BB	BB	BB	BB	BB	BB	BB	BB
SCRI_RS_123364	2H	763961506	BB	BB	BB	AA	AA	AA	AA	AA	AA	BB	AA	BB	AA	BB	BB	AA	BB	AA	AA	AA	AA	AA	BB	AA	AA	AA	BB	BB	BB	AA	AA	AA	AA	BB	AA	BB	BB	BB	BB	BB	AA	AA	AA	BB	BB	BB	BB
SCRI_RS_8671	2H	764280438	BB	BB	BB	AA	AA	AA	AA	AA	AA	BB	BB	BB	AA	BB	BB	AA	BB	BB	AA	AA	AA	AA	BB	AA	AA	AA	BB	BB	BB	BB	BB	BB	AA	BB	AA	BB	BB	BB	BB	BB	BB	AA	BB	BB	BB	BB	BB
SCRI_RS_8637	2H	765155001	BB	BB	AA	AA	AA	AA	AA	BB	BB	BB	AA	BB	BB	BB	BB	AA	BB	AA	AA	AA	AA	AA	BB	AA	AA	AA	BB	BB	BB	AA	AA	BB	AA	BB	AA	BB	BB	BB	BB	BB	BB	AA	AA	BB	BB	BB	BB
SCRI_RS_165239	2H	765630185	AA	AA	AA	AA	AA	AA	AA	AA	AA	AA	AA	AA	AA	AA	AA	AA	AA	AA	AA	AA	AA	AA	AA	AA	AA	AA	AA	AA	AA	AA	BB	AA	AA	AA	AA	AA	AA	AA	AA	AA	AA	AA	BB	AA	AA	AA	AA
SCRI_RS_196604	2H	765635785	AA	AA	BB	AA	AA	AA	AA	AA	AA	AA	BB	AA	AA	AA	AA	AA	AA	BB	AA	AA	AA	AA	AA	AA	AA	AA	BB	AA	BB	BB	AA	AA	AA	AA	AA	AA	BB	AA	AA	AA	AA	AA	AA	AA	AA	AA	AA
SCRI_RS_138848	2H	765910665	AA	AA	BB	AA	AA	AA	AA	BB	AA	AA	BB	AA	BB	AA	AA	AA	AA	BB	AA	AA	AA	AA	AA	AA	AA	AA	BB	AA	BB	BB	BB	AA	AA	AA	AA	AA	BB	AA	AA	AA	AA	AA	BB	AA	AA	AA	AA
SCRI_RS_150519	2H	766082210	AA	AA	AA	BB	BB	BB	BB	BB	BB	AA	AA	AA	BB	AA	AA	BB	AA	AA	BB	BB	BB	BB	AA	BB	BB	BB	AA	AA	AA	AA	BB	BB	BB	AA	BB	AA	AA	AA	AA	AA	BB	BB	BB	AA	AA	AA	AA
SCRI_RS_129821	2H	766143687	BB	BB	BB	BB	BB	BB	BB	BB	AA	BB	BB	BB	BB	BB	BB	BB	BB	BB	BB	BB	BB	BB	BB	BB	BB	BB	BB	BB	BB	BB	BB	BB	BB	BB	BB	BB	BB	BB	BB	BB	BB	BB	BB	BB	BB	BB	BB
SCRI_RS_196748	2H	766313198	BB	BB	AA	AA	AA	AA	AA	AA	BB	BB	AA	BB	AA	BB	BB	AA	BB	AA	AA	AA	AA	AA	BB	AA	AA	AA	AA	BB	AA	AA	BB	BB	AA	BB	AA	BB	AA	BB	BB	BB	BB	AA	BB	BB	BB	BB	BB
SCRI_RS_154153	2H	766315460	BB	BB	BB	BB	BB	BB	BB	BB	BB	BB	BB	BB	BB	BB	BB	BB	BB	BB	BB	BB	BB	BB	BB	BB	BB	BB	BB	BB	BB	BB	AA	AA	BB	BB	BB	BB	BB	BB	BB	BB	AA	BB	AA	BB	BB	BB	BB
SCRI_RS_160512	2H	766317678	AA	AA	AA	BB	BB	BB	BB	AA	BB	AA	AA	AA	AA	AA	AA	BB	AA	AA	BB	BB	BB	BB	AA	BB	BB	BB	AA	AA	AA	AA	BB	BB	BB	AA	BB	AA	AA	AA	AA	AA	BB	BB	BB	AA	AA	AA	AA
SCRI_RS_13386	2H	767055813	BB	BB	BB	BB	BB	BB	BB	AA	BB	BB	BB	BB	AA	BB	BB	BB	BB	BB	BB	BB	BB	BB	BB	BB	BB	BB	BB	BB	BB	BB	BB	BB	BB	BB	BB	BB	BB	BB	BB	BB	BB	BB	BB	BB	BB	BB	BB
BOPA2_12_20775	2H	767940256	AA	AA	AA	AA	AA	AA	AA	AA	AA	AA	AA	AA	AA	AA	AA	AA	AA	AA	AA	AA	AA	AA	AA	AA	AA	AA	AA	AA	AA	AA	BB	BB	AA	AA	AA	AA	AA	AA	AA	AA	BB	AA	BB	AA	AA	AA	AA
SCRI_RS_206020	2H	767958192	BB	BB	BB	BB	BB	BB	BB	AA	BB	BB	AA	BB	AA	BB	BB	BB	BB	AA	BB	BB	BB	BB	BB	BB	BB	BB	AA	BB	AA	AA	AA	AA	BB	BB	BB	BB	AA	BB	BB	BB	AA	BB	AA	BB	BB	BB	BB
SCRI_RS_190002	3H	598407	BB	BB	BB	AA	AA	AA	BB	BB	AA	BB	BB	BB	BB	BB	BB	AA	BB	BB	AA	AA	AA	AA	BB	AA	AA	AA	BB	BB	BB	BB	AA	BB	AA	BB	AA	AA	BB	BB	BB	BB	AA	AA	AA	BB	BB	BB	BB
SCRI_RS_1804	3H	602779	AA	AA	AA	BB	BB	BB	BB	AA	BB	AA	AA	AA	AA	AA	AA	BB	AA	AA	BB	BB	BB	BB	AA	BB	BB	BB	AA	AA	AA	AA	BB	AA	BB	AA	BB	BB	AA	AA	AA	AA	BB	BB	BB	AA	AA	AA	AA
SCRI_RS_174383	3H	691237	BB	BB	AA	BB	BB	BB	AA	BB	BB	AA	BB	BB	BB	AA	BB	BB	BB	BB	BB	BB	BB	BB	AA	BB	BB	BB	BB	BB	BB	BB	BB	BB	BB	BB	BB	BB	BB	BB	AA	BB	BB	BB	BB	BB	BB	BB	BB
SCRI_RS_148646	3H	691637	AA	AA	BB	AA	AA	AA	BB	AA	AA	BB	AA	AA	AA	BB	AA	AA	AA	AA	AA	AA	AA	AA	BB	AA	AA	AA	AA	AA	AA	AA	AA	AA	AA	AA	AA	AA	AA	AA	BB	AA	AA	AA	AA	AA	AA	AA	AA
BOPA1_5029-1423	3H	1006316	BB	BB	BB	AA	AA	AA	AA	BB	AA	BB	BB	BB	BB	BB	BB	AA	BB	BB	AA	AA	AA	AA	BB	AA	AA	AA	BB	BB	BB	BB	BB	BB	AA	BB	AA	AA	BB	BB	BB	BB	AA	AA	AA	BB	BB	BB	BB
SCRI_RS_216164	3H	1325060	AA	AA	BB	AA	AA	AA	AA	AA	AA	BB	AA	AA	AA	BB	AA	AA	AA	AA	AA	AA	AA	AA	BB	AA	AA	AA	AA	AA	AA	AA	AA	AA	AA	AA	AA	AA	AA	AA	BB	AA	AA	AA	AA	AA	AA	AA	AA
BOPA2_12_31428	3H	1367443	BB	BB	BB	AA	AA	AA	BB	BB	AA	BB	BB	BB	BB	BB	BB	AA	BB	BB	AA	AA	AA	AA	BB	AA	AA	AA	BB	BB	BB	BB	AA	BB	AA	BB	AA	AA	BB	BB	BB	BB	AA	AA	AA	BB	BB	BB	BB
SCRI_RS_168529	3H	1827910	AA	BB	BB	AA	AA	AA	AA	BB	AA	BB	AA	BB	BB	BB	BB	AA	BB	BB	AA	AA	AA	AA	BB	AA	AA	AA	BB	BB	BB	BB	BB	BB	AA	BB	AA	BB	BB	BB	BB	BB	AA	AA	AA	BB	BB	BB	BB
BOPA1_4715-810	3H	2268974	BB	BB	BB	AA	AA	AA	BB	BB	BB	BB	BB	BB	BB	BB	BB	AA	BB	BB	AA	AA	AA	AA	BB	AA	AA	AA	BB	BB	BB	BB	BB	BB	AA	BB	AA	BB	BB	BB	BB	BB	AA	AA	BB	BB	BB	BB	BB
SCRI_RS_129935	3H	2366317	AA	BB	BB	AA	AA	AA	BB	BB	BB	AA	AA	BB	BB	AA	BB	AA	BB	BB	AA	AA	AA	AA	BB	AA	AA	AA	BB	BB	BB	BB	BB	BB	AA	BB	AA	BB	BB	BB	BB	BB	AA	AA	BB	BB	BB	BB	BB
BOPA2_12_31448	3H	2471229	BB	AA	BB	BB	BB	BB	BB	AA	BB	BB	AA	AA	AA	BB	AA	BB	AA	BB	BB	BB	BB	BB	BB	BB	BB	BB	AA	AA	AA	BB	BB	AA	BB	AA	BB	BB	AA	AA	AA	AA	BB	BB	BB	AA	AA	AA	AA
SCRI_RS_67208	3H	2489073	BB	AA	AA	BB	BB	BB	AA	AA	AA	BB	AA	AA	AA	BB	AA	BB	AA	BB	BB	BB	BB	BB	AA	BB	BB	BB	AA	AA	AA	BB	AA	AA	BB	AA	BB	AA	AA	AA	AA	AA	BB	BB	AA	AA	AA	AA	AA
SCRI_RS_173491	3H	2664585	AA	BB	BB	AA	AA	AA	AA	BB	BB	AA	BB	BB	BB	AA	BB	AA	BB	BB	AA	AA	AA	AA	BB	AA	AA	AA	BB	BB	BB	BB	BB	BB	AA	BB	AA	BB	BB	BB	BB	BB	AA	AA	BB	BB	BB	BB	BB
SCRI_RS_110189	3H	3534041	AA	AA	AA	AA	AA	AA	AA	AA	AA	AA	AA	AA	AA	AA	AA	AA	AA	AA	AA	AA	AA	AA	AA	AA	AA	AA	AA	AA	AA	AA	AA	AA	AA	AA	AA	AA	AA	AA	AA	AA	AA	AA	AA	AA	AA	AA	AA
BOPA1_1831-241	3H	3868857	AA	BB	BB	BB	BB	BB	BB	BB	BB	AA	NN	BB	BB	AA	BB	BB	BB	NN	BB	BB	BB	BB	BB	BB	BB	BB	BB	BB	BB	NN	BB	BB	BB	BB	BB	BB	BB	BB	BB	BB	BB	BB	BB	BB	BB	BB	BB
BOPA1_13924-403	3H	3981157	BB	AA	AA	AA	AA	AA	AA	AA	AA	BB	AA	AA	AA	BB	AA	AA	AA	AA	AA	AA	AA	AA	AA	AA	AA	AA	AA	AA	AA	AA	AA	AA	AA	AA	AA	AA	AA	AA	AA	AA	AA	AA	AA	AA	AA	AA	AA
SCRI_RS_14819	3H	4065962	BB	BB	BB	BB	BB	BB	BB	BB	BB	BB	BB	BB	BB	BB	BB	BB	BB	BB	BB	BB	BB	BB	BB	BB	BB	BB	BB	BB	BB	BB	BB	BB	BB	BB	BB	BB	BB	BB	BB	BB	BB	BB	BB	BB	BB	BB	BB
SCRI_RS_180343	3H	4180617	BB	BB	BB	AA	AA	AA	AA	BB	BB	BB	AA	BB	BB	BB	BB	AA	BB	AA	AA	AA	AA	AA	BB	AA	AA	AA	BB	BB	BB	AA	AA	BB	AA	BB	AA	BB	BB	BB	BB	BB	AA	AA	AA	BB	BB	BB	BB
BOPA2_12_31409	3H	4184473	BB	BB	BB	AA	AA	AA	AA	BB	BB	BB	AA	BB	BB	BB	BB	AA	BB	AA	AA	AA	AA	AA	BB	AA	AA	AA	BB	BB	BB	AA	AA	BB	AA	BB	AA	BB	BB	BB	BB	BB	AA	AA	AA	BB	BB	BB	BB
SCRI_RS_119379	3H	5000348	BB	AA	AA	BB	BB	BB	BB	AA	AA	AA	BB	AA	AA	AA	AA	BB	AA	BB	BB	BB	BB	BB	AA	BB	BB	BB	AA	AA	AA	BB	BB	AA	BB	AA	BB	AA	AA	AA	AA	AA	BB	BB	BB	AA	AA	AA	AA
BOPA1_3344-1147	3H	7058538	BB	BB	BB	AA	AA	AA	BB	BB	BB	BB	BB	BB	BB	BB	BB	AA	BB	BB	AA	AA	AA	AA	BB	AA	AA	AA	BB	BB	BB	BB	BB	BB	AA	BB	AA	BB	BB	BB	BB	BB	AA	AA	BB	BB	BB	BB	BB
BOPA2_12_31230	3H	7368192	BB	BB	BB	BB	BB	BB	BB	BB	BB	BB	BB	BB	BB	BB	BB	BB	BB	BB	BB	BB	BB	BB	BB	BB	BB	BB	BB	BB	BB	BB	BB	BB	BB	BB	BB	BB	BB	BB	BB	BB	BB	BB	BB	BB	BB	BB	BB
BOPA1_918-480	3H	7767159	BB	BB	BB	BB	BB	BB	BB	BB	AA	BB	AA	BB	BB	BB	BB	BB	BB	AA	BB	BB	BB	BB	BB	BB	BB	BB	BB	BB	BB	AA	AA	BB	BB	BB	BB	AA	BB	BB	BB	BB	BB	BB	AA	BB	BB	BB	BB
BOPA2_12_30297	3H	7847809	BB	BB	BB	BB	BB	BB	BB	BB	AA	BB	AA	BB	BB	BB	BB	BB	BB	AA	BB	BB	BB	BB	AA	BB	BB	BB	BB	BB	BB	AA	AA	BB	BB	BB	BB	AA	BB	BB	BB	BB	BB	BB	AA	BB	BB	BB	BB
BOPA1_5945-748	3H	8709612	BB	BB	BB	AA	AA	AA	BB	BB	BB	BB	AA	BB	BB	BB	BB	AA	BB	AA	AA	AA	AA	AA	BB	AA	AA	AA	BB	BB	BB	AA	BB	BB	AA	BB	AA	BB	BB	BB	BB	BB	AA	AA	BB	BB	BB	BB	BB
SCRI_RS_132388	3H	9094603	AA	BB	BB	BB	BB	BB	BB	BB	BB	AA	AA	BB	BB	AA	BB	BB	AA	AA	BB	BB	BB	BB	AA	BB	BB	BB	AA	AA	AA	AA	BB	BB	BB	AA	BB	BB	AA	AA	BB	BB	BB	BB	BB	BB	BB	BB	BB
BOPA2_12_11310	3H	9095911	AA	AA	AA	AA	AA	AA	AA	AA	AA	AA	BB	AA	AA	AA	AA	AA	AA	BB	AA	AA	AA	AA	AA	AA	AA	AA	AA	AA	AA	BB	AA	AA	AA	AA	AA	AA	AA	AA	AA	AA	AA	AA	AA	AA	AA	AA	AA
SCRI_RS_154670	3H	10175803	BB	BB	BB	BB	BB	BB	BB	BB	BB	BB	BB	BB	BB	BB	BB	BB	BB	BB	BB	BB	BB	BB	BB	BB	BB	BB	BB	BB	BB	BB	BB	BB	BB	BB	BB	BB	BB	BB	BB	BB	BB	BB	BB	BB	BB	BB	BB
BOPA1_7044-705	3H	10689004	BB	BB	AA	BB	BB	BB	BB	BB	BB	BB	BB	BB	BB	BB	BB	BB	AA	BB	BB	BB	BB	BB	AA	BB	BB	BB	AA	AA	AA	BB	BB	BB	BB	AA	BB	BB	AA	AA	BB	BB	BB	BB	BB	BB	BB	BB	BB
SCRI_RS_127822	3H	10689349	AA	AA	BB	AA	AA	AA	AA	AA	AA	AA	AA	AA	AA	AA	AA	AA	BB	AA	AA	AA	AA	AA	BB	AA	AA	AA	BB	BB	BB	AA	AA	AA	AA	BB	AA	AA	BB	BB	AA	AA	AA	AA	AA	AA	AA	AA	AA
SCRI_RS_155475	3H	10806010	AA	AA	AA	AA	AA	AA	AA	AA	AA	AA	AA	AA	AA	AA	AA	AA	AA	AA	AA	AA	AA	AA	AA	AA	AA	AA	AA	AA	AA	AA	AA	AA	AA	AA	AA	AA	AA	AA	AA	AA	AA	AA	AA	AA	AA	AA	AA
BOPA1_1499-290	3H	11039301	BB	BB	BB	AA	AA	AA	AA	AA	AA	BB	BB	BB	AA	BB	BB	AA	BB	BB	AA	AA	AA	AA	BB	AA	AA	AA	BB	BB	BB	BB	BB	BB	AA	BB	AA	BB	BB	BB	BB	BB	AA	AA	AA	BB	BB	BB	BB
SCRI_RS_130264	3H	11270980	BB	BB	BB	AA	AA	AA	AA	AA	AA	BB	BB	BB	AA	BB	BB	AA	BB	BB	AA	AA	AA	AA	BB	AA	AA	AA	BB	BB	BB	BB	BB	BB	AA	BB	AA	AA	BB	BB	BB	BB	AA	AA	AA	BB	BB	BB	BB
SCRI_RS_193258	3H	11634350	AA	AA	AA	AA	AA	AA	BB	AA	AA	AA	AA	AA	AA	AA	AA	AA	AA	AA	AA	AA	AA	AA	AA	AA	AA	AA	AA	AA	AA	AA	AA	AA	AA	AA	AA	AA	AA	AA	AA	AA	AA	AA	AA	AA	AA	AA	AA
BOPA1_3646-1984	3H	11725047	BB	BB	BB	BB	BB	BB	BB	BB	BB	BB	BB	BB	BB	BB	BB	BB	BB	BB	BB	BB	BB	BB	BB	BB	BB	BB	BB	BB	BB	BB	BB	BB	BB	BB	BB	BB	BB	BB	BB	BB	BB	BB	BB	BB	BB	BB	BB
SCRI_RS_239142	3H	11976686	BB	BB	BB	BB	BB	BB	BB	BB	BB	BB	BB	BB	BB	BB	BB	BB	BB	BB	BB	BB	BB	BB	BB	BB	BB	BB	BB	BB	BB	BB	BB	BB	BB	BB	BB	BB	BB	BB	BB	BB	BB	BB	BB	BB	BB	BB	BB
SCRI_RS_129198	3H	12498800	AA	AA	AA	AA	AA	AA	AA	BB	BB	AA	AA	AA	BB	AA	AA	AA	AA	AA	AA	AA	AA	AA	AA	AA	AA	AA	AA	AA	AA	AA	BB	AA	AA	AA	AA	AA	AA	AA	AA	AA	AA	AA	AA	AA	AA	AA	AA
SCRI_RS_142420	3H	13620167	AA	AA	AA	AA	AA	AA	AA	AA	AA	AA	AA	AA	AA	AA	AA	AA	AA	AA	AA	AA	AA	AA	AA	AA	AA	AA	AA	AA	AA	AA	AA	AA	AA	AA	AA	AA	AA	AA	AA	AA	AA	AA	AA	AA	AA	AA	AA
SCRI_RS_108971	3H	14011557	AA	AA	BB	BB	BB	BB	BB	BB	BB	AA	BB	AA	BB	AA	AA	BB	AA	BB	BB	BB	BB	BB	AA	BB	BB	BB	AA	AA	AA	BB	BB	AA	BB	AA	BB	AA	AA	AA	AA	AA	BB	BB	BB	AA	AA	AA	AA
SCRI_RS_184857	3H	14537645	BB	BB	BB	BB	BB	BB	BB	BB	BB	BB	BB	BB	BB	BB	BB	BB	BB	BB	BB	BB	BB	BB	BB	BB	BB	BB	BB	BB	BB	BB	BB	BB	BB	BB	BB	BB	BB	BB	BB	BB	BB	BB	BB	BB	BB	BB	BB
SCRI_RS_210101	3H	14952425	BB	BB	BB	AA	AA	AA	AA	AA	AA	BB	BB	BB	AA	BB	BB	AA	BB	BB	AA	AA	AA	AA	BB	AA	AA	AA	BB	BB	BB	BB	AA	BB	AA	BB	AA	BB	BB	BB	BB	BB	AA	AA	AA	BB	BB	BB	BB
BOPA1_1440-1148	3H	14955143	AA	AA	AA	BB	BB	BB	BB	BB	BB	AA	AA	AA	BB	AA	AA	BB	AA	AA	BB	BB	BB	BB	AA	BB	BB	BB	AA	AA	AA	BB	BB	AA	BB	AA	BB	AA	AA	AA	AA	AA	BB	BB	BB	AA	AA	AA	AA
SCRI_RS_97417	3H	15255602	AA	AA	AA	AA	AA	AA	AA	AA	AA	AA	AA	AA	AA	AA	AA	AA	AA	AA	AA	AA	AA	AA	AA	AA	AA	AA	AA	AA	AA	AA	AA	AA	AA	AA	AA	AA	AA	AA	AA	AA	AA	AA	AA	AA	AA	AA	AA
SCRI_RS_97418	3H	15257157	BB	BB	AA	AA	AA	AA	AA	AA	AA	AA	AA	BB	AA	AA	BB	AA	BB	AA	AA	AA	AA	AA	BB	AA	AA	AA	AA	AA	AA	AA	AA	BB	AA	AA	AA	BB	BB	AA	BB	BB	AA	AA	AA	BB	BB	BB	BB
BOPA2_12_10792	3H	15300444	AA	AA	BB	AA	AA	AA	AA	AA	AA	NN	BB	NN	AA	NN	BB	AA	BB	BB	AA	AA	AA	AA	AA	AA	AA	AA	BB	BB	BB	NN	AA	AA	AA	BB	AA	AA	BB	BB	AA	BB	AA	AA	AA	AA	NN	BB	AA
SCRI_RS_214280	3H	17362411	BB	BB	BB	BB	BB	AA	BB	AA	AA	BB	BB	BB	AA	BB	BB	AA	BB	BB	BB	BB	BB	BB	BB	BB	BB	BB	BB	BB	BB	BB	AA	BB	BB	BB	BB	BB	BB	BB	BB	BB	BB	BB	BB	BB	BB	BB	BB
BOPA1_4443-1835	3H	17409756	BB	BB	BB	BB	BB	BB	BB	BB	BB	BB	BB	BB	BB	BB	AA	BB	AA	BB	BB	BB	BB	BB	BB	BB	BB	BB	BB	BB	BB	BB	BB	BB	BB	BB	BB	BB	AA	BB	BB	AA	BB	BB	BB	BB	BB	AA	BB
SCRI_RS_8644	3H	17460145	AA	AA	AA	AA	AA	AA	AA	AA	AA	BB	BB	BB	AA	BB	AA	AA	AA	BB	AA	AA	AA	AA	BB	AA	AA	AA	AA	AA	AA	BB	AA	AA	AA	AA	AA	AA	AA	AA	AA	AA	AA	AA	AA	AA	BB	AA	AA
BOPA1_3906-558	3H	17613152	AA	AA	AA	BB	BB	AA	BB	AA	AA	AA	AA	AA	AA	AA	BB	AA	BB	AA	BB	BB	BB	BB	AA	BB	BB	BB	AA	AA	AA	AA	AA	AA	BB	AA	BB	AA	BB	AA	AA	BB	BB	BB	BB	AA	AA	BB	AA
SCRI_RS_203454	3H	17816755	BB	BB	BB	BB	BB	BB	AA	BB	BB	NN	BB	BB	BB	NN	BB	BB	BB	BB	BB	BB	BB	BB	BB	BB	BB	BB	BB	BB	BB	BB	BB	BB	BB	BB	BB	BB	BB	BB	BB	BB	BB	BB	BB	BB	BB	BB	BB
SCRI_RS_179462	3H	17816757	BB	BB	BB	BB	BB	BB	AA	BB	BB	BB	BB	BB	BB	BB	BB	BB	BB	BB	BB	BB	BB	BB	BB	BB	BB	BB	BB	BB	BB	BB	BB	BB	BB	BB	BB	BB	BB	BB	BB	BB	BB	BB	BB	BB	BB	BB	BB
SCRI_RS_10191	3H	17886718	BB	BB	BB	BB	BB	BB	AA	BB	BB	BB	BB	BB	BB	BB	BB	BB	BB	BB	BB	BB	BB	BB	BB	BB	BB	BB	BB	BB	BB	BB	BB	BB	BB	BB	BB	BB	BB	BB	BB	BB	BB	BB	BB	BB	BB	BB	BB
SCRI_RS_197216	3H	17887592	BB	BB	BB	BB	BB	BB	AA	BB	BB	BB	BB	BB	BB	BB	BB	BB	BB	BB	BB	BB	BB	BB	BB	BB	BB	BB	BB	BB	BB	BB	BB	BB	BB	BB	BB	BB	BB	BB	BB	BB	BB	BB	BB	BB	BB	BB	BB
SCRI_RS_221814	3H	18619050	BB	BB	BB	AA	AA	AA	BB	BB	AA	BB	BB	BB	BB	BB	BB	AA	BB	BB	AA	AA	AA	AA	BB	AA	AA	AA	BB	BB	BB	BB	AA	BB	AA	BB	AA	BB	BB	BB	BB	BB	AA	AA	AA	BB	BB	BB	BB
SCRI_RS_153718	3H	18619796	BB	BB	AA	AA	AA	AA	AA	BB	AA	BB	AA	AA	BB	AA	AA	AA	AA	AA	AA	AA	AA	AA	BB	AA	AA	AA	AA	AA	AA	AA	AA	BB	AA	AA	AA	BB	AA	AA	BB	AA	AA	AA	AA	BB	AA	AA	BB
SCRI_RS_161041	3H	18875587	BB	BB	BB	AA	AA	AA	BB	BB	AA	BB	BB	BB	BB	BB	BB	AA	BB	BB	AA	AA	AA	AA	BB	AA	AA	AA	BB	BB	BB	BB	AA	BB	AA	BB	AA	BB	BB	BB	BB	BB	AA	AA	AA	BB	BB	BB	BB
SCRI_RS_151808	3H	18879957	BB	BB	BB	AA	AA	AA	BB	BB	AA	BB	BB	BB	BB	BB	BB	AA	BB	BB	AA	AA	AA	AA	BB	AA	AA	AA	BB	BB	BB	BB	AA	BB	AA	BB	AA	BB	BB	BB	BB	BB	AA	AA	AA	BB	BB	BB	BB
SCRI_RS_9614	3H	19017144	BB	BB	BB	BB	BB	BB	AA	AA	BB	BB	BB	BB	AA	BB	BB	BB	BB	BB	BB	BB	BB	BB	AA	BB	BB	BB	BB	BB	BB	BB	BB	BB	BB	BB	BB	BB	BB	BB	BB	BB	BB	BB	BB	BB	BB	BB	BB
SCRI_RS_192352	3H	19018174	BB	BB	BB	BB	BB	BB	BB	BB	BB	BB	BB	BB	BB	BB	BB	BB	BB	BB	BB	BB	BB	BB	BB	BB	BB	BB	BB	BB	BB	BB	BB	BB	BB	BB	BB	BB	BB	BB	BB	BB	BB	BB	BB	BB	BB	BB	BB
BOPA1_3413-1488	3H	22601994	AA	AA	AA	AA	AA	AA	AA	AA	AA	AA	BB	AA	AA	AA	AA	AA	AA	BB	AA	AA	AA	AA	AA	AA	AA	AA	AA	AA	AA	BB	AA	AA	AA	AA	AA	AA	AA	AA	AA	AA	AA	AA	AA	AA	AA	AA	AA
SCRI_RS_229894	3H	22771277	BB	BB	BB	BB	BB	BB	AA	BB	BB	BB	BB	BB	BB	BB	BB	BB	BB	BB	BB	BB	BB	BB	BB	BB	BB	BB	BB	BB	BB	BB	BB	BB	BB	BB	BB	BB	BB	BB	BB	BB	BB	BB	BB	BB	BB	BB	BB
BOPA1_3886-313	3H	23094350	BB	BB	BB	BB	BB	BB	AA	BB	BB	BB	BB	BB	BB	BB	BB	BB	BB	NN	BB	BB	BB	BB	AA	BB	BB	BB	BB	BB	BB	NN	BB	BB	BB	BB	BB	BB	BB	BB	BB	BB	BB	BB	BB	BB	BB	BB	BB
BOPA1_4701-2395	3H	23309513	AA	BB	AB	BB	BB	BB	BB	BB	AA	BB	AA	AA	BB	BB	BB	BB	BB	AA	BB	BB	BB	BB	BB	BB	BB	BB	BB	BB	BB	AA	AA	BB	BB	BB	BB	BB	BB	BB	BB	BB	AA	BB	BB	BB	BB	BB	BB
SCRI_RS_159598	3H	23309868	BB	BB	AB	AA	AA	AA	AA	AA	BB	BB	BB	BB	AA	BB	BB	AA	BB	BB	AA	AA	AA	AA	BB	AA	AA	AA	AA	AA	AA	BB	BB	BB	AA	AA	AA	BB	BB	AA	BB	BB	BB	AA	AA	BB	BB	BB	BB
SCRI_RS_167842	3H	23646643	BB	BB	BB	BB	BB	BB	BB	BB	BB	BB	BB	BB	BB	BB	BB	BB	BB	BB	BB	BB	BB	BB	BB	BB	BB	BB	BB	BB	BB	BB	BB	BB	BB	BB	BB	BB	BB	BB	BB	BB	BB	BB	BB	BB	BB	BB	BB
SCRI_RS_3748	3H	24613742	BB	BB	AB	BB	BB	BB	BB	BB	BB	BB	BB	BB	BB	BB	BB	BB	BB	BB	BB	BB	BB	BB	BB	BB	BB	BB	BB	BB	BB	BB	AA	BB	BB	BB	BB	BB	BB	BB	BB	BB	BB	BB	BB	BB	BB	BB	BB
SCRI_RS_189757	3H	24614927	BB	BB	AA	AA	AA	AA	BB	AA	BB	AA	BB	BB	AA	BB	AA	AA	AA	AA	AA	AA	AA	AA	AA	AA	AA	AA	AA	AA	AA	AA	AA	BB	AA	AA	AA	BB	AA	AA	BB	AA	BB	AA	AA	BB	AA	AA	BB
BOPA1_5646-568	3H	24951816	BB	BB	AB	AA	AA	AA	AA	BB	AA	BB	BB	BB	BB	BB	BB	AA	BB	BB	AA	AA	AA	AA	BB	AA	AA	AA	BB	BB	BB	BB	BB	BB	AA	BB	AA	BB	BB	BB	BB	BB	BB	AA	AA	BB	BB	BB	BB
SCRI_RS_177084	3H	25260301	BB	BB	BB	AA	AA	AA	AA	BB	BB	BB	BB	BB	BB	BB	BB	AA	BB	BB	AA	AA	AA	AA	BB	AA	AA	AA	BB	BB	BB	BB	BB	BB	AA	BB	AA	BB	BB	BB	BB	BB	BB	AA	AA	BB	BB	BB	BB
SCRI_RS_144410	3H	26404649	BB	BB	AB	AA	AA	AA	AA	AA	AA	BB	BB	BB	AA	BB	AA	AA	AA	BB	AA	AA	AA	AA	BB	AA	AA	AA	AA	AA	AA	BB	AA	BB	AA	AA	AA	BB	AA	AA	BB	AA	AA	AA	AA	BB	AA	AA	BB
SCRI_RS_222975	3H	26687418	AA	AA	AA	AA	AA	AA	AA	AA	AA	AA	AA	AA	AA	AA	AA	AA	AA	AA	AA	AA	AA	AA	AA	AA	AA	AA	AA	AA	AA	AA	AA	AA	AA	AA	AA	AA	AA	AA	AA	AA	AA	AA	AA	AA	AA	AA	AA
SCRI_RS_121895	3H	27033909	BB	BB	BB	BB	BB	BB	BB	AA	BB	BB	AA	BB	AA	BB	BB	BB	BB	BB	BB	BB	BB	BB	BB	BB	BB	BB	BB	BB	BB	BB	AA	BB	BB	BB	BB	BB	BB	BB	BB	BB	BB	BB	BB	BB	BB	BB	BB
SCRI_RS_186444	3H	27751233	AA	AA	AB	BB	BB	BB	AA	BB	BB	AA	AA	AA	BB	AA	AA	BB	AA	AA	BB	BB	BB	BB	AA	BB	BB	BB	AA	AA	AA	AA	BB	AA	BB	AA	BB	AA	AA	AA	AA	AA	BB	BB	AB	AA	AA	AA	AA
BOPA1_3688-1291	3H	28024943	BB	BB	AB	AA	AA	AA	BB	AA	AA	AA	AA	BB	AA	BB	BB	AA	BB	AA	AA	AA	AA	AA	BB	AA	AA	AA	BB	BB	BB	AA	AA	BB	AA	BB	AA	BB	BB	BB	AA	BB	AA	AA	AB	BB	BB	BB	AA
SCRI_RS_192875	3H	28075053	AA	AA	AB	BB	BB	BB	AA	BB	BB	BB	BB	AA	BB	AA	AA	BB	AA	BB	BB	BB	BB	BB	AA	BB	BB	BB	AA	AA	AA	BB	BB	AA	BB	AA	BB	AA	AA	AA	BB	AA	BB	BB	AB	AA	AA	AA	BB
SCRI_RS_11012	3H	28159479	BB	BB	BB	BB	BB	BB	AA	BB	BB	BB	BB	BB	BB	BB	BB	BB	BB	BB	BB	BB	BB	BB	BB	BB	BB	BB	BB	BB	BB	BB	BB	BB	BB	BB	BB	BB	BB	BB	BB	BB	BB	BB	BB	BB	BB	BB	BB
BOPA2_12_30571	3H	28161640	AA	AA	AA	BB	BB	BB	AA	BB	AA	AA	AA	AA	BB	AA	AA	BB	AA	AA	BB	BB	BB	BB	AA	BB	BB	BB	AA	AA	AA	AA	AA	AA	BB	AA	BB	AA	AA	AA	AA	AA	AA	BB	AB	AA	AA	AA	AA
BOPA2_12_11414	3H	28805651	BB	BB	BB	BB	BB	BB	BB	BB	BB	BB	BB	BB	BB	BB	BB	BB	BB	BB	BB	BB	BB	BB	BB	BB	BB	BB	BB	BB	BB	BB	BB	BB	BB	BB	BB	BB	BB	BB	BB	BB	BB	BB	BB	BB	BB	BB	BB
BOPA1_1074-992	3H	28807969	AA	AA	BB	AA	AA	AA	AA	AA	BB	BB	BB	AA	AA	AA	AA	AA	AA	BB	AA	AA	AA	AA	AA	AA	AA	AA	AA	AA	AA	BB	BB	AA	AA	AA	AA	AA	AA	AA	AA	AA	BB	AA	AA	AA	AA	AA	AA
BOPA2_12_30431	3H	30927745	BB	BB	AB	AA	AA	AA	AA	AA	AA	AA	BB	BB	AA	BB	BB	AA	BB	BB	AA	AA	AA	AA	BB	AA	AA	AA	BB	BB	BB	BB	AA	BB	AA	BB	AA	BB	BB	BB	BB	BB	AA	AA	AB	BB	BB	BB	BB
SCRI_RS_230486	3H	31216367	AA	AA	AA	BB	BB	BB	AA	BB	AA	BB	BB	AA	BB	BB	AA	BB	AA	BB	BB	BB	BB	BB	AA	BB	BB	BB	AA	AA	AA	BB	AA	AA	BB	AA	BB	AA	AA	AA	AA	AA	AA	BB	AB	AA	AA	AA	AA
SCRI_RS_103614	3H	31380481	BB	BB	BB	BB	BB	BB	BB	BB	BB	BB	BB	BB	BB	BB	BB	BB	BB	BB	BB	BB	BB	BB	BB	BB	BB	BB	BB	BB	BB	BB	BB	BB	BB	BB	BB	BB	BB	BB	BB	BB	BB	BB	BB	BB	BB	BB	BB
SCRI_RS_115423	3H	32487232	BB	BB	BB	AA	AA	AA	AA	BB	BB	BB	BB	BB	BB	BB	BB	AA	BB	BB	AA	AA	AA	AA	BB	AA	AA	AA	BB	BB	BB	BB	BB	BB	AA	BB	AA	BB	BB	BB	BB	BB	BB	AA	AB	BB	BB	BB	BB
SCRI_RS_4528	3H	32582197	AA	BB	AA	BB	BB	BB	BB	AA	AA	AA	BB	AA	AA	AA	AA	BB	BB	AA	BB	BB	BB	BB	AA	BB	BB	BB	AA	AA	AA	AA	AA	BB	BB	AA	BB	BB	AA	AA	AA	AA	AA	BB	AB	BB	AA	AA	AA
BOPA1_4593-2007	3H	32615445	BB	BB	BB	BB	BB	BB	AA	BB	BB	BB	BB	BB	BB	BB	BB	BB	BB	BB	BB	BB	BB	BB	BB	BB	BB	BB	BB	BB	BB	BB	BB	BB	BB	BB	BB	BB	BB	BB	BB	BB	BB	BB	BB	BB	BB	BB	BB
SCRI_RS_119697	3H	32664182	BB	BB	BB	AA	AA	AA	AA	BB	BB	BB	BB	BB	BB	BB	BB	AA	BB	BB	AA	AA	AA	AA	BB	AA	AA	AA	BB	BB	BB	BB	BB	BB	AA	BB	AA	BB	BB	BB	BB	BB	BB	AA	BB	BB	BB	BB	BB
SCRI_RS_180821	3H	32699184	BB	BB	AA	AA	AA	AA	AA	AA	BB	AA	AA	AA	AA	AA	AA	AA	BB	AA	AA	AA	AA	AA	AA	AA	AA	AA	BB	BB	BB	AA	AA	BB	AA	AA	AA	BB	AA	AA	BB	AA	AA	AA	AA	BB	AA	AA	BB
SCRI_RS_194531	3H	32875424	BB	BB	BB	AA	AA	AA	AA	BB	AA	BB	BB	BB	BB	BB	BB	AA	BB	AA	AA	AA	AA	AA	BB	AA	AA	AA	BB	BB	BB	AA	BB	BB	AA	BB	AA	BB	BB	BB	BB	BB	BB	AA	BB	BB	BB	BB	BB
SCRI_RS_136959	3H	33513222	AA	AA	AA	AA	AA	AA	BB	AA	AA	AA	AA	AA	AA	AA	AA	AA	AA	AA	AA	AA	AA	AA	AA	AA	AA	AA	AA	AA	AA	AA	AA	AA	AA	AA	AA	AA	AA	AA	AA	AA	AA	AA	AA	AA	AA	AA	AA
SCRI_RS_231261	3H	33558917	BB	BB	BB	BB	BB	BB	AA	BB	BB	BB	BB	BB	BB	BB	BB	BB	BB	BB	BB	BB	BB	BB	BB	BB	BB	BB	BB	BB	BB	BB	BB	BB	BB	BB	BB	BB	BB	BB	BB	BB	BB	BB	BB	BB	BB	BB	BB
SCRI_RS_6922	3H	34082632	BB	AA	AA	AA	AA	AA	BB	AA	AA	AA	AA	AA	AA	AA	AA	AA	AA	AA	AA	AA	AA	AA	AA	AA	AA	AA	BB	BB	BB	AA	AA	AA	AA	AA	AA	AA	AA	AA	BB	AA	AA	AA	AA	AA	AA	AA	BB
SCRI_RS_1627	3H	34606323	BB	BB	BB	BB	BB	BB	AA	BB	BB	BB	BB	BB	BB	BB	BB	BB	BB	BB	BB	BB	BB	BB	BB	BB	BB	BB	BB	BB	BB	BB	BB	BB	BB	BB	BB	BB	BB	BB	BB	BB	BB	BB	BB	BB	BB	BB	BB
SCRI_RS_200512	3H	34674016	BB	BB	BB	BB	BB	BB	AA	BB	BB	BB	BB	BB	BB	BB	BB	BB	BB	BB	BB	BB	BB	BB	BB	BB	BB	BB	BB	BB	BB	BB	BB	BB	BB	BB	BB	BB	BB	BB	BB	BB	BB	BB	BB	BB	BB	BB	BB
SCRI_RS_198852	3H	34754674	BB	AA	AA	AA	AA	AA	BB	AA	AA	AA	BB	AA	AA	AA	AA	AA	AA	BB	AA	AA	AA	AA	AA	AA	AA	AA	BB	BB	BB	BB	AA	AA	AA	AA	AA	AA	AA	AA	AA	AA	AA	AA	AA	AA	AA	AA	AA
SCRI_RS_206030	3H	34755138	AA	AA	AA	AA	AA	AA	BB	AA	AA	AA	BB	AA	AA	AA	AA	AA	AA	BB	AA	AA	AA	AA	AA	AA	AA	AA	AA	AA	AA	BB	AA	AA	AA	AA	AA	AA	AA	AA	AA	AA	AA	AA	AA	AA	AA	AA	AA
SCRI_RS_230475	3H	34755793	AA	AA	AA	AA	AA	AA	BB	AA	AA	AA	BB	AA	AA	AA	AA	AA	AA	BB	AA	AA	AA	AA	AA	AA	AA	AA	AA	AA	AA	BB	AA	AA	AA	AA	AA	AA	AA	AA	AA	AA	AA	AA	AA	AA	AA	AA	AA
BOPA2_12_10968	3H	34959733	BB	BB	BB	BB	BB	BB	BB	BB	BB	BB	AA	BB	BB	BB	BB	BB	BB	AA	BB	BB	BB	BB	BB	BB	BB	BB	BB	BB	BB	AA	BB	BB	BB	BB	BB	BB	BB	BB	BB	BB	BB	BB	BB	BB	BB	BB	BB
SCRI_RS_151299	3H	35066188	BB	BB	BB	BB	BB	BB	AA	BB	BB	BB	BB	BB	BB	BB	BB	BB	BB	BB	BB	BB	BB	BB	BB	BB	BB	BB	BB	BB	BB	BB	BB	BB	BB	BB	BB	BB	BB	BB	BB	BB	BB	BB	BB	BB	BB	BB	BB
SCRI_RS_181164	3H	35075328	BB	BB	BB	BB	BB	BB	AA	BB	BB	BB	BB	BB	BB	BB	BB	BB	BB	BB	BB	BB	BB	BB	BB	BB	BB	BB	BB	BB	BB	BB	BB	BB	BB	BB	BB	BB	BB	BB	BB	BB	BB	BB	BB	BB	BB	BB	BB
BOPA1_4844-1737	3H	35266107	BB	BB	BB	BB	BB	BB	AA	BB	BB	BB	BB	BB	BB	BB	BB	BB	BB	BB	BB	BB	BB	BB	BB	BB	BB	BB	BB	BB	BB	BB	BB	BB	BB	BB	BB	BB	BB	BB	BB	BB	BB	BB	BB	BB	BB	BB	BB
SCRI_RS_115969	3H	35269405	AA	AA	AA	AA	AA	AA	BB	AA	AA	AA	AA	AA	AA	AA	AA	AA	AA	AA	AA	AA	AA	AA	AA	AA	AA	AA	AA	AA	AA	AA	AA	AA	AA	AA	AA	AA	AA	AA	AA	AA	AA	AA	AA	AA	AA	AA	AA
SCRI_RS_9439	3H	35313389	BB	BB	BB	BB	BB	BB	AA	BB	BB	BB	BB	BB	BB	BB	BB	BB	BB	AA	BB	BB	BB	BB	BB	BB	BB	BB	BB	BB	BB	AA	BB	BB	BB	BB	BB	BB	BB	BB	BB	BB	BB	BB	BB	BB	BB	BB	BB
SCRI_RS_175314	3H	36391097	AA	AA	AA	AA	AA	AA	BB	AA	AA	AA	AA	AA	AA	AA	AA	AA	AA	BB	AA	AA	AA	AA	AA	AA	AA	AA	AA	AA	AA	BB	AA	AA	AA	AA	AA	AA	AA	AA	AA	AA	AA	AA	AA	AA	AA	AA	AA
SCRI_RS_135333	3H	36402112	BB	BB	BB	BB	BB	BB	AA	BB	BB	BB	BB	BB	BB	BB	BB	BB	BB	AA	BB	BB	BB	BB	BB	BB	BB	BB	BB	BB	BB	AA	BB	BB	BB	BB	BB	BB	BB	BB	BB	BB	BB	BB	BB	BB	BB	BB	BB
SCRI_RS_102837	3H	36654680	AA	AA	AA	AA	AA	AA	BB	AA	AA	AA	AA	AA	AA	AA	AA	AA	AA	AA	AA	AA	AA	AA	AA	AA	AA	AA	AA	AA	AA	AA	AA	AA	AA	AA	AA	AA	AA	AA	AA	AA	AA	AA	AA	AA	AA	AA	AA
SCRI_RS_174984	3H	36771561	AA	AA	AA	AA	AA	AA	BB	AA	AA	AA	AA	AA	AA	AA	AA	AA	AA	BB	AA	AA	AA	AA	AA	AA	AA	AA	AA	AA	AA	BB	AA	AA	AA	AA	AA	AA	AA	AA	AA	AA	AA	AA	AA	AA	AA	AA	AA
SCRI_RS_174979	3H	36771713	BB	BB	BB	BB	BB	BB	AA	BB	BB	BB	BB	BB	BB	BB	BB	BB	BB	BB	BB	BB	BB	BB	BB	BB	BB	BB	BB	BB	BB	BB	BB	BB	BB	BB	BB	BB	BB	BB	BB	BB	BB	BB	BB	BB	BB	BB	BB
SCRI_RS_133685	3H	36775087	BB	BB	BB	BB	BB	BB	AA	BB	BB	BB	BB	BB	BB	BB	BB	BB	BB	BB	BB	BB	BB	BB	BB	BB	BB	BB	BB	BB	BB	BB	BB	BB	BB	BB	BB	BB	BB	BB	BB	BB	BB	BB	BB	BB	BB	BB	BB
SCRI_RS_170626	3H	36777552	BB	BB	BB	BB	BB	BB	AA	BB	BB	BB	BB	BB	BB	BB	BB	BB	BB	BB	BB	BB	BB	BB	BB	BB	BB	BB	BB	BB	BB	BB	BB	BB	BB	BB	BB	BB	BB	BB	BB	BB	BB	BB	BB	BB	BB	BB	BB
BOPA2_12_30953	3H	36787382	AA	AA	AA	AA	AA	AA	AA	AA	AA	AA	AA	AA	AA	AA	AA	AA	AA	AA	AA	AA	AA	AA	AA	AA	AA	AA	AA	AA	AA	AA	AA	AA	AA	AA	AA	AA	AA	AA	AA	AA	AA	AA	AA	AA	AA	AA	AA
BOPA1_2765-406	3H	36874153	AA	AA	AA	AA	AA	AA	AA	AA	AA	AA	AA	AA	AA	AA	AA	AA	AA	AA	AA	AA	AA	AA	AA	AA	AA	AA	AA	AA	AA	AA	AA	AA	AA	AA	AA	AA	AA	AA	AA	AA	AA	AA	AA	AA	AA	AA	AA
BOPA2_12_31159	3H	36987725	BB	BB	BB	BB	BB	BB	BB	BB	BB	BB	BB	BB	BB	BB	BB	BB	BB	BB	BB	BB	BB	BB	BB	BB	BB	BB	BB	BB	BB	BB	BB	BB	BB	BB	BB	BB	BB	BB	BB	BB	BB	BB	BB	BB	BB	BB	BB
BOPA2_12_31298	3H	37282232	AA	AA	AA	AA	AA	AA	AA	AA	AA	AA	AA	AA	AA	AA	AA	AA	AA	AA	AA	AA	AA	AA	AA	AA	AA	AA	AA	AA	AA	AA	AA	AA	AA	AA	AA	AA	AA	AA	AA	AA	AA	AA	AA	AA	AA	AA	AA
SCRI_RS_115045	3H	38314523	AA	AA	AB	BB	BB	BB	BB	BB	BB	BB	AA	AA	BB	AA	AA	BB	AA	AA	BB	BB	BB	BB	AA	BB	BB	BB	AA	AA	AA	AA	BB	AA	BB	AA	AA	AA	AA	AA	AA	AA	BB	BB	AA	AA	AA	AA	AA
SCRI_RS_211943	3H	39448680	BB	BB	NN	BB	BB	BB	BB	BB	BB	AA	BB	AA	BB	AA	AA	BB	BB	AA	BB	BB	BB	BB	BB	BB	BB	BB	BB	BB	BB	AA	BB	BB	BB	BB	BB	BB	AA	AA	AA	AA	BB	BB	AA	BB	BB	AA	AA
BOPA1_6634-263	3H	39453881	AA	AA	AB	BB	BB	BB	BB	BB	AA	AA	NN	AA	BB	AA	AA	BB	AA	AA	BB	BB	BB	BB	AA	BB	BB	BB	AA	AA	AA	AA	BB	AA	BB	AA	AA	AA	AA	AA	AA	AA	BB	BB	AA	AA	AA	AA	AA
SCRI_RS_237761	3H	39480953	BB	BB	BB	BB	BB	BB	BB	BB	AA	BB	BB	BB	BB	BB	BB	BB	BB	BB	BB	BB	BB	BB	BB	BB	BB	BB	BB	BB	BB	BB	BB	BB	BB	BB	BB	BB	BB	BB	BB	BB	BB	BB	BB	BB	BB	BB	BB
SCRI_RS_154747	3H	39481624	BB	BB	AB	AA	AA	AA	AA	AA	BB	BB	BB	BB	AA	BB	BB	AA	BB	BB	AA	AA	AA	AA	BB	AA	AA	AA	BB	BB	BB	BB	AA	BB	AA	BB	BB	BB	BB	BB	BB	BB	AA	AA	BB	BB	BB	BB	BB
BOPA1_15141-257	3H	39504094	BB	BB	BB	BB	BB	BB	AA	BB	AA	BB	BB	BB	BB	BB	BB	BB	BB	BB	BB	BB	BB	BB	BB	BB	BB	BB	BB	BB	BB	BB	BB	BB	BB	BB	BB	BB	BB	BB	BB	BB	BB	BB	BB	BB	BB	BB	BB
SCRI_RS_141171	3H	43840769	AA	AA	AA	BB	BB	BB	AA	BB	AA	AA	BB	AA	BB	BB	AA	BB	BB	BB	BB	BB	BB	BB	BB	BB	BB	BB	AA	AA	AA	BB	AA	AA	BB	AA	AA	AA	AA	AA	AA	AA	AA	BB	BB	AA	AA	AA	AA
SCRI_RS_199987	3H	44046316	BB	BB	BB	BB	BB	BB	AA	BB	BB	BB	BB	BB	BB	BB	BB	BB	BB	BB	BB	BB	BB	BB	BB	BB	BB	BB	BB	BB	BB	BB	BB	BB	BB	BB	BB	BB	BB	BB	BB	BB	BB	BB	BB	BB	BB	BB	BB
SCRI_RS_235084	3H	44249298	BB	BB	BB	AA	AA	AA	BB	AA	BB	BB	BB	BB	AA	BB	BB	AA	BB	BB	AA	AA	AA	AA	BB	AA	AA	AA	BB	BB	BB	BB	BB	BB	AA	BB	BB	BB	BB	BB	BB	BB	BB	AA	AA	BB	BB	BB	BB
BOPA1_6805-1110	3H	44250535	BB	BB	BB	AA	AA	AA	BB	AA	BB	BB	BB	BB	AA	BB	BB	AA	BB	BB	AA	AA	AA	AA	BB	AA	AA	AA	BB	BB	BB	BB	BB	BB	AA	BB	BB	BB	BB	BB	BB	BB	BB	AA	AA	BB	BB	BB	BB
SCRI_RS_202424	3H	44252524	AA	AA	AA	AA	AA	AA	BB	AA	AA	AA	BB	AA	AA	BB	AA	AA	BB	BB	AA	AA	AA	AA	BB	AA	AA	AA	AA	AA	AA	BB	AA	AA	AA	AA	AA	AA	AA	AA	AA	AA	AA	AA	AA	AA	AA	AA	AA
SCRI_RS_213686	3H	44255064	BB	BB	BB	AA	AA	AA	BB	AA	BB	BB	BB	BB	AA	BB	BB	AA	BB	BB	AA	AA	AA	AA	BB	AA	AA	AA	BB	BB	BB	BB	BB	BB	AA	BB	BB	BB	BB	BB	BB	BB	BB	AA	AA	BB	BB	BB	BB
SCRI_RS_168541	3H	44326607	BB	BB	BB	AA	AA	AA	BB	AA	BB	BB	BB	BB	AA	BB	BB	AA	BB	BB	AA	AA	AA	AA	BB	AA	AA	AA	BB	BB	BB	BB	BB	BB	AA	BB	BB	BB	BB	BB	BB	BB	BB	AA	AA	BB	BB	BB	BB
SCRI_RS_227903	3H	44458554	BB	BB	BB	BB	BB	BB	AA	BB	BB	BB	BB	BB	BB	BB	BB	BB	BB	BB	BB	BB	BB	BB	BB	BB	BB	BB	BB	BB	BB	BB	BB	BB	BB	BB	BB	BB	BB	BB	BB	BB	BB	BB	BB	BB	BB	BB	BB
BOPA1_3933-1077	3H	44976267	BB	BB	AB	AA	AA	AA	BB	AA	BB	BB	BB	BB	AA	BB	BB	AA	BB	BB	AA	AA	AA	AA	BB	AA	AA	AA	BB	BB	BB	BB	AA	BB	AA	BB	BB	BB	BB	BB	BB	BB	AA	AA	AA	BB	BB	BB	BB
SCRI_RS_211268	3H	45314213	BB	BB	AB	AA	AA	AA	BB	AA	BB	BB	BB	BB	AA	BB	BB	AA	BB	BB	AA	AA	AA	AA	BB	AA	AA	AA	BB	BB	BB	BB	AA	BB	AA	BB	BB	BB	BB	BB	BB	BB	AA	AA	AA	BB	BB	BB	BB
SCRI_RS_154973	3H	45322796	AA	AA	AB	BB	BB	BB	AA	BB	AA	AA	AA	AA	BB	AA	AA	BB	AA	AA	BB	BB	BB	BB	AA	BB	BB	BB	AA	AA	AA	AA	BB	AA	BB	AA	AA	AA	AA	AA	AA	AA	BB	BB	BB	AA	AA	AA	AA
SCRI_RS_231185	3H	45327631	BB	BB	AB	BB	BB	BB	AA	BB	AA	AA	BB	BB	BB	AA	BB	BB	BB	BB	BB	BB	BB	BB	BB	BB	BB	BB	BB	BB	BB	BB	BB	BB	BB	AA	BB	BB	BB	BB	BB	BB	BB	BB	BB	BB	BB	BB	BB
SCRI_RS_146425	3H	47011661	AA	AA	AB	BB	BB	BB	BB	BB	BB	BB	AA	AA	BB	BB	AA	BB	AA	AA	BB	BB	BB	BB	AA	BB	BB	BB	AA	AA	AA	AA	BB	AA	BB	BB	AA	AA	AA	AA	AA	AA	BB	BB	BB	AA	AA	AA	AA
BOPA1_9018-522	3H	47570632	AA	AA	AB	BB	BB	BB	BB	BB	BB	BB	AA	AA	BB	BB	AA	BB	AA	AA	BB	BB	BB	BB	AA	BB	BB	BB	AA	AA	AA	AA	BB	AA	BB	BB	AA	AA	AA	AA	AA	AA	BB	BB	BB	AA	AA	AA	AA
SCRI_RS_229693	3H	48645908	AA	BB	AA	AA	AA	AA	AA	AA	BB	BB	AA	BB	AA	BB	BB	AA	AA	AA	AA	AA	AA	AA	BB	AA	AA	AA	AA	AA	AA	AA	AA	BB	AA	BB	BB	BB	BB	BB	AA	BB	AA	AA	AA	BB	BB	BB	AA
SCRI_RS_127994	3H	49046894	AA	AA	AA	AA	AA	AA	AA	AA	AA	BB	AA	AA	AA	AA	AA	AA	AA	AA	AA	AA	AA	AA	AA	AA	AA	AA	AA	AA	AA	AA	AA	AA	AA	AA	AA	AA	BB	AA	AA	AA	AA	AA	AA	AA	AA	AA	AA
BOPA2_12_30785	3H	49677532	AA	AA	AA	AA	AA	AA	AA	AA	AA	BB	AA	AA	AA	AA	AA	AA	AA	AA	AA	AA	AA	AA	AA	AA	AA	AA	AA	AA	AA	AA	AA	AA	AA	AA	AA	AA	BB	AA	AA	AA	AA	AA	AA	AA	AA	AA	AA
BOPA2_12_31475	3H	51509488	AA	AA	BB	BB	BB	BB	BB	BB	BB	BB	BB	AA	BB	BB	AA	BB	AA	BB	BB	BB	BB	BB	AA	BB	BB	BB	AA	AA	AA	BB	BB	AA	BB	AA	AA	AA	AA	AA	AA	AA	BB	BB	BB	AA	AA	AA	AA
SCRI_RS_238649	3H	51511725	BB	BB	AB	AA	AA	AA	AA	AA	AA	BB	BB	BB	AA	BB	BB	AA	BB	BB	AA	AA	AA	AA	BB	AA	AA	AA	BB	BB	BB	BB	AA	BB	AA	BB	BB	BB	BB	BB	BB	BB	AA	AA	AA	BB	BB	BB	BB
SCRI_RS_151254	3H	52592260	BB	BB	AB	BB	BB	BB	BB	BB	BB	AA	AA	BB	BB	AA	BB	BB	BB	AA	BB	BB	BB	BB	AA	BB	BB	BB	BB	BB	BB	AA	BB	BB	BB	AA	BB	BB	AA	BB	BB	BB	BB	BB	BB	BB	BB	BB	BB
BOPA2_12_30064	3H	54793321	BB	BB	AB	AA	AA	AA	AA	AA	AA	AA	BB	BB	AA	AA	BB	AA	BB	BB	AA	AA	AA	AA	BB	AA	AA	AA	BB	BB	BB	BB	AA	BB	AA	BB	BB	BB	BB	BB	BB	BB	AA	AA	AA	BB	BB	BB	BB
BOPA1_4105-1417	3H	54950035	BB	BB	BB	BB	BB	BB	BB	BB	BB	BB	BB	BB	BB	BB	BB	BB	BB	BB	BB	BB	BB	BB	BB	BB	BB	BB	BB	BB	BB	BB	BB	BB	BB	BB	BB	BB	BB	BB	BB	BB	BB	BB	BB	BB	BB	BB	BB
BOPA1_2391-566	3H	55590274	BB	BB	BB	BB	BB	BB	BB	BB	BB	BB	AA	BB	BB	BB	BB	BB	BB	AA	BB	BB	BB	BB	BB	BB	BB	BB	BB	BB	BB	AA	BB	BB	BB	BB	BB	BB	BB	BB	BB	BB	BB	BB	BB	BB	BB	BB	BB
SCRI_RS_193506	3H	61925931	BB	BB	AA	AA	AA	AA	AA	AA	AA	BB	BB	BB	AA	BB	BB	AA	BB	BB	AA	AA	AA	AA	BB	AA	AA	AA	BB	BB	BB	BB	AA	BB	AA	BB	BB	BB	BB	BB	BB	BB	AA	AA	AA	BB	BB	BB	BB
BOPA1_4256-833	3H	62322435	BB	BB	BB	BB	BB	BB	BB	BB	BB	BB	AA	BB	BB	BB	BB	BB	BB	AA	BB	BB	BB	BB	BB	BB	BB	BB	BB	BB	BB	AA	BB	BB	BB	BB	BB	BB	BB	BB	BB	BB	BB	BB	BB	BB	BB	BB	BB
BOPA2_12_30737	3H	63626447	BB	BB	AB	AA	AA	AA	AA	AA	AA	BB	BB	BB	AA	BB	BB	AA	BB	BB	AA	AA	AA	AA	BB	AA	AA	AA	BB	BB	BB	BB	AA	BB	AA	BB	BB	BB	BB	BB	BB	BB	AA	AA	AA	BB	BB	BB	BB
BOPA2_12_30474	3H	63807754	AA	AA	AA	AA	AA	AA	AA	AA	AA	AA	BB	AA	AA	AA	AA	AA	AA	BB	AA	AA	AA	AA	AA	AA	AA	AA	AA	AA	AA	BB	AA	AA	AA	AA	AA	AA	AA	AA	AA	AA	AA	AA	AA	AA	AA	AA	AA
BOPA1_2254-156	3H	64126709	AA	AA	AB	BB	BB	BB	BB	BB	BB	AA	AA	AA	BB	AA	AA	BB	AA	AA	BB	BB	BB	BB	AA	BB	BB	BB	AA	AA	AA	AA	BB	AA	BB	AA	AA	AA	AA	AA	AA	AA	BB	BB	BB	AA	AA	AA	AA
BOPA1_7045-950	3H	64618663	BB	BB	AB	AA	AA	AA	AA	AA	AA	BB	BB	BB	AA	BB	BB	AA	BB	BB	AA	AA	AA	AA	BB	AA	AA	AA	BB	BB	BB	BB	AA	BB	AA	BB	BB	BB	BB	BB	BB	BB	AA	AA	AA	BB	BB	BB	BB
BOPA1_6460-355	3H	64674446	BB	BB	AB	AA	AA	AA	AA	AA	AA	BB	BB	BB	AA	BB	BB	AA	BB	BB	AA	AA	AA	AA	BB	AA	AA	AA	BB	BB	BB	BB	BB	BB	AA	BB	BB	BB	BB	BB	BB	BB	AA	AA	AA	BB	BB	BB	BB
SCRI_RS_235603	3H	66838085	AA	AA	AB	BB	BB	BB	BB	BB	BB	AA	AA	AA	BB	AA	AA	BB	AA	AA	BB	BB	BB	BB	AA	BB	BB	BB	AA	AA	AA	AA	BB	AA	BB	AA	AA	AA	AA	AA	AA	AA	BB	BB	BB	AA	AA	AA	AA
SCRI_RS_200297	3H	66850259	AA	AA	AB	BB	BB	BB	BB	BB	BB	AA	AA	AA	BB	AA	AA	BB	AA	AA	BB	BB	BB	BB	AA	BB	BB	BB	AA	AA	AA	AA	BB	AA	BB	AA	AA	AA	AA	AA	AA	AA	BB	BB	BB	AA	AA	AA	AA
BOPA2_12_10532	3H	67560909	AA	AA	AA	AA	AA	AA	AA	AA	AA	BB	BB	AA	AA	BB	AA	AA	AA	BB	AA	AA	AA	AA	AA	AA	AA	AA	AA	AA	AA	BB	AA	AA	AA	AA	AA	AA	AA	AA	AA	AA	AA	AA	AA	AA	AA	AA	AA
SCRI_RS_178915	3H	68836755	BB	BB	AB	AA	AA	AA	AA	AA	AA	AA	AA	BB	AA	AA	BB	AA	BB	AA	AA	AA	AA	AA	BB	AA	AA	AA	BB	BB	BB	AA	AA	BB	AA	BB	BB	BB	BB	BB	BB	BB	AA	AA	AA	BB	BB	BB	BB
SCRI_RS_11338	3H	68843159	AA	AA	AB	BB	BB	BB	BB	BB	BB	BB	BB	AA	BB	BB	AA	BB	AA	BB	BB	BB	BB	BB	AA	BB	BB	BB	AA	AA	AA	BB	BB	AA	BB	AA	AA	AA	AA	AA	AA	AA	BB	BB	BB	AA	AA	AA	AA
SCRI_RS_153735	3H	73432312	BB	BB	AB	AA	AA	AA	AA	AA	AA	BB	BB	BB	AA	BB	BB	AA	BB	BB	AA	AA	AA	AA	BB	AA	AA	AA	BB	BB	BB	BB	AA	BB	AA	BB	BB	BB	BB	BB	BB	BB	AA	AA	AA	BB	BB	BB	BB
SCRI_RS_166122	3H	73432873	AA	AA	AB	BB	BB	BB	BB	BB	BB	BB	BB	AA	BB	BB	AA	BB	AA	BB	BB	BB	BB	BB	AA	BB	BB	BB	AA	AA	AA	BB	BB	AA	BB	AA	AA	AA	AA	AA	AA	AA	BB	BB	BB	AA	AA	AA	AA
SCRI_RS_141081	3H	73433445	AA	AA	AB	BB	BB	BB	BB	BB	BB	BB	BB	AA	BB	BB	AA	BB	AA	BB	BB	BB	BB	BB	AA	BB	BB	BB	AA	AA	AA	BB	BB	AA	BB	AA	AA	AA	AA	AA	AA	AA	BB	BB	BB	AA	AA	AA	AA
SCRI_RS_886	3H	73922602	AA	AA	AB	BB	BB	BB	BB	BB	BB	BB	BB	AA	BB	BB	AA	BB	AA	BB	BB	BB	BB	BB	AA	BB	BB	BB	AA	AA	AA	BB	BB	AA	BB	AA	AA	AA	AA	AA	AA	AA	BB	BB	BB	AA	AA	AA	AA
SCRI_RS_239787	3H	73924922	BB	BB	AB	AA	AA	AA	AA	AA	AA	BB	BB	BB	AA	BB	BB	AA	BB	BB	AA	AA	AA	AA	BB	AA	AA	AA	BB	BB	BB	BB	AA	BB	AA	BB	BB	BB	BB	BB	BB	BB	AA	AA	AA	BB	BB	BB	BB
SCRI_RS_110693	3H	75453980	BB	BB	AB	AA	AA	AA	AA	AA	AA	BB	AA	BB	AA	AA	BB	AA	BB	AA	AA	AA	AA	AA	BB	AA	AA	AA	BB	BB	BB	AA	AA	BB	AA	BB	BB	BB	BB	BB	BB	BB	AA	AA	AA	BB	BB	BB	BB
SCRI_RS_182479	3H	75513794	AA	AA	AB	BB	BB	BB	BB	BB	BB	AA	BB	AA	BB	BB	AA	BB	AA	BB	BB	BB	BB	BB	AA	BB	BB	BB	AA	AA	AA	BB	BB	AA	BB	AA	AA	AA	AA	AA	AA	AA	BB	BB	BB	AA	AA	AA	AA
SCRI_RS_13433	3H	75516186	BB	BB	AB	AA	AA	AA	AA	AA	AA	BB	AA	BB	AA	AA	BB	AA	BB	AA	AA	AA	AA	AA	BB	AA	AA	AA	BB	BB	BB	AA	AA	BB	AA	BB	BB	BB	BB	BB	BB	BB	AA	AA	AA	BB	BB	BB	BB
SCRI_RS_218235	3H	76051278	BB	BB	AB	AA	AA	AA	AA	AA	AA	BB	AA	BB	AA	AA	BB	AA	BB	AA	AA	AA	AA	AA	BB	AA	AA	AA	BB	BB	BB	AA	AA	BB	AA	BB	BB	BB	BB	BB	BB	BB	AA	AA	AA	BB	BB	BB	BB
BOPA1_6354-1193	3H	76088291	AA	AA	AB	BB	BB	BB	BB	BB	BB	AA	AA	AA	BB	AA	AA	BB	AA	AA	BB	BB	BB	BB	AA	BB	BB	BB	AA	AA	AA	AA	BB	AA	BB	AA	AA	AA	AA	AA	AA	AA	BB	BB	BB	AA	AA	AA	AA
SCRI_RS_185596	3H	76092140	BB	BB	AB	AA	AA	AA	AA	AA	AA	BB	AA	BB	AA	AA	BB	AA	BB	AA	AA	AA	AA	AA	BB	AA	AA	AA	BB	BB	BB	AA	AA	BB	AA	BB	BB	BB	BB	BB	BB	BB	AA	AA	AA	BB	BB	BB	BB
SCRI_RS_126627	3H	78237544	BB	BB	AB	AA	AA	AA	AA	AA	AA	BB	BB	BB	AA	BB	BB	AA	BB	BB	AA	AA	AA	AA	BB	AA	AA	AA	BB	BB	BB	BB	AA	BB	AA	BB	BB	BB	BB	BB	BB	BB	AA	AA	AA	BB	BB	BB	BB
SCRI_RS_149207	3H	78938565	AA	AA	AB	BB	BB	BB	BB	BB	BB	AA	BB	AA	BB	BB	AA	BB	AA	BB	BB	BB	BB	BB	AA	BB	BB	BB	AA	AA	AA	BB	BB	AA	BB	AA	AA	AA	AA	AA	AA	AA	BB	BB	BB	AA	AA	AA	AA
BOPA2_12_30609	3H	78940606	AA	AA	AB	BB	BB	BB	BB	BB	BB	AA	BB	AA	BB	BB	AA	BB	AA	BB	BB	BB	BB	BB	AA	BB	BB	BB	AA	AA	AA	BB	BB	AA	BB	AA	AA	AA	AA	AA	AA	AA	BB	BB	BB	AA	AA	AA	AA
SCRI_RS_230096	3H	80216926	BB	BB	AB	AA	AA	AA	AA	AA	AA	BB	AA	BB	AA	AA	BB	AA	BB	AA	AA	AA	AA	AA	BB	AA	AA	AA	BB	BB	BB	AA	AA	BB	AA	BB	BB	BB	BB	BB	BB	BB	AA	AA	AA	BB	BB	BB	BB
BOPA2_12_31122	3H	81047480	BB	BB	AB	AA	AA	AA	AA	AA	AA	BB	AA	BB	AA	AA	BB	AA	BB	AA	AA	AA	AA	AA	BB	AA	AA	AA	BB	BB	BB	AA	AA	BB	AA	BB	BB	BB	BB	BB	BB	BB	AA	AA	AA	BB	BB	BB	BB
SCRI_RS_205711	3H	84066357	AA	AA	AA	AA	AA	AA	AA	AA	AA	AA	BB	AA	AA	BB	AA	AA	AA	BB	AA	AA	AA	AA	AA	AA	AA	AA	AA	AA	AA	BB	AA	AA	AA	AA	AA	AA	AA	AA	AA	AA	AA	AA	AA	AA	AA	AA	AA
BOPA2_12_31009	3H	86150228	AA	AA	AA	AA	AA	AA	AA	AA	AA	AA	AA	AA	AA	AA	AA	AA	AA	AA	AA	AA	AA	AA	AA	AA	AA	AA	AA	AA	AA	AA	AA	AA	AA	AA	AA	AA	AA	AA	AA	AA	AA	AA	AA	AA	AA	AA	AA
SCRI_RS_189045	3H	88695599	BB	BB	BB	BB	BB	BB	BB	BB	BB	BB	BB	BB	BB	BB	BB	BB	BB	BB	BB	BB	BB	BB	BB	BB	BB	BB	BB	BB	BB	BB	BB	BB	BB	BB	BB	BB	BB	BB	BB	BB	BB	BB	BB	BB	BB	BB	BB
SCRI_RS_219247	3H	101184493	AA	AA	AA	AA	AA	AA	AA	AA	AA	AA	AA	AA	AA	AA	AA	AA	AA	AA	AA	AA	AA	AA	AA	AA	AA	AA	AA	AA	AA	AA	AA	AA	AA	AA	AA	AA	AA	AA	AA	AA	AA	AA	AA	AA	AA	AA	AA
BOPA2_12_30467	3H	103832921	AA	AA	AA	AA	AA	AA	AA	AA	AA	AA	AA	AA	AA	AA	AA	AA	AA	BB	AA	AA	AA	AA	AA	AA	AA	AA	AA	AA	AA	BB	AA	AA	AA	AA	AA	AA	AA	AA	AA	AA	AA	AA	AA	AA	AA	AA	AA
BOPA1_1404-64	3H	108142581	BB	BB	BB	AA	AA	AA	AA	BB	BB	BB	BB	BB	BB	BB	BB	AA	BB	BB	AA	AA	AA	AA	BB	AA	AA	AA	BB	BB	BB	BB	AA	BB	AA	BB	BB	BB	BB	BB	BB	BB	AA	AA	BB	BB	BB	BB	BB
BOPA1_921-414	3H	112601706	AA	AA	AA	AA	AA	AA	AA	AA	AA	AA	BB	AA	AA	AA	AA	AA	AA	BB	AA	AA	AA	AA	AA	AA	AA	AA	AA	AA	AA	BB	AA	AA	AA	AA	AA	AA	AA	AA	AA	AA	AA	AA	AA	AA	AA	AA	AA
BOPA2_12_20574	3H	114511072	AA	AA	AB	AA	AA	AA	AA	AA	AA	AA	BB	AA	AA	AA	AA	AA	AA	BB	AA	AA	AA	AA	AA	AA	AA	AA	AA	AA	AA	BB	AA	AA	AA	AA	AA	AA	AA	AA	AA	AA	AA	AA	AA	AA	AA	AA	AA
BOPA2_12_30809	3H	115794458	AA	AA	AB	AA	AA	AA	AA	AA	AA	AA	BB	AA	AA	AA	AA	AA	AA	BB	AA	AA	AA	AA	AA	AA	AA	AA	AA	AA	AA	BB	AA	AA	AA	AA	AA	AA	AA	AA	AA	AA	AA	AA	AA	AA	AA	AA	AA
BOPA2_12_30583	3H	120307152	AA	AA	AA	AA	AA	AA	AA	AA	AA	AA	BB	AA	AA	AA	AA	AA	AA	BB	AA	AA	AA	AA	AA	AA	AA	AA	AA	AA	AA	BB	AA	AA	AA	AA	AA	AA	AA	AA	AA	AA	AA	AA	AA	AA	AA	AA	AA
BOPA2_12_31015	3H	124057392	AA	AA	AA	AA	AA	AA	AA	AA	AA	AA	BB	AA	AA	AA	AA	AA	AA	BB	AA	AA	AA	AA	AA	AA	AA	AA	AA	AA	AA	BB	AA	AA	AA	AA	AA	AA	AA	AA	AA	AA	AA	AA	AA	AA	AA	AA	AA
BOPA2_12_30922	3H	124689523	BB	BB	BB	BB	BB	BB	BB	BB	BB	BB	AA	BB	BB	BB	BB	BB	BB	AA	BB	BB	BB	BB	BB	BB	BB	BB	BB	BB	BB	AA	BB	BB	BB	BB	BB	BB	BB	BB	BB	BB	BB	BB	BB	BB	BB	BB	BB
BOPA2_12_30923	3H	124689681	AA	AA	AA	AA	AA	AA	AA	AA	AA	AA	BB	AA	AA	AA	AA	AA	AA	BB	AA	AA	AA	AA	AA	AA	AA	AA	AA	AA	AA	BB	AA	AA	AA	AA	AA	AA	AA	AA	AA	AA	AA	AA	AA	AA	AA	AA	AA
SCRI_RS_204057	3H	139185140	AA	AA	AA	AA	AA	AA	AA	AA	AA	AA	BB	AA	AA	AA	AA	AA	AA	BB	AA	AA	AA	AA	AA	AA	AA	AA	AA	AA	AA	BB	AA	AA	AA	AA	AA	AA	AA	AA	AA	AA	AA	AA	AA	AA	AA	AA	AA
BOPA1_2838-663	3H	142551918	AA	AA	AA	AA	AA	AA	AA	AA	AA	AA	AA	AA	AA	AA	AA	AA	AA	AA	AA	AA	AA	AA	AA	AA	AA	AA	AA	AA	AA	AA	AA	AA	AA	AA	AA	AA	AA	AA	AA	AA	AA	AA	AA	AA	AA	AA	AA
BOPA2_12_11387	3H	142771477	BB	BB	BB	BB	BB	BB	BB	BB	BB	BB	BB	BB	BB	BB	BB	BB	BB	AA	BB	BB	BB	BB	BB	BB	BB	BB	BB	BB	BB	AA	BB	BB	BB	BB	BB	BB	BB	BB	BB	BB	BB	BB	BB	BB	BB	BB	BB
BOPA2_12_11511	3H	155123442	BB	BB	BB	BB	BB	BB	BB	BB	BB	BB	AA	BB	BB	BB	BB	BB	BB	AA	BB	BB	BB	BB	BB	BB	BB	BB	BB	BB	BB	AA	BB	BB	BB	BB	BB	BB	BB	BB	BB	BB	BB	BB	BB	BB	BB	BB	BB
BOPA1_3892-2472	3H	158707484	BB	BB	BB	BB	BB	BB	BB	BB	BB	BB	AA	BB	BB	BB	BB	BB	BB	AA	BB	BB	BB	BB	BB	BB	BB	BB	BB	BB	BB	AA	BB	BB	BB	BB	BB	BB	BB	BB	BB	BB	BB	BB	BB	BB	BB	BB	BB
SCRI_RS_175073	3H	160585968	AA	AA	AA	AA	AA	AA	BB	AA	AA	AA	BB	AA	AA	AA	AA	AA	AA	BB	AA	AA	AA	AA	AA	AA	AA	AA	AA	AA	AA	BB	AA	AA	AA	AA	AA	AA	AA	AA	AA	AA	AA	AA	AA	AA	AA	AA	AA
BOPA1_6491-295	3H	160752467	AA	AA	AA	AA	AA	AA	BB	AA	AA	AA	BB	AA	AA	AA	AA	AA	AA	BB	AA	AA	AA	AA	AA	AA	AA	AA	AA	AA	AA	BB	AA	AA	AA	AA	AA	AA	AA	AA	AA	AA	AA	AA	AA	AA	AA	AA	AA
BOPA1_5058-404	3H	169952332	BB	BB	BB	BB	BB	BB	AA	BB	BB	BB	AA	BB	BB	BB	BB	BB	BB	AA	BB	BB	BB	BB	BB	BB	BB	BB	BB	BB	BB	AA	BB	BB	BB	BB	BB	BB	BB	BB	BB	BB	BB	BB	BB	BB	BB	BB	BB
SCRI_RS_189409	3H	173444980	AA	AA	AA	AA	AA	AA	AA	AA	AA	AA	AA	AA	AA	AA	AA	BB	AA	AA	AA	AA	AA	AA	AA	AA	AA	AA	AA	AA	AA	AA	AA	AA	AA	AA	AA	AA	AA	AA	AA	AA	AA	AA	AA	AA	AA	AA	AA
BOPA2_12_31008	3H	183438724	BB	BB	BB	BB	BB	BB	AA	BB	BB	BB	AA	BB	BB	BB	BB	BB	BB	AA	BB	BB	BB	BB	BB	BB	BB	BB	BB	BB	BB	AA	BB	BB	BB	BB	BB	BB	BB	BB	BB	BB	BB	BB	BB	BB	BB	BB	BB
BOPA1_ConsensusGBS0508-1	3H	186950158	AA	AA	AA	AA	AA	AA	AA	AA	AA	AA	AA	AA	AA	AA	AA	AA	AA	AA	AA	AA	AA	AA	AA	AA	AA	AA	AA	AA	AA	AA	AA	AA	AA	AA	AA	AA	AA	AA	AA	AA	AA	AA	AA	AA	AA	AA	AA
SCRI_RS_128706	3H	197445741	AA	AA	AA	AA	AA	AA	AA	AA	AA	AA	BB	AA	AA	AA	AA	AA	AA	BB	AA	AA	AA	AA	AA	AA	AA	AA	AA	AA	AA	BB	AA	AA	AA	AA	AA	AA	AA	AA	AA	AA	AA	AA	AA	AA	AA	AA	AA
BOPA1_ABC10667-1-1-288	3H	198409081	BB	BB	BB	BB	BB	BB	BB	BB	BB	BB	AA	BB	BB	BB	BB	BB	BB	AA	BB	BB	BB	BB	BB	BB	BB	BB	BB	BB	BB	AA	BB	BB	BB	BB	BB	BB	BB	BB	BB	BB	BB	BB	BB	BB	BB	BB	BB
SCRI_RS_219233	3H	200702421	AA	AA	AA	AA	AA	AA	AA	AA	AA	AA	AA	AA	AA	AA	AA	AA	AA	AA	AA	AA	AA	AA	AA	AA	AA	AA	AA	AA	AA	BB	AA	AA	AA	AA	AA	AA	AA	AA	AA	AA	AA	AA	AA	AA	AA	AA	AA
BOPA1_6681-314	3H	201162980	BB	BB	BB	BB	BB	BB	BB	BB	BB	BB	BB	BB	BB	BB	BB	BB	BB	BB	BB	BB	BB	BB	BB	BB	BB	BB	BB	BB	BB	BB	BB	BB	BB	BB	BB	BB	BB	BB	BB	BB	BB	BB	BB	BB	BB	BB	BB
BOPA1_ConsensusGBS0271-2	3H	201231226	BB	BB	AA	AA	AA	AA	AA	BB	AA	AA	BB	AA	BB	BB	BB	AA	AA	BB	AA	AA	AA	AA	AA	AA	AA	AA	BB	AA	BB	AA	AA	BB	AA	AA	AA	BB	BB	BB	BB	BB	BB	AA	BB	BB	AA	BB	BB
BOPA2_12_30799	3H	202344469	BB	BB	BB	BB	BB	BB	BB	BB	BB	BB	BB	BB	BB	BB	BB	BB	BB	BB	BB	BB	BB	BB	BB	BB	BB	BB	BB	BB	BB	BB	BB	BB	BB	BB	BB	BB	BB	BB	BB	BB	BB	BB	BB	BB	BB	BB	BB
SCRI_RS_142442	3H	208364430	BB	BB	BB	AA	AA	AA	BB	BB	BB	BB	BB	BB	BB	BB	BB	AA	BB	BB	AA	AA	AA	AA	BB	AA	AA	AA	BB	BB	BB	BB	BB	BB	AA	BB	BB	BB	BB	BB	BB	BB	BB	AA	BB	BB	BB	BB	BB
SCRI_RS_173916	3H	208364497	AA	AA	AA	BB	BB	BB	AA	AA	AA	AA	BB	AA	AA	AA	AA	BB	AA	BB	BB	BB	BB	BB	AA	BB	BB	BB	AA	AA	AA	BB	AA	AA	BB	AA	AA	AA	AA	AA	AA	AA	AA	BB	AA	AA	AA	AA	AA
SCRI_RS_186341	3H	208365966	BB	BB	BB	BB	BB	BB	BB	BB	BB	BB	BB	BB	BB	BB	BB	BB	BB	BB	BB	BB	BB	BB	BB	BB	BB	BB	BB	BB	BB	BB	BB	BB	BB	BB	BB	BB	BB	BB	BB	BB	BB	BB	BB	BB	BB	BB	BB
SCRI_RS_223894	3H	209056543	BB	BB	BB	BB	BB	BB	BB	BB	BB	BB	AA	BB	BB	BB	BB	BB	BB	AA	BB	BB	BB	BB	BB	BB	BB	BB	BB	BB	BB	AA	BB	BB	BB	BB	BB	BB	BB	BB	BB	BB	BB	BB	BB	BB	BB	BB	BB
BOPA2_12_11295	3H	209728149	AA	AA	AA	AA	AA	AA	AA	AA	AA	AA	BB	AA	AA	AA	AA	AA	AA	BB	AA	AA	AA	AA	AA	AA	AA	AA	AA	AA	AA	BB	AA	AA	AA	AA	AA	AA	AA	AA	AA	AA	AA	AA	AA	AA	AA	AA	AA
SCRI_RS_141166	3H	212003870	AA	AA	AB	BB	BB	BB	BB	BB	BB	AA	AA	AA	BB	AA	AA	BB	AA	AA	BB	BB	BB	BB	AA	BB	BB	BB	AA	AA	AA	AA	BB	AA	BB	AA	AA	AA	AA	AA	AA	AA	BB	BB	BB	AA	AA	AA	AA
SCRI_RS_207180	3H	212019507	BB	BB	AB	AA	AA	AA	AA	AA	AA	BB	BB	BB	AA	BB	BB	AA	BB	BB	AA	AA	AA	AA	BB	AA	AA	AA	BB	BB	BB	BB	AA	BB	AA	BB	BB	BB	BB	BB	BB	BB	AA	AA	AA	BB	BB	BB	BB
SCRI_RS_222735	3H	212834875	BB	BB	AB	AA	AA	AA	AA	AA	AA	BB	BB	BB	AA	BB	BB	AA	BB	BB	AA	AA	AA	AA	BB	AA	AA	AA	BB	BB	BB	BB	AA	BB	AA	BB	BB	BB	BB	BB	BB	BB	AA	AA	AA	BB	BB	BB	BB
SCRI_RS_11126	3H	213337055	BB	BB	AB	AA	AA	AA	AA	AA	AA	BB	AA	BB	AA	BB	BB	AA	BB	AA	AA	AA	AA	AA	BB	AA	AA	AA	BB	BB	BB	AA	AA	BB	AA	BB	BB	BB	BB	BB	BB	BB	AA	AA	AA	BB	BB	BB	BB
SCRI_RS_159312	3H	216085411	AA	AA	AB	BB	BB	BB	BB	BB	BB	AA	AA	AA	BB	AA	AA	BB	AA	AA	BB	BB	BB	BB	AA	BB	BB	BB	AA	AA	AA	AA	BB	AA	BB	AA	AA	AA	AA	AA	AA	AA	BB	BB	BB	AA	AA	AA	AA
BOPA2_12_30618	3H	216876923	AA	AA	AB	BB	BB	BB	BB	BB	BB	AA	BB	AA	BB	AA	AA	BB	AA	BB	BB	BB	BB	BB	AA	BB	BB	BB	AA	AA	AA	BB	BB	AA	BB	AA	AA	AA	AA	AA	AA	AA	BB	BB	BB	AA	AA	AA	AA
BOPA1_ABC04214-1-2-360	3H	219956150	AA	AA	AB	BB	BB	BB	BB	BB	BB	AA	BB	AA	BB	AA	AA	BB	AA	BB	BB	BB	BB	BB	AA	BB	BB	BB	AA	AA	AA	BB	BB	AA	BB	AA	AA	AA	AA	AA	AA	AA	BB	BB	BB	AA	AA	AA	AA
SCRI_RS_164254	3H	219971157	BB	BB	AB	AA	AA	AA	AA	AA	AA	BB	BB	BB	AA	BB	BB	AA	BB	BB	AA	AA	AA	AA	BB	AA	AA	AA	BB	BB	BB	BB	AA	BB	AA	BB	BB	BB	BB	BB	BB	BB	AA	AA	AA	BB	BB	BB	BB
SCRI_RS_238625	3H	219975543	BB	BB	AB	AA	AA	AA	AA	AA	AA	BB	BB	BB	AA	BB	BB	AA	BB	BB	AA	AA	AA	AA	BB	AA	AA	AA	BB	BB	BB	BB	AA	BB	AA	BB	BB	BB	BB	BB	BB	BB	AA	AA	AA	BB	BB	BB	BB
SCRI_RS_235238	3H	220381071	BB	BB	AB	BB	BB	BB	BB	BB	AA	BB	BB	BB	BB	BB	BB	BB	BB	BB	BB	BB	BB	BB	BB	BB	BB	BB	BB	BB	BB	BB	BB	BB	BB	BB	BB	BB	BB	BB	BB	BB	AA	BB	BB	BB	BB	BB	BB
SCRI_RS_169606	3H	221851141	AA	AA	AB	BB	BB	BB	BB	BB	BB	AA	BB	AA	BB	AA	AA	BB	AA	BB	BB	BB	BB	BB	AA	BB	BB	BB	AA	AA	AA	BB	BB	AA	BB	AA	AA	AA	AA	AA	AA	AA	BB	BB	BB	AA	AA	AA	AA
BOPA1_ABC04826-1-1-174	3H	226364213	BB	BB	AB	AA	AA	AA	AA	AA	AA	BB	AA	BB	AA	BB	BB	AA	BB	AA	AA	AA	AA	AA	BB	AA	AA	AA	BB	BB	BB	AA	AA	BB	AA	BB	BB	BB	BB	BB	BB	BB	AA	AA	AA	BB	BB	BB	BB
BOPA1_1630-1150	3H	238600423	BB	BB	AB	AA	AA	AA	AA	AA	AA	BB	BB	BB	AA	BB	BB	AA	BB	BB	AA	AA	AA	AA	BB	AA	AA	AA	BB	BB	BB	BB	AA	BB	AA	BB	BB	BB	BB	BB	BB	BB	AA	AA	AA	BB	BB	BB	BB
BOPA2_12_30318	3H	256194881	BB	BB	AB	AA	AA	AA	AA	AA	AA	BB	BB	BB	AA	BB	BB	AA	BB	BB	AA	AA	AA	AA	BB	AA	AA	AA	BB	BB	BB	BB	AA	BB	AA	BB	BB	BB	BB	BB	BB	BB	AA	AA	AA	BB	BB	BB	BB
BOPA1_5657-1187	3H	259755370	BB	BB	AB	AA	AA	AA	AA	AA	AA	BB	BB	BB	AA	BB	BB	AA	BB	BB	AA	AA	AA	AA	BB	AA	AA	AA	BB	BB	BB	BB	AA	BB	AA	BB	BB	BB	BB	BB	BB	BB	AA	AA	AA	BB	BB	BB	BB
BOPA2_12_30130	3H	261024161	BB	BB	BB	BB	BB	BB	BB	BB	BB	BB	AA	BB	BB	BB	BB	BB	BB	AA	BB	BB	BB	BB	BB	BB	BB	BB	BB	BB	BB	AA	BB	BB	BB	BB	BB	BB	BB	BB	BB	BB	BB	BB	BB	BB	BB	BB	BB
BOPA1_ConsensusGBS0471-1	3H	267704766	BB	BB	AB	AA	AA	AA	AA	AA	AA	BB	BB	BB	AA	BB	BB	AA	BB	BB	AA	AA	AA	AA	BB	AA	AA	AA	BB	BB	BB	BB	AA	BB	AA	BB	BB	BB	BB	BB	BB	BB	AA	AA	AA	BB	BB	BB	BB
BOPA2_12_30622	3H	279062018	AA	AA	AA	AA	AA	AA	AA	AA	AA	AA	BB	AA	AA	AA	AA	AA	AA	BB	AA	AA	AA	AA	AA	AA	AA	AA	AA	AA	AA	BB	AA	AA	AA	AA	AA	AA	AA	AA	AA	AA	AA	AA	AA	AA	AA	AA	AA
SCRI_RS_160464	3H	286351415	BB	BB	AB	AA	AA	AA	AA	AA	AA	BB	BB	BB	AA	BB	BB	AA	BB	BB	AA	AA	AA	AA	BB	AA	AA	AA	BB	BB	BB	BB	AA	BB	AA	BB	BB	BB	BB	BB	BB	BB	AA	AA	AA	BB	BB	BB	BB
BOPA2_12_20591	3H	286996553	AA	AA	AA	AA	AA	AA	AA	AA	AA	AA	BB	AA	AA	AA	AA	AA	AA	BB	AA	AA	AA	AA	AA	AA	AA	AA	AA	AA	AA	BB	AA	AA	AA	AA	AA	AA	AA	AA	AA	AA	AA	AA	AA	AA	AA	AA	AA
SCRI_RS_194233	3H	288636836	AA	AA	AA	AA	AA	AA	AA	AA	AA	AA	BB	AA	AA	AA	AA	AA	AA	BB	AA	AA	AA	AA	AA	AA	AA	AA	AA	AA	AA	BB	AA	AA	AA	AA	AA	AA	AA	AA	AA	AA	AA	AA	AA	AA	AA	AA	AA
SCRI_RS_224702	3H	290704044	AA	AA	AA	AA	AA	AA	AA	AA	AA	AA	BB	AA	AA	AA	AA	AA	AA	BB	AA	AA	AA	AA	AA	AA	AA	AA	AA	AA	AA	BB	AA	AA	AA	AA	AA	AA	AA	AA	AA	AA	AA	AA	AA	AA	AA	AA	AA
BOPA1_2588-229	3H	294750664	AA	AA	AB	BB	BB	BB	BB	BB	BB	AA	AA	AA	BB	AA	AA	BB	AA	AA	BB	BB	BB	BB	AA	BB	BB	BB	AA	AA	AA	AA	BB	AA	BB	AA	AA	AA	AA	AA	AA	AA	BB	BB	BB	AA	AA	AA	AA
BOPA2_12_31372	3H	298534459	AA	AA	AB	BB	BB	BB	BB	BB	BB	AA	AA	AA	BB	AA	AA	BB	AA	AA	BB	BB	BB	BB	AA	BB	BB	BB	AA	AA	AA	AA	BB	AA	BB	AA	AA	AA	AA	AA	AA	AA	BB	BB	BB	AA	AA	AA	AA
SCRI_RS_171144	3H	299530917	AA	AA	AA	AA	AA	AA	AA	AA	BB	AA	AA	AA	AA	AA	AA	AA	AA	AA	AA	AA	AA	AA	AA	AA	AA	AA	AA	AA	AA	AA	AA	AA	AA	AA	AA	AA	AA	AA	AA	AA	AA	AA	AA	AA	AA	AA	AA
SCRI_RS_188912	3H	300289792	AA	AA	AA	AA	AA	AA	AA	AA	AA	AA	BB	AA	AA	AA	AA	AA	AA	BB	AA	AA	AA	AA	AA	AA	AA	AA	AA	AA	AA	BB	AA	AA	AA	AA	AA	AA	AA	AA	AA	AA	AA	AA	AA	AA	AA	AA	AA
SCRI_RS_84470	3H	300289794	AA	AA	AA	AA	AA	AA	AA	AA	AA	AA	BB	AA	AA	AA	AA	AA	AA	BB	AA	AA	AA	AA	AA	AA	AA	AA	AA	AA	AA	BB	AA	AA	AA	AA	AA	AA	AA	AA	AA	AA	AA	AA	AA	AA	AA	AA	AA
SCRI_RS_126246	3H	302789688	AA	AA	AB	BB	BB	BB	BB	BB	BB	AA	AA	AA	BB	AA	AA	BB	AA	AA	BB	BB	BB	BB	AA	BB	BB	BB	AA	AA	AA	AA	BB	AA	BB	AA	AA	AA	AA	AA	AA	AA	BB	BB	BB	AA	AA	AA	AA
SCRI_RS_171453	3H	306969910	AA	AA	AA	AA	AA	AA	AA	AA	AA	AA	BB	AA	AA	AA	AA	AA	AA	BB	AA	AA	AA	AA	AA	AA	AA	AA	AA	AA	AA	BB	AA	AA	AA	AA	AA	AA	AA	AA	AA	AA	AA	AA	AA	AA	AA	AA	AA
SCRI_RS_170765	3H	315704526	AA	AA	AA	AA	AA	AA	AA	AA	AA	AA	BB	AA	AA	AA	AA	AA	AA	BB	AA	AA	AA	AA	AA	AA	AA	AA	AA	AA	AA	BB	AA	AA	AA	AA	AA	AA	AA	AA	AA	AA	AA	AA	AA	AA	AA	AA	AA
SCRI_RS_120315	3H	319227972	BB	BB	BB	BB	BB	BB	BB	BB	BB	BB	AA	BB	BB	BB	BB	BB	BB	AA	BB	BB	BB	BB	BB	BB	BB	BB	BB	BB	BB	AA	BB	BB	BB	BB	BB	BB	BB	BB	BB	BB	BB	BB	BB	BB	BB	BB	BB
BOPA1_10248-954	3H	319229524	BB	BB	BB	BB	BB	BB	BB	BB	BB	BB	AA	BB	BB	BB	BB	BB	BB	AA	BB	BB	BB	BB	BB	BB	BB	BB	BB	BB	BB	AA	BB	BB	BB	BB	BB	BB	BB	BB	BB	BB	BB	BB	BB	BB	BB	BB	BB
SCRI_RS_212864	3H	322726043	AA	AA	AB	BB	BB	BB	BB	BB	BB	AA	AA	AA	BB	AA	AA	BB	AA	AA	BB	BB	BB	BB	AA	BB	BB	BB	AA	AA	AA	AA	BB	AA	BB	AA	AA	AA	AA	AA	AA	AA	BB	BB	BB	AA	AA	AA	AA
BOPA1_2897-208	3H	323644577	AA	AA	AA	AA	AA	AA	AA	AA	AA	AA	BB	AA	AA	AA	AA	AA	AA	BB	AA	AA	AA	AA	AA	AA	AA	AA	AA	AA	AA	BB	AA	AA	AA	AA	AA	AA	AA	AA	AA	AA	AA	AA	AA	AA	AA	AA	AA
SCRI_RS_176264	3H	324439019	AA	AA	AA	AA	AA	AA	AA	AA	AA	AA	BB	AA	AA	AA	AA	AA	AA	BB	AA	AA	AA	AA	AA	AA	AA	AA	AA	AA	AA	BB	AA	AA	AA	AA	AA	AA	AA	AA	AA	AA	AA	AA	AA	AA	AA	AA	AA
BOPA1_2288-126	3H	326704395	BB	BB	AB	AA	AA	AA	AA	AA	AA	BB	BB	BB	AA	BB	BB	AA	BB	BB	AA	AA	AA	AA	BB	AA	AA	AA	BB	BB	BB	BB	AA	BB	AA	BB	BB	BB	BB	BB	BB	BB	AA	AA	AA	BB	BB	BB	BB
SCRI_RS_150370	3H	326718718	BB	BB	BB	BB	BB	BB	BB	BB	BB	BB	AA	BB	BB	BB	BB	BB	BB	AA	BB	BB	BB	BB	BB	BB	BB	BB	BB	BB	BB	AA	BB	BB	BB	BB	BB	BB	BB	BB	BB	BB	BB	BB	BB	BB	BB	BB	BB
SCRI_RS_150800	3H	327139057	AA	AA	AA	AA	AA	AA	AA	AA	AA	AA	BB	AA	AA	AA	AA	AA	AA	BB	AA	AA	AA	AA	AA	AA	AA	AA	AA	AA	AA	BB	AA	AA	AA	AA	AA	AA	AA	AA	AA	AA	AA	AA	AA	AA	AA	AA	AA
SCRI_RS_229167	3H	328783993	AA	AA	AA	AA	AA	AA	AA	AA	AA	AA	BB	AA	AA	AA	AA	AA	AA	BB	AA	AA	AA	AA	AA	AA	AA	AA	AA	AA	AA	BB	AA	AA	AA	AA	AA	AA	AA	AA	AA	AA	AA	AA	AA	AA	AA	AA	AA
BOPA1_5020-145	3H	331630915	BB	BB	AB	AA	AA	AA	AA	AA	AA	BB	BB	BB	AA	BB	BB	AA	BB	BB	AA	AA	AA	AA	BB	AA	AA	AA	BB	BB	BB	BB	AA	BB	AA	BB	BB	BB	BB	BB	BB	BB	AA	AA	AA	BB	BB	BB	BB
SCRI_RS_158967	3H	331936456	BB	BB	BB	BB	BB	BB	BB	BB	BB	BB	AA	BB	BB	BB	BB	BB	BB	AA	BB	BB	BB	BB	BB	BB	BB	BB	BB	BB	BB	AA	NN	BB	BB	BB	BB	BB	BB	BB	BB	BB	BB	BB	BB	BB	BB	BB	BB
BOPA1_6171-956	3H	333550525	AA	AA	AA	AA	AA	AA	AA	AA	AA	AA	BB	AA	AA	AA	AA	AA	AA	BB	AA	AA	AA	AA	AA	AA	AA	AA	AA	AA	AA	BB	AA	AA	AA	AA	AA	AA	AA	AA	AA	AA	AA	AA	AA	AA	AA	AA	AA
SCRI_RS_239403	3H	334264314	BB	BB	AB	AA	AA	AA	AA	AA	AA	BB	BB	BB	AA	BB	BB	AA	BB	BB	AA	AA	AA	AA	BB	AA	AA	AA	BB	BB	BB	BB	AA	BB	AA	BB	BB	BB	BB	BB	BB	BB	AA	AA	AA	BB	BB	BB	BB
SCRI_RS_137787	3H	335672632	BB	BB	BB	BB	BB	BB	BB	BB	BB	BB	AA	BB	BB	BB	BB	BB	BB	AA	BB	BB	BB	BB	BB	BB	BB	BB	BB	BB	BB	AA	BB	BB	BB	BB	BB	BB	BB	BB	BB	BB	BB	BB	BB	BB	BB	BB	BB
BOPA1_3354-121	3H	336344697	AA	AA	AB	BB	BB	BB	BB	BB	BB	AA	AA	AA	BB	AA	AA	BB	AA	AA	BB	BB	BB	BB	AA	BB	BB	BB	AA	AA	AA	AA	BB	AA	BB	AA	AA	AA	AA	AA	AA	AA	BB	BB	BB	AA	AA	AA	AA
BOPA1_4707-421	3H	336499705	AA	AA	AA	AA	AA	AA	AA	AA	AA	AA	BB	AA	AA	AA	AA	AA	AA	BB	AA	AA	AA	AA	AA	AA	AA	AA	AA	AA	AA	BB	AA	AA	AA	AA	AA	AA	AA	AA	AA	AA	AA	AA	AA	AA	AA	AA	AA
SCRI_RS_167084	3H	336951656	BB	BB	BB	BB	BB	BB	BB	BB	BB	BB	AA	BB	BB	BB	BB	BB	BB	AA	BB	BB	BB	BB	BB	BB	BB	BB	BB	BB	BB	AA	BB	BB	BB	BB	BB	BB	BB	BB	BB	BB	BB	BB	BB	BB	BB	BB	BB
BOPA1_2861-1941	3H	341217276	AA	AA	AA	AA	AA	AA	AA	AA	AA	AA	BB	AA	AA	AA	AA	AA	AA	BB	AA	AA	AA	AA	AA	AA	AA	AA	AA	AA	AA	BB	AA	AA	AA	AA	AA	AA	AA	AA	AA	AA	AA	AA	AA	AA	AA	AA	AA
SCRI_RS_151545	3H	344080733	BB	BB	BB	BB	BB	BB	BB	BB	BB	BB	AA	BB	BB	BB	BB	BB	BB	AA	BB	BB	BB	BB	BB	BB	BB	BB	BB	BB	BB	AA	BB	BB	BB	BB	BB	BB	BB	BB	BB	BB	BB	BB	BB	BB	BB	BB	BB
SCRI_RS_214796	3H	345391719	BB	BB	BB	BB	BB	BB	BB	BB	BB	BB	AA	BB	BB	BB	BB	BB	BB	AA	BB	BB	BB	BB	BB	BB	BB	BB	BB	BB	BB	AA	BB	BB	BB	BB	BB	BB	BB	BB	BB	BB	BB	BB	BB	BB	BB	BB	BB
SCRI_RS_111312	3H	350099325	AA	AA	AA	AA	AA	AA	AA	AA	AA	AA	BB	AA	AA	AA	AA	AA	AA	BB	AA	AA	AA	AA	AA	AA	AA	AA	AA	AA	AA	BB	AA	AA	AA	AA	AA	AA	AA	AA	AA	AA	AA	AA	AA	AA	AA	AA	AA
SCRI_RS_209249	3H	350632761	BB	BB	AB	AA	AA	AA	AA	AA	AA	BB	BB	BB	AA	BB	BB	AA	BB	BB	AA	AA	AA	AA	BB	AA	AA	AA	BB	BB	BB	BB	AA	BB	AA	BB	BB	BB	BB	BB	BB	BB	AA	AA	AA	BB	BB	BB	BB
SCRI_RS_65878	3H	352346907	BB	BB	AB	AA	AA	AA	AA	AA	AA	BB	AA	BB	AA	BB	BB	AA	BB	AA	AA	AA	AA	AA	BB	AA	AA	AA	BB	BB	BB	AA	AA	BB	AA	BB	BB	BB	BB	BB	BB	BB	AA	AA	AA	BB	BB	BB	BB
SCRI_RS_178900	3H	352961798	BB	BB	AB	AA	AA	AA	AA	AA	AA	BB	AA	BB	AA	BB	BB	AA	BB	AA	AA	AA	AA	AA	BB	AA	AA	AA	BB	BB	BB	AA	AA	BB	AA	BB	BB	BB	BB	BB	BB	BB	AA	AA	AA	BB	BB	BB	BB
SCRI_RS_165264	3H	353175383	BB	BB	AB	AA	AA	AA	AA	AA	AA	BB	AA	BB	AA	BB	BB	AA	BB	AA	AA	AA	AA	AA	BB	AA	AA	AA	BB	BB	BB	AA	AA	BB	AA	BB	BB	BB	BB	BB	BB	BB	AA	AA	AA	BB	BB	BB	BB
SCRI_RS_215085	3H	353175558	BB	BB	AB	AA	AA	AA	AA	AA	AA	BB	AA	BB	AA	BB	BB	AA	BB	AA	AA	AA	AA	AA	BB	AA	AA	AA	BB	BB	BB	AA	AA	BB	AA	BB	BB	BB	BB	BB	BB	BB	AA	AA	AA	BB	BB	BB	BB
SCRI_RS_906	3H	353176762	AA	AA	AB	BB	BB	BB	BB	BB	BB	AA	BB	AA	BB	AA	AA	BB	AA	BB	BB	BB	BB	BB	AA	BB	BB	BB	AA	AA	AA	BB	BB	AA	BB	AA	AA	AA	AA	AA	AA	AA	BB	BB	BB	AA	AA	AA	AA
BOPA1_ABC05852-1-2-658	3H	354288730	BB	BB	BB	BB	BB	BB	BB	BB	BB	BB	AA	BB	BB	BB	BB	BB	BB	AA	BB	BB	BB	BB	BB	BB	BB	BB	BB	BB	BB	AA	BB	BB	BB	BB	BB	BB	BB	BB	BB	BB	BB	BB	BB	BB	BB	BB	BB
SCRI_RS_129291	3H	355414359	BB	BB	BB	BB	BB	BB	BB	BB	BB	BB	AA	BB	BB	BB	BB	BB	BB	AA	BB	BB	BB	BB	BB	BB	BB	BB	BB	BB	BB	AA	BB	BB	BB	BB	BB	BB	BB	BB	BB	BB	BB	BB	BB	BB	BB	BB	BB
SCRI_RS_186504	3H	357118532	BB	BB	AB	AA	AA	AA	AA	AA	AA	BB	BB	BB	AA	BB	BB	AA	BB	BB	AA	AA	AA	AA	BB	AA	AA	AA	BB	BB	BB	BB	AA	BB	AA	BB	BB	BB	BB	BB	BB	BB	AA	AA	AA	BB	BB	BB	BB
SCRI_RS_220070	3H	357949131	BB	BB	BB	BB	BB	BB	BB	BB	BB	BB	AA	BB	BB	BB	BB	BB	BB	AA	BB	BB	BB	BB	BB	BB	BB	BB	BB	BB	BB	AA	BB	BB	BB	BB	BB	BB	BB	BB	BB	BB	BB	BB	BB	BB	BB	BB	BB
SCRI_RS_9327	3H	358873897	AA	AA	AA	AA	AA	AA	AA	AA	AA	AA	BB	AA	AA	AA	AA	AA	AA	BB	AA	AA	AA	AA	AA	AA	AA	AA	AA	AA	AA	BB	AA	AA	AA	AA	AA	AA	AA	AA	AA	AA	AA	AA	AA	AA	AA	AA	AA
SCRI_RS_191131	3H	358888767	BB	BB	BB	BB	BB	BB	BB	BB	BB	BB	AA	BB	BB	BB	BB	BB	BB	AA	BB	BB	BB	BB	BB	BB	BB	BB	BB	BB	BB	AA	BB	BB	BB	BB	BB	BB	BB	BB	BB	BB	BB	BB	BB	BB	BB	BB	BB
SCRI_RS_12851	3H	359509768	BB	BB	AB	AA	AA	AA	AA	AA	AA	BB	AA	BB	AA	BB	BB	AA	BB	AA	AA	AA	AA	AA	BB	AA	AA	AA	BB	BB	BB	AA	AA	BB	AA	BB	BB	BB	BB	BB	BB	BB	AA	AA	AA	BB	BB	BB	BB
BOPA1_3567-112	3H	361099771	BB	BB	AB	AA	AA	AA	AA	AA	AA	BB	AA	BB	AA	BB	BB	AA	BB	AA	AA	AA	AA	AA	BB	AA	AA	AA	BB	BB	BB	AA	AA	BB	AA	BB	BB	BB	BB	BB	BB	BB	AA	AA	AA	BB	BB	BB	BB
SCRI_RS_237716	3H	362275954	AA	AA	AB	BB	BB	BB	BB	BB	BB	AA	BB	AA	BB	AA	AA	BB	AA	BB	BB	BB	BB	BB	AA	BB	BB	BB	AA	AA	AA	BB	BB	AA	BB	AA	AA	AA	AA	AA	AA	AA	BB	BB	BB	AA	AA	AA	AA
SCRI_RS_221896	3H	362488439	AA	AA	AB	BB	BB	BB	BB	BB	BB	AA	BB	AA	BB	AA	AA	BB	AA	BB	BB	BB	BB	BB	AA	BB	BB	BB	AA	AA	AA	BB	BB	AA	BB	AA	AA	AA	AA	AA	AA	AA	BB	BB	BB	AA	AA	AA	AA
BOPA1_ABC04375-1-1-173	3H	364646768	BB	BB	AB	AA	AA	AA	AA	AA	AA	BB	AA	BB	AA	BB	BB	AA	BB	AA	AA	AA	AA	AA	BB	AA	AA	AA	BB	BB	BB	AA	AA	BB	AA	BB	BB	BB	BB	BB	BB	BB	AA	AA	AA	BB	BB	BB	BB
BOPA1_2027-1307	3H	367111723	AA	AA	AB	BB	BB	BB	BB	BB	BB	AA	BB	AA	BB	AA	AA	BB	AA	BB	BB	BB	BB	BB	AA	BB	BB	BB	AA	AA	AA	BB	BB	AA	BB	AA	AA	AA	AA	AA	AA	AA	BB	BB	BB	AA	AA	AA	AA
BOPA1_3215-654	3H	367114778	BB	BB	AB	AA	AA	AA	AA	AA	AA	BB	AA	BB	AA	BB	BB	AA	BB	AA	AA	AA	AA	AA	BB	AA	AA	AA	BB	BB	BB	AA	AA	BB	AA	BB	BB	BB	BB	BB	BB	BB	AA	AA	AA	BB	BB	BB	BB
BOPA1_ABC11783-1-1-99	3H	367856122	AA	AA	AB	BB	BB	BB	BB	BB	BB	AA	BB	AA	BB	AA	AA	BB	AA	BB	BB	BB	BB	BB	AA	BB	BB	BB	AA	AA	AA	BB	BB	AA	BB	AA	AA	AA	AA	AA	AA	AA	BB	BB	BB	AA	AA	AA	AA
BOPA1_6818-411	3H	370217575	BB	BB	BB	BB	BB	BB	BB	BB	BB	BB	AA	BB	BB	BB	BB	BB	BB	AA	BB	BB	BB	BB	BB	BB	BB	BB	BB	BB	BB	AA	BB	BB	BB	BB	BB	BB	BB	BB	BB	BB	BB	BB	BB	BB	BB	BB	BB
SCRI_RS_213411	3H	373102491	BB	BB	AB	AA	AA	AA	AA	AA	AA	BB	AA	BB	AA	BB	BB	AA	BB	AA	AA	AA	AA	AA	BB	AA	AA	AA	BB	BB	BB	AA	AA	BB	AA	BB	BB	BB	BB	BB	BB	BB	AA	AA	AA	BB	BB	BB	BB
SCRI_RS_128491	3H	373322669	BB	BB	BB	BB	BB	BB	BB	BB	BB	BB	AA	BB	BB	BB	BB	BB	BB	AA	BB	BB	BB	BB	BB	BB	BB	BB	BB	BB	BB	AA	BB	BB	BB	BB	BB	BB	BB	BB	BB	BB	BB	BB	BB	BB	BB	BB	BB
BOPA1_ABC14167-1-2-250	3H	373635445	BB	BB	BB	BB	BB	BB	BB	BB	BB	BB	AA	BB	BB	BB	BB	BB	BB	AA	BB	BB	BB	BB	BB	BB	BB	BB	BB	BB	BB	AA	BB	BB	BB	BB	BB	BB	BB	BB	BB	BB	BB	BB	BB	BB	BB	BB	BB
BOPA1_2751-2205	3H	374141069	BB	BB	NN	AA	AA	AA	AA	AA	AA	BB	BB	BB	AA	BB	BB	AA	BB	BB	AA	AA	AA	AA	BB	AA	AA	AA	BB	BB	BB	BB	AA	BB	AA	BB	BB	BB	BB	BB	BB	BB	AA	AA	AA	BB	BB	BB	BB
SCRI_RS_176023	3H	376566701	BB	BB	AB	AA	AA	AA	AA	AA	AA	BB	AA	BB	AA	BB	BB	AA	BB	AA	AA	AA	AA	AA	BB	AA	AA	AA	BB	BB	BB	AA	AA	BB	AA	BB	BB	BB	BB	BB	BB	BB	AA	AA	AA	BB	BB	BB	BB
SCRI_RS_174254	3H	377136414	BB	BB	BB	BB	BB	BB	BB	BB	BB	BB	AA	BB	BB	BB	BB	BB	BB	AA	BB	BB	BB	BB	BB	BB	BB	BB	BB	BB	BB	AA	BB	BB	BB	BB	BB	BB	BB	BB	BB	BB	BB	BB	BB	BB	BB	BB	BB
BOPA1_4728-1735	3H	377137387	BB	BB	AB	AA	AA	AA	AA	AA	AA	BB	AA	BB	AA	BB	BB	AA	BB	AA	AA	AA	AA	AA	BB	AA	AA	AA	BB	BB	BB	AA	AA	BB	AA	BB	BB	BB	BB	BB	BB	BB	AA	AA	AA	BB	BB	BB	BB
SCRI_RS_182282	3H	378244756	BB	BB	AB	AA	AA	AA	AA	AA	AA	BB	AA	BB	AA	BB	BB	AA	BB	AA	AA	AA	AA	AA	BB	AA	AA	AA	BB	BB	BB	AA	AA	BB	AA	BB	BB	BB	BB	BB	BB	BB	AA	AA	AA	BB	BB	BB	BB
BOPA1_ConsensusGBS0697-1	3H	378659946	BB	BB	AB	AA	AA	AA	AA	AA	AA	BB	AA	BB	AA	BB	BB	AA	BB	AA	AA	AA	AA	AA	BB	AA	AA	AA	BB	BB	BB	AA	AA	BB	AA	BB	BB	BB	BB	BB	BB	BB	AA	AA	AA	BB	BB	BB	BB
SCRI_RS_152198	3H	380464060	BB	BB	BB	BB	BB	BB	BB	BB	BB	BB	AA	BB	BB	BB	BB	BB	BB	AA	BB	BB	BB	BB	BB	BB	BB	BB	BB	BB	BB	AA	BB	BB	BB	BB	BB	BB	BB	BB	BB	BB	BB	BB	BB	BB	BB	BB	BB
SCRI_RS_157545	3H	380650099	AA	AA	AB	BB	BB	BB	BB	BB	BB	AA	BB	AA	BB	AA	AA	BB	AA	BB	BB	BB	BB	BB	AA	BB	BB	BB	AA	AA	AA	BB	BB	AA	BB	AA	AA	AA	AA	AA	AA	AA	BB	BB	BB	AA	AA	AA	AA
BOPA2_12_31502	3H	380655082	BB	BB	BB	BB	BB	BB	BB	BB	BB	BB	AA	BB	BB	BB	BB	BB	BB	AA	BB	BB	BB	BB	BB	BB	BB	BB	BB	BB	BB	AA	BB	BB	BB	BB	BB	BB	BB	BB	BB	BB	BB	BB	BB	BB	BB	BB	BB
SCRI_RS_137552	3H	381163589	BB	BB	AB	AA	AA	AA	AA	AA	AA	BB	BB	BB	AA	BB	BB	AA	BB	BB	AA	AA	AA	AA	BB	AA	AA	AA	BB	BB	BB	BB	AA	BB	AA	BB	BB	BB	BB	BB	BB	BB	AA	AA	AA	BB	BB	BB	BB
SCRI_RS_2523	3H	387318876	AA	AA	AB	BB	BB	BB	BB	BB	BB	AA	BB	AA	BB	AA	AA	BB	AA	BB	BB	BB	BB	BB	AA	BB	BB	BB	AA	AA	AA	BB	BB	AA	BB	AA	AA	AA	AA	AA	AA	AA	BB	BB	BB	AA	AA	AA	AA
SCRI_RS_149481	3H	388058490	AA	AA	AA	AA	AA	AA	AA	AA	AA	AA	BB	AA	AA	AA	AA	AA	AA	BB	AA	AA	AA	AA	AA	AA	AA	AA	AA	AA	AA	BB	AA	AA	AA	AA	AA	AA	AA	AA	AA	AA	AA	AA	AA	AA	AA	AA	AA
SCRI_RS_156525	3H	388578589	BB	BB	BB	BB	BB	BB	BB	BB	BB	BB	AA	BB	BB	BB	BB	BB	BB	AA	BB	BB	BB	BB	BB	BB	BB	BB	BB	BB	BB	AA	BB	BB	BB	BB	BB	BB	BB	BB	BB	BB	BB	BB	BB	BB	BB	BB	BB
SCRI_RS_157988	3H	390554025	BB	BB	AB	AA	AA	AA	AA	AA	AA	BB	AA	BB	AA	BB	BB	AA	BB	AA	AA	AA	AA	AA	BB	AA	AA	AA	BB	BB	BB	AA	AA	BB	AA	BB	BB	BB	BB	BB	BB	BB	AA	AA	AA	BB	BB	BB	BB
SCRI_RS_144038	3H	391438031	AA	AA	AB	BB	BB	BB	BB	BB	BB	AA	BB	AA	BB	AA	AA	BB	AA	BB	BB	BB	BB	BB	AA	BB	BB	BB	AA	AA	AA	BB	BB	AA	BB	AA	AA	AA	AA	AA	AA	AA	BB	BB	BB	AA	AA	AA	AA
SCRI_RS_187032	3H	392310011	BB	BB	BB	BB	BB	BB	BB	BB	BB	BB	AA	BB	BB	BB	BB	BB	BB	AA	BB	BB	BB	BB	BB	BB	BB	BB	BB	BB	BB	AA	BB	BB	BB	BB	BB	BB	BB	BB	BB	BB	BB	BB	BB	BB	BB	BB	BB
SCRI_RS_204628	3H	394386353	BB	BB	BB	BB	BB	BB	BB	BB	BB	BB	AA	BB	BB	BB	BB	BB	BB	AA	BB	BB	BB	BB	BB	BB	BB	BB	BB	BB	BB	AA	BB	BB	BB	BB	BB	BB	BB	BB	BB	BB	BB	BB	BB	BB	BB	BB	BB
SCRI_RS_182609	3H	394386354	BB	BB	BB	BB	BB	BB	BB	BB	BB	BB	AA	BB	BB	BB	BB	BB	BB	AA	BB	BB	BB	BB	BB	BB	BB	BB	BB	BB	BB	AA	BB	BB	BB	BB	BB	BB	BB	BB	BB	BB	BB	BB	BB	BB	BB	BB	BB
BOPA1_12007-70	3H	394389275	BB	BB	AB	AA	AA	AA	AA	AA	AA	BB	BB	BB	AA	BB	BB	AA	BB	BB	AA	AA	AA	AA	BB	AA	AA	AA	BB	BB	BB	BB	AA	BB	AA	BB	BB	BB	BB	BB	BB	BB	AA	AA	AA	BB	BB	BB	BB
SCRI_RS_189167	3H	395203173	BB	BB	AB	AA	AA	AA	AA	AA	AA	BB	AA	BB	AA	BB	BB	AA	BB	AA	AA	AA	AA	AA	BB	AA	AA	AA	BB	BB	BB	AA	AA	BB	AA	BB	BB	BB	BB	BB	BB	BB	AA	AA	AA	BB	BB	BB	BB
SCRI_RS_219354	3H	395633869	AA	AA	AB	BB	BB	BB	BB	BB	BB	AA	BB	AA	BB	AA	AA	BB	AA	BB	BB	BB	BB	BB	AA	BB	BB	BB	AA	AA	AA	BB	BB	AA	BB	AA	AA	AA	AA	AA	AA	AA	BB	BB	BB	AA	AA	AA	AA
SCRI_RS_132190	3H	396190350	BB	BB	AB	AA	AA	AA	AA	AA	AA	BB	AA	BB	AA	BB	BB	AA	BB	AA	AA	AA	AA	AA	BB	AA	AA	AA	BB	BB	BB	AA	AA	BB	AA	BB	BB	BB	BB	BB	BB	BB	AA	AA	AA	BB	BB	BB	BB
SCRI_RS_212974	3H	397762121	AA	AA	AB	BB	BB	BB	BB	BB	BB	AA	BB	AA	BB	AA	AA	BB	AA	BB	BB	BB	BB	BB	AA	BB	BB	BB	AA	AA	AA	BB	BB	AA	BB	AA	AA	AA	AA	AA	AA	AA	BB	BB	BB	AA	AA	AA	AA
SCRI_RS_196189	3H	398401368	BB	BB	AB	AA	AA	AA	AA	AA	AA	BB	AA	BB	AA	BB	BB	AA	BB	AA	AA	AA	AA	AA	BB	AA	AA	AA	BB	BB	BB	AA	AA	BB	AA	BB	BB	BB	BB	BB	BB	BB	AA	AA	AA	BB	BB	BB	BB
BOPA1_5183-924	3H	398402893	BB	BB	AB	AA	AA	AA	AA	AA	AA	BB	BB	BB	AA	BB	BB	AA	BB	BB	AA	AA	AA	AA	BB	AA	AA	AA	BB	BB	BB	BB	AA	BB	AA	BB	BB	BB	BB	BB	BB	BB	AA	AA	AA	BB	BB	BB	BB
SCRI_RS_136921	3H	398457940	AA	AA	AB	BB	BB	BB	BB	BB	BB	AA	BB	AA	BB	AA	AA	BB	AA	BB	BB	BB	BB	BB	AA	BB	BB	BB	AA	AA	AA	BB	BB	AA	BB	AA	AA	AA	AA	AA	AA	AA	BB	BB	BB	AA	AA	AA	AA
SCRI_RS_90637	3H	399271200	BB	BB	AB	AA	AA	AA	AA	AA	AA	BB	AA	BB	AA	BB	BB	AA	BB	AA	AA	AA	AA	AA	BB	AA	AA	AA	BB	BB	BB	AA	AA	BB	AA	BB	BB	BB	BB	BB	BB	BB	AA	AA	AA	BB	BB	BB	BB
BOPA2_12_31012	3H	401079064	BB	BB	AB	AA	AA	AA	AA	AA	AA	BB	AA	BB	AA	BB	BB	AA	BB	AA	AA	AA	AA	AA	BB	AA	AA	AA	BB	BB	BB	AA	AA	BB	AA	BB	BB	BB	BB	BB	BB	BB	AA	AA	AA	BB	BB	BB	BB
BOPA1_9658-234	3H	401710572	AA	AA	AB	BB	BB	BB	BB	BB	BB	AA	BB	AA	BB	AA	AA	BB	AA	BB	BB	BB	BB	BB	AA	BB	BB	BB	AA	AA	AA	BB	BB	AA	BB	AA	AA	AA	AA	AA	AA	AA	BB	BB	BB	AA	AA	AA	AA
SCRI_RS_151799	3H	402174839	AA	AA	AB	BB	BB	BB	BB	BB	BB	AA	BB	AA	BB	AA	AA	BB	AA	BB	BB	BB	BB	BB	AA	BB	BB	BB	AA	AA	AA	BB	BB	AA	BB	AA	AA	AA	AA	AA	AA	AA	BB	BB	BB	AA	AA	AA	AA
BOPA1_ABC05866-1-1-311	3H	402907880	BB	BB	AB	AA	AA	AA	AA	AA	AA	BB	AA	BB	AA	BB	BB	AA	BB	AA	AA	AA	AA	AA	BB	AA	AA	AA	BB	BB	BB	AA	AA	BB	AA	BB	BB	BB	BB	BB	BB	BB	AA	AA	AA	BB	BB	BB	BB
SCRI_RS_108473	3H	403670642	AA	AA	AB	BB	BB	BB	BB	BB	BB	AA	BB	AA	BB	AA	AA	BB	AA	BB	BB	BB	BB	BB	AA	BB	BB	BB	AA	AA	AA	BB	BB	AA	BB	AA	AA	AA	AA	AA	AA	AA	BB	BB	BB	AA	AA	AA	AA
BOPA2_12_31214	3H	405679078	BB	BB	AB	AA	AA	AA	AA	AA	AA	BB	AA	BB	AA	BB	BB	AA	BB	AA	AA	AA	AA	AA	BB	AA	AA	AA	BB	BB	BB	AA	AA	BB	AA	BB	BB	BB	BB	BB	BB	BB	AA	AA	AA	BB	BB	BB	BB
SCRI_RS_213902	3H	408271511	BB	BB	AB	AA	AA	AA	AA	AA	AA	BB	AA	BB	AA	BB	BB	AA	BB	AA	AA	AA	AA	AA	BB	AA	AA	AA	BB	BB	BB	AA	AA	BB	AA	BB	BB	BB	BB	BB	BB	BB	AA	AA	AA	BB	BB	BB	BB
BOPA1_10012-1239	3H	408772778	AA	AA	AB	BB	BB	BB	BB	BB	BB	AA	BB	AA	BB	AA	AA	BB	AA	BB	BB	BB	BB	BB	AA	BB	BB	BB	AA	AA	AA	BB	BB	AA	BB	AA	AA	AA	AA	AA	AA	AA	BB	BB	BB	AA	AA	AA	AA
SCRI_RS_186923	3H	409456458	AA	AA	AB	BB	BB	BB	BB	BB	BB	AA	BB	AA	BB	AA	AA	BB	AA	BB	BB	BB	BB	BB	AA	BB	BB	BB	AA	AA	AA	BB	BB	AA	BB	AA	AA	AA	AA	AA	AA	AA	BB	BB	BB	AA	AA	AA	AA
SCRI_RS_225537	3H	411943942	BB	BB	AB	AA	AA	AA	AA	AA	AA	BB	AA	BB	AA	BB	BB	AA	BB	AA	AA	AA	AA	AA	BB	AA	AA	AA	BB	BB	BB	AA	AA	BB	AA	BB	BB	BB	BB	BB	BB	BB	AA	AA	AA	BB	BB	BB	BB
BOPA1_7716-721	3H	411949431	BB	BB	AB	AA	AA	AA	AA	AA	AA	BB	AA	BB	AA	BB	BB	AA	BB	AA	AA	AA	AA	AA	BB	AA	AA	AA	BB	BB	BB	AA	AA	BB	AA	BB	BB	BB	BB	BB	BB	BB	AA	AA	AA	BB	BB	BB	BB
BOPA1_4213-2378	3H	413469543	BB	BB	AB	AA	AA	AA	AA	AA	AA	BB	AA	BB	AA	BB	BB	AA	BB	AA	AA	AA	AA	AA	BB	AA	AA	AA	BB	BB	BB	AA	AA	BB	AA	BB	BB	BB	BB	BB	BB	BB	AA	AA	AA	BB	BB	BB	BB
SCRI_RS_115769	3H	414522809	BB	BB	AB	AA	AA	AA	AA	AA	AA	BB	AA	BB	AA	BB	BB	AA	BB	AA	AA	AA	AA	AA	BB	AA	AA	AA	BB	BB	BB	AA	AA	BB	AA	BB	BB	BB	BB	BB	BB	BB	AA	AA	AA	BB	BB	BB	BB
SCRI_RS_239964	3H	415694321	AA	AA	AB	BB	BB	BB	BB	BB	BB	AA	BB	AA	BB	AA	AA	BB	AA	BB	BB	BB	BB	BB	AA	BB	BB	BB	AA	AA	AA	BB	BB	AA	BB	AA	AA	AA	AA	AA	AA	AA	BB	BB	BB	AA	AA	AA	AA
BOPA1_8383-349	3H	416613563	BB	BB	AB	AA	AA	AA	AA	AA	AA	BB	AA	BB	AA	BB	BB	AA	BB	AA	AA	AA	AA	AA	BB	AA	AA	AA	BB	BB	BB	AA	AA	BB	AA	BB	BB	BB	BB	BB	BB	BB	AA	AA	AA	BB	BB	BB	BB
BOPA1_3143-1276	3H	417329166	BB	BB	AB	AA	AA	AA	AA	AA	AA	BB	AA	BB	AA	BB	BB	AA	BB	AA	AA	AA	AA	AA	BB	AA	AA	AA	BB	BB	BB	AA	AA	BB	AA	BB	BB	BB	BB	BB	BB	BB	AA	AA	AA	BB	BB	BB	BB
SCRI_RS_161083	3H	418599941	AA	AA	AB	BB	BB	BB	BB	BB	BB	AA	BB	AA	BB	AA	AA	BB	AA	BB	BB	BB	BB	BB	AA	BB	BB	BB	AA	AA	AA	BB	BB	AA	BB	AA	AA	AA	AA	AA	AA	AA	BB	BB	BB	AA	AA	AA	AA
SCRI_RS_207066	3H	420068127	AA	AA	AB	BB	BB	BB	BB	BB	BB	AA	BB	AA	BB	AA	AA	BB	AA	BB	BB	BB	BB	BB	AA	BB	BB	BB	AA	AA	AA	BB	BB	AA	BB	AA	AA	AA	AA	AA	AA	AA	BB	BB	BB	AA	AA	AA	AA
SCRI_RS_173348	3H	421028448	AA	AA	AB	BB	BB	BB	BB	BB	BB	AA	AA	AA	BB	AA	AA	BB	AA	AA	BB	BB	BB	BB	AA	BB	BB	BB	AA	AA	AA	AA	BB	AA	BB	AA	AA	AA	AA	AA	AA	AA	BB	BB	BB	AA	AA	AA	AA
BOPA1_2066-1133	3H	423198950	BB	BB	AB	AA	AA	AA	BB	AA	AA	BB	AA	BB	AA	BB	BB	AA	BB	AA	AA	AA	AA	AA	BB	AA	AA	AA	BB	BB	BB	AA	AA	BB	AA	BB	BB	BB	BB	BB	BB	BB	AA	AA	AA	BB	BB	BB	BB
BOPA1_2676-256	3H	423371345	BB	BB	AB	AA	AA	AA	BB	AA	AA	BB	AA	BB	AA	BB	BB	AA	BB	AA	AA	AA	AA	AA	BB	AA	AA	AA	BB	BB	BB	AA	AA	BB	AA	BB	BB	BB	BB	BB	BB	BB	AA	AA	AA	BB	BB	BB	BB
SCRI_RS_8664	3H	424722070	AA	AA	AB	BB	BB	BB	BB	BB	BB	AA	BB	AA	BB	AA	AA	BB	AA	BB	BB	BB	BB	BB	AA	BB	BB	BB	AA	AA	AA	BB	BB	AA	BB	AA	AA	AA	AA	AA	AA	AA	BB	BB	BB	AA	AA	AA	AA
SCRI_RS_160256	3H	425209237	BB	BB	BB	BB	BB	BB	BB	BB	BB	BB	AA	BB	BB	BB	BB	BB	BB	AA	BB	BB	BB	BB	BB	BB	BB	BB	BB	BB	BB	AA	BB	BB	BB	BB	BB	BB	BB	BB	BB	BB	BB	BB	BB	BB	BB	BB	BB
BOPA2_12_30002	3H	427506665	AA	AA	AB	BB	BB	BB	AA	BB	BB	AA	BB	AA	BB	AA	AA	BB	AA	BB	BB	BB	BB	BB	AA	BB	BB	BB	AA	AA	AA	BB	BB	AA	BB	AA	AA	AA	AA	AA	AA	AA	BB	BB	BB	AA	AA	AA	AA
SCRI_RS_238114	3H	428086092	BB	BB	AB	AA	AA	AA	BB	AA	AA	BB	AA	BB	AA	BB	BB	AA	BB	AA	AA	AA	AA	AA	BB	AA	AA	AA	BB	BB	BB	AA	AA	BB	AA	BB	BB	BB	BB	BB	BB	BB	AA	AA	AA	BB	BB	BB	BB
SCRI_RS_144369	3H	428091032	AA	AA	AB	BB	BB	BB	AA	BB	BB	AA	BB	AA	BB	AA	AA	BB	AA	BB	BB	BB	BB	BB	AA	BB	BB	BB	AA	AA	AA	BB	BB	AA	BB	AA	AA	AA	AA	AA	AA	AA	BB	BB	BB	AA	AA	AA	AA
BOPA2_12_30680	3H	430590527	BB	BB	BB	BB	BB	BB	BB	BB	BB	BB	AA	BB	BB	BB	BB	BB	BB	AA	BB	BB	BB	BB	BB	BB	BB	BB	BB	BB	BB	AA	BB	BB	BB	BB	BB	BB	BB	BB	BB	BB	BB	BB	BB	BB	BB	BB	BB
BOPA1_7125-585	3H	430795975	BB	BB	BB	BB	BB	BB	BB	BB	BB	BB	BB	BB	BB	BB	BB	BB	BB	BB	BB	BB	BB	BB	BB	BB	BB	BB	BB	BB	BB	BB	BB	BB	BB	BB	BB	BB	BB	BB	BB	BB	BB	BB	BB	BB	BB	BB	BB
SCRI_RS_219551	3H	431379903	BB	BB	BB	BB	BB	BB	BB	BB	BB	BB	BB	BB	BB	BB	BB	BB	BB	BB	BB	BB	BB	BB	BB	BB	BB	BB	BB	BB	BB	BB	BB	BB	BB	BB	BB	BB	BB	BB	BB	BB	BB	BB	BB	BB	BB	BB	BB
BOPA2_12_31017	3H	432098370	AA	AA	AA	AA	AA	AA	AA	AA	AA	AA	BB	AA	AA	AA	AA	AA	AA	BB	AA	AA	AA	AA	AA	AA	AA	AA	AA	AA	AA	BB	AA	AA	AA	AA	AA	AA	AA	AA	AA	AA	AA	AA	AA	AA	AA	AA	AA
SCRI_RS_6877	3H	432099592	BB	BB	BB	BB	BB	BB	BB	BB	BB	BB	AA	BB	BB	BB	BB	BB	BB	AA	BB	BB	BB	BB	BB	BB	BB	BB	BB	BB	BB	AA	BB	BB	BB	BB	BB	BB	BB	BB	BB	BB	BB	BB	BB	BB	BB	BB	BB
BOPA1_7728-341	3H	434842337	AA	AA	AA	AA	AA	AA	AA	AA	AA	AA	AA	AA	AA	AA	AA	AA	AA	AA	AA	AA	AA	AA	AA	AA	AA	AA	AA	AA	AA	AA	AA	AA	AA	AA	AA	AA	AA	AA	AA	AA	AA	AA	AA	AA	AA	AA	AA
BOPA2_12_31368	3H	435526065	AA	AA	AA	AA	AA	AA	AA	AA	AA	AA	AA	AA	AA	AA	AA	AA	AA	AA	AA	AA	AA	AA	AA	AA	AA	AA	AA	AA	AA	AA	AA	AA	AA	AA	AA	AA	AA	AA	AA	AA	AA	AA	AA	AA	AA	AA	AA
BOPA1_2934-1076	3H	436621310	AA	AA	AA	AA	AA	AA	AA	AA	AA	AA	BB	AA	AA	AA	AA	AA	AA	BB	AA	AA	AA	AA	AA	AA	AA	AA	AA	AA	AA	BB	AA	AA	AA	AA	AA	AA	AA	AA	AA	AA	AA	AA	AA	AA	AA	AA	AA
BOPA1_10353-119	3H	438235261	BB	BB	AB	AA	AA	AA	BB	AA	AA	BB	BB	BB	AA	BB	BB	AA	BB	BB	AA	AA	AA	AA	BB	AA	AA	AA	BB	BB	BB	BB	AA	BB	AA	BB	BB	BB	BB	BB	BB	BB	AA	AA	AA	BB	BB	BB	BB
SCRI_RS_181360	3H	440011664	BB	BB	AB	BB	BB	BB	BB	BB	AA	BB	BB	BB	BB	BB	BB	BB	BB	BB	BB	BB	BB	BB	BB	BB	BB	BB	BB	BB	BB	BB	BB	BB	BB	BB	BB	BB	BB	BB	BB	BB	AA	BB	AA	BB	BB	BB	BB
BOPA2_12_30299	3H	442444661	BB	BB	AB	BB	BB	BB	BB	BB	AA	BB	BB	BB	BB	BB	BB	BB	BB	BB	BB	BB	BB	BB	BB	BB	BB	BB	BB	BB	BB	BB	BB	BB	BB	BB	BB	BB	BB	BB	BB	BB	AA	BB	AA	BB	BB	BB	BB
BOPA2_12_20108	3H	446060694	BB	BB	AB	BB	BB	BB	BB	BB	BB	BB	AA	BB	BB	BB	BB	BB	BB	AA	BB	BB	BB	BB	BB	BB	BB	BB	BB	BB	BB	AA	BB	BB	BB	BB	BB	BB	BB	BB	BB	BB	BB	BB	BB	BB	BB	BB	BB
SCRI_RS_138918	3H	446916579	AA	AA	BB	BB	BB	BB	BB	BB	BB	AA	BB	AA	BB	AA	AA	BB	AA	BB	BB	BB	BB	BB	AA	BB	BB	BB	AA	AA	AA	BB	BB	AA	BB	AA	AA	AA	AA	AA	AA	AA	BB	BB	BB	AA	AA	AA	AA
SCRI_RS_187465	3H	447238569	BB	BB	AA	AA	AA	AA	AA	AA	AA	BB	BB	BB	AA	BB	BB	AA	BB	AA	AA	AA	AA	AA	BB	AA	AA	AA	BB	BB	BB	BB	AA	BB	AA	BB	BB	BB	BB	BB	BB	BB	AA	AA	AA	BB	BB	BB	BB
BOPA1_ABC18582-1-2-417	3H	447516463	BB	BB	AB	AA	AA	AA	AA	AA	AA	BB	BB	BB	AA	BB	BB	AA	BB	BB	AA	AA	AA	AA	BB	AA	AA	AA	BB	BB	BB	BB	AA	BB	AA	BB	BB	BB	BB	BB	BB	BB	AA	AA	AA	BB	BB	BB	BB
BOPA1_2067-775	3H	449665313	BB	BB	BB	BB	BB	BB	BB	BB	BB	BB	BB	BB	BB	BB	BB	BB	BB	BB	BB	BB	BB	BB	BB	BB	BB	BB	BB	BB	BB	BB	BB	BB	BB	BB	BB	BB	BB	BB	BB	BB	BB	BB	BB	BB	BB	BB	BB
BOPA2_12_10678	3H	457636172	AA	AA	AB	AA	AA	AA	AA	AA	AA	AA	BB	AA	AA	AA	AA	AA	AA	BB	AA	AA	AA	AA	AA	AA	AA	AA	AA	AA	AA	BB	AA	AA	AA	AA	AA	AA	AA	AA	AA	AA	AA	AA	AA	AA	AA	AA	AA
BOPA2_12_31011	3H	462627508	AA	AA	AA	AA	AA	AA	AA	AA	AA	AA	AA	AA	AA	AA	AA	AA	AA	AA	AA	AA	AA	AA	AA	AA	AA	AA	AA	AA	AA	AA	AA	AA	AA	AA	AA	AA	AA	AA	AA	AA	AA	AA	AA	AA	AA	AA	AA
BOPA2_12_31393	3H	464907624	AA	AA	AA	AA	AA	AA	AA	AA	AA	AA	AA	AA	AA	AA	AA	AA	AA	AA	AA	AA	AA	AA	AA	AA	AA	AA	AA	AA	AA	AA	AA	AA	AA	AA	AA	AA	AA	AA	AA	AA	AA	AA	AA	AA	AA	AA	AA
BOPA1_1977-1385	3H	469771904	AA	AA	AA	AA	AA	AA	AA	AA	AA	AA	AA	AA	AA	AA	AA	AA	AA	AA	AA	AA	AA	AA	AA	AA	AA	AA	AA	AA	AA	AA	AA	AA	AA	AA	AA	AA	AA	AA	AA	AA	AA	AA	AA	AA	AA	AA	AA
BOPA2_12_11429	3H	470815949	BB	BB	BB	BB	BB	BB	BB	BB	BB	BB	AA	BB	BB	BB	BB	BB	BB	AA	BB	BB	BB	BB	BB	BB	BB	BB	BB	BB	BB	AA	BB	BB	BB	BB	BB	BB	BB	BB	BB	BB	BB	BB	BB	BB	BB	BB	BB
BOPA1_2231-557	3H	473173134	AA	AA	AB	BB	BB	BB	AA	BB	BB	AA	BB	AA	BB	AA	AA	BB	AA	BB	BB	BB	BB	BB	AA	BB	BB	BB	AA	AA	AA	BB	BB	AA	BB	AA	AA	AA	AA	AA	AA	AA	BB	BB	BB	AA	AA	AA	AA
BOPA2_12_21064	3H	474830454	BB	BB	BB	BB	BB	BB	BB	BB	BB	BB	AA	BB	BB	BB	BB	BB	BB	AA	BB	BB	BB	BB	BB	BB	BB	BB	BB	BB	BB	AA	BB	BB	BB	BB	BB	BB	BB	BB	BB	BB	BB	BB	BB	BB	BB	BB	BB
BOPA1_9481-859	3H	479845259	AA	AA	AA	AA	AA	AA	AA	AA	AA	AA	AA	AA	AA	AA	AA	AA	AA	AA	AA	AA	AA	AA	AA	AA	AA	AA	AA	AA	AA	AA	AA	AA	AA	AA	AA	AA	AA	AA	AA	AA	AA	AA	AA	AA	AA	AA	AA
SCRI_RS_103211	3H	481650064	AA	AA	AB	AA	AA	AA	AA	AA	AA	AA	AA	AB	AA	AA	BB	AA	BB	AA	AA	AA	AA	AA	BB	AA	AA	AA	BB	AA	AA	AA	AA	AA	AA	AA	AA	AA	BB	BB	AA	AA	AA	AA	AA	AA	AA	BB	AA
SCRI_RS_150883	3H	481661043	BB	BB	AB	BB	BB	BB	BB	BB	BB	BB	BB	AB	BB	BB	AA	BB	AA	BB	BB	BB	BB	BB	AA	BB	BB	BB	AA	BB	BB	BB	BB	BB	BB	BB	BB	BB	AA	AA	BB	BB	BB	BB	BB	BB	BB	AA	BB
SCRI_RS_109716	3H	482176053	AA	AA	AB	AA	AA	AA	AA	AA	AA	AA	AA	AB	AA	AA	BB	AA	BB	AA	AA	AA	AA	AA	BB	AA	AA	AA	BB	AA	AA	AA	AA	AA	AA	AA	AA	AA	BB	BB	AA	AA	AA	AA	AA	AA	AA	BB	AA
SCRI_RS_114566	3H	482729753	AA	AA	AB	BB	BB	BB	BB	BB	BB	BB	AA	AB	BB	BB	AA	BB	AA	AA	BB	BB	BB	BB	AA	BB	BB	BB	AA	AA	BB	AA	BB	AA	BB	BB	AA	AA	AA	AA	BB	AA	BB	BB	BB	AA	BB	AA	AA
BOPA1_4453-422	3H	482733260	AA	AA	AA	AA	AA	AA	AA	AA	AA	AA	BB	AA	AA	AA	AA	AA	AA	BB	AA	AA	AA	AA	AA	AA	AA	AA	AA	AA	AA	BB	AA	AA	AA	AA	AA	AA	AA	AA	AA	AA	AA	AA	AA	AA	AA	AA	AA
SCRI_RS_6793	3H	485951281	AA	AA	AB	BB	BB	BB	BB	BB	BB	AA	AA	AA	BB	AA	AA	BB	AA	AA	BB	BB	BB	BB	AA	BB	BB	BB	AA	AA	AA	AA	BB	AA	BB	AA	AA	AA	AA	AA	AA	AA	BB	BB	BB	AA	AA	AA	AA
BOPA1_10126-999	3H	489991524	AA	AA	AA	AA	AA	AA	AA	AA	AA	AA	AA	AA	AA	AA	AA	AA	AA	AA	AA	AA	AA	AA	AA	AA	AA	AA	AA	AA	AA	AA	AA	AA	AA	AA	AA	AA	AA	AA	AA	AA	AA	AA	AA	AA	AA	AA	AA
SCRI_RS_152172	3H	491376972	BB	BB	BB	BB	BB	BB	BB	BB	BB	BB	AA	AB	BB	BB	BB	BB	BB	BB	BB	BB	BB	BB	BB	BB	BB	BB	BB	BB	AA	AA	BB	BB	BB	BB	BB	BB	BB	BB	AA	BB	BB	BB	BB	BB	AA	BB	BB
SCRI_RS_186102	3H	491850616	BB	BB	BB	BB	BB	BB	BB	BB	BB	BB	BB	BB	BB	BB	BB	BB	BB	BB	BB	BB	BB	BB	BB	BB	BB	BB	BB	BB	AA	BB	BB	BB	BB	BB	BB	BB	BB	BB	AA	BB	BB	BB	BB	BB	BB	BB	BB
BOPA1_5038-1035	3H	491895585	AA	AA	AA	AA	AA	AA	AA	AA	AA	AA	BB	AA	AA	AA	AA	AA	AA	BB	AA	AA	AA	AA	AA	AA	AA	AA	AA	AA	BB	BB	AA	AA	AA	AA	AA	AA	AA	AA	BB	AA	AA	AA	AA	AA	AA	AA	AA
BOPA2_12_30829	3H	493556092	AA	AA	AB	BB	BB	BB	BB	AA	BB	AA	BB	AA	AA	AA	AA	BB	AA	BB	BB	BB	BB	BB	AA	BB	BB	BB	AA	AA	BB	BB	AA	AA	BB	AA	AA	AA	AA	AA	BB	AA	BB	BB	BB	AA	AA	AA	AA
BOPA1_1746-1527	3H	493556239	BB	BB	AB	AA	AA	AA	AA	BB	AA	BB	BB	BB	BB	BB	BB	AA	BB	BB	AA	AA	AA	AA	BB	AA	AA	AA	BB	BB	AA	BB	BB	BB	AA	BB	BB	BB	BB	BB	AA	BB	AA	AA	AA	BB	BB	BB	BB
BOPA1_2804-1832	3H	496167125	BB	BB	AB	AA	AA	AA	AA	BB	AA	BB	AA	BB	BB	BB	BB	AA	BB	AA	AA	AA	AA	AA	BB	AA	AA	AA	BB	BB	AA	AA	BB	BB	AA	BB	BB	BB	BB	BB	AA	BB	AA	AA	AA	BB	BB	BB	BB
SCRI_RS_168173	3H	496167237	BB	BB	AB	BB	BB	BB	BB	BB	AA	BB	BB	BB	BB	BB	BB	BB	BB	BB	BB	BB	BB	BB	BB	BB	BB	BB	BB	BB	BB	BB	BB	BB	BB	BB	BB	BB	BB	BB	BB	BB	AA	BB	AA	BB	BB	BB	BB
SCRI_RS_222102	3H	496329931	BB	BB	BB	BB	BB	BB	BB	BB	BB	BB	BB	BB	BB	BB	BB	BB	BB	BB	BB	BB	BB	BB	BB	BB	BB	BB	BB	BB	BB	BB	BB	BB	BB	BB	BB	BB	BB	BB	BB	BB	BB	BB	BB	BB	BB	BB	BB
SCRI_RS_152212	3H	497827389	BB	AA	AB	AA	AA	AA	AA	AA	AA	AA	BB	BB	AA	AA	BB	AA	BB	BB	AA	AA	AA	AA	AA	AA	AA	AA	BB	BB	BB	BB	AA	AA	AA	BB	AA	AA	BB	BB	BB	AA	AA	AA	AA	AA	BB	BB	BB
SCRI_RS_173186	3H	498134722	AA	AA	AA	AA	AA	BB	BB	BB	AA	AA	AA	AA	BB	AA	AA	BB	AA	AA	AA	AA	AA	AA	AA	AA	AA	AA	AA	AA	AA	AA	AA	AA	AA	AA	AA	AA	AA	AA	AA	AA	AA	AA	AA	AA	AA	AA	AA
SCRI_RS_128810	3H	498932795	AA	BB	AA	BB	BB	BB	BB	BB	AA	BB	AA	BB	BB	BB	AA	BB	AA	AA	BB	BB	BB	BB	BB	BB	BB	BB	AA	AA	AA	AA	BB	BB	BB	AA	BB	BB	AA	AA	AA	BB	AA	BB	AA	BB	BB	AA	AA
SCRI_RS_155168	3H	498945843	BB	BB	BB	BB	BB	BB	BB	BB	BB	BB	BB	BB	BB	BB	BB	BB	BB	BB	BB	BB	BB	BB	BB	BB	BB	BB	BB	BB	BB	BB	BB	BB	BB	BB	BB	BB	BB	BB	BB	BB	BB	BB	BB	BB	BB	BB	BB
BOPA2_12_31484	3H	498949535	AA	AA	AB	AA	AA	AA	AA	AA	BB	AA	AA	AA	AA	AA	AA	AA	AA	AA	AA	AA	AA	AA	AA	AA	AA	AA	AA	AA	AA	AA	AA	AA	AA	AA	AA	AA	AA	AA	AA	AA	BB	AA	BB	AA	AA	AA	AA
SCRI_RS_12836	3H	498958304	AA	BB	AA	BB	BB	BB	BB	BB	AA	BB	AA	BB	BB	BB	AA	BB	AA	AA	BB	BB	BB	BB	BB	BB	BB	BB	AA	AA	AA	AA	BB	BB	BB	AA	BB	BB	AA	AA	AA	BB	AA	BB	AA	BB	BB	AA	AA
BOPA1_2338-1572	3H	499361359	AA	AA	AB	AA	AA	AA	AA	AA	BB	AA	AA	AA	AA	AA	AA	AA	AA	AA	AA	AA	AA	AA	AA	AA	AA	AA	AA	AA	AA	AA	AA	AA	AA	AA	AA	AA	AA	AA	AA	AA	BB	AA	BB	AA	AA	AA	AA
SCRI_RS_168665	3H	499413118	BB	BB	AA	BB	BB	BB	AA	BB	AA	BB	AA	BB	BB	BB	BB	BB	BB	AA	BB	BB	BB	BB	BB	BB	BB	BB	BB	BB	AA	AA	BB	BB	BB	AA	BB	BB	BB	BB	AA	BB	AA	BB	AA	BB	BB	BB	BB
SCRI_RS_124607	3H	501459693	BB	AA	AB	AA	AA	AA	AA	AA	AA	AA	BB	AA	AA	AA	AA	AA	AA	BB	AA	AA	AA	AA	AA	AA	AA	AA	AA	AA	BB	BB	BB	AA	AA	BB	AA	AA	AA	AA	BB	AA	AA	AA	AA	AA	AA	AA	BB
SCRI_RS_151680	3H	503494404	AA	BB	AB	BB	BB	BB	BB	BB	BB	BB	AA	BB	BB	BB	BB	BB	BB	AA	BB	BB	BB	BB	BB	BB	BB	BB	BB	BB	AA	AA	AA	BB	BB	AA	BB	BB	BB	BB	AA	BB	BB	BB	BB	BB	BB	BB	AA
SCRI_RS_159661	3H	503499182	AA	BB	AB	BB	BB	BB	BB	BB	BB	BB	AA	BB	BB	BB	BB	BB	BB	AA	BB	BB	BB	BB	BB	BB	BB	BB	BB	BB	AA	AA	AA	BB	BB	AA	BB	BB	BB	BB	AA	BB	BB	BB	BB	BB	BB	BB	AA
SCRI_RS_124201	3H	503969576	AA	BB	AB	BB	BB	BB	BB	BB	BB	BB	AA	BB	BB	BB	BB	BB	BB	AA	BB	BB	BB	BB	BB	BB	BB	BB	BB	BB	AA	AA	BB	BB	BB	AA	BB	BB	BB	BB	AA	BB	BB	BB	BB	BB	BB	BB	AA
SCRI_RS_10387	3H	504110537	AA	BB	AB	BB	BB	BB	BB	BB	BB	BB	AA	BB	BB	BB	BB	BB	BB	AA	BB	BB	BB	BB	BB	BB	BB	BB	BB	BB	AA	AA	AA	BB	BB	AA	BB	BB	BB	BB	AA	BB	BB	BB	BB	BB	BB	BB	AA
SCRI_RS_162862	3H	504704067	AA	BB	AB	BB	BB	BB	BB	BB	BB	BB	AA	BB	BB	BB	BB	BB	BB	AA	BB	BB	BB	BB	BB	BB	BB	BB	BB	BB	AA	AA	BB	BB	BB	AA	BB	BB	BB	BB	AA	BB	BB	BB	BB	BB	BB	BB	AA
BOPA1_ABC08184-2-1-35	3H	504750874	AA	BB	AB	BB	BB	BB	BB	BB	BB	BB	AA	BB	BB	BB	BB	BB	BB	AA	BB	BB	BB	BB	BB	BB	BB	BB	BB	BB	AA	AA	BB	BB	BB	AA	BB	BB	BB	BB	AA	BB	BB	BB	BB	BB	BB	BB	AA
SCRI_RS_16934	3H	504887425	AA	BB	AB	BB	BB	BB	BB	BB	BB	BB	AA	BB	BB	BB	BB	BB	BB	AA	BB	BB	BB	BB	BB	BB	BB	BB	BB	BB	AA	AA	AA	BB	BB	AA	BB	BB	BB	BB	AA	BB	BB	BB	BB	BB	BB	BB	AA
SCRI_RS_141109	3H	505259187	BB	AA	AB	AA	AA	AA	AA	AA	AA	AA	BB	AA	AA	AA	AA	AA	AA	BB	AA	AA	AA	AA	AA	AA	AA	AA	AA	AA	BB	BB	BB	AA	AA	BB	AA	AA	AA	AA	BB	AA	AA	AA	AA	AA	AA	AA	BB
SCRI_RS_214807	3H	505435657	BB	AA	AB	AA	AA	AA	AA	AA	AA	AA	BB	AA	AA	AA	AA	AA	AA	BB	AA	AA	AA	AA	AA	AA	AA	AA	AA	AA	BB	BB	BB	AA	AA	BB	AA	AA	AA	AA	BB	AA	AA	AA	AA	AA	AA	AA	BB
SCRI_RS_175771	3H	505436242	AA	BB	AB	BB	BB	BB	BB	BB	BB	BB	AA	BB	BB	BB	BB	BB	BB	AA	BB	BB	BB	BB	BB	BB	BB	BB	BB	BB	AA	AA	AA	BB	BB	AA	BB	BB	BB	BB	AA	BB	BB	BB	BB	BB	BB	BB	AA
SCRI_RS_7385	3H	505436952	BB	AA	AB	AA	AA	AA	AA	AA	AA	AA	BB	AA	AA	AA	AA	AA	AA	BB	AA	AA	AA	AA	AA	AA	AA	AA	AA	AA	BB	BB	BB	AA	AA	BB	AA	AA	AA	AA	BB	AA	AA	AA	AA	AA	AA	AA	BB
SCRI_RS_182328	3H	507024334	BB	BB	AB	AA	AA	AA	AA	AA	AA	BB	BB	BB	AA	BB	BB	AA	BB	BB	AA	AA	AA	AA	BB	AA	AA	AA	BB	BB	BB	BB	BB	BB	AA	BB	BB	BB	BB	BB	BB	BB	AA	AA	AA	BB	BB	BB	BB
BOPA1_6573-369	3H	507024437	AA	AA	AB	BB	BB	BB	BB	BB	BB	AA	AA	AA	BB	AA	AA	BB	AA	AA	BB	BB	BB	BB	AA	BB	BB	BB	AA	AA	AA	AA	AA	AA	BB	AA	AA	AA	AA	AA	AA	AA	BB	BB	BB	AA	AA	AA	AA
SCRI_RS_162838	3H	507320214	BB	BB	BB	BB	BB	BB	BB	BB	BB	BB	BB	BB	BB	BB	BB	BB	BB	BB	BB	BB	BB	BB	BB	BB	BB	BB	BB	BB	BB	BB	BB	BB	BB	BB	BB	BB	BB	BB	BB	BB	BB	BB	BB	BB	BB	BB	BB
SCRI_RS_197825	3H	507866026	AA	AA	AA	AA	AA	AA	AA	AA	AA	AA	AA	AA	AA	AA	AA	AA	AA	AA	AA	AA	AA	AA	AA	AA	AA	AA	AA	AA	AA	AA	BB	AA	AA	AA	AA	AA	AA	AA	AA	AA	AA	AA	AA	AA	AA	AA	AA
SCRI_RS_236448	3H	507869240	AA	AA	AA	AA	AA	AA	AA	AA	AA	AA	AA	AA	AA	AA	AA	AA	AA	AA	AA	AA	AA	AA	AA	AA	AA	AA	AA	AA	AA	AA	BB	AA	AA	AA	AA	AA	AA	AA	AA	AA	AA	AA	AA	AA	AA	AA	AA
BOPA1_4184-393	3H	508406679	AA	AA	AB	BB	BB	AA	AA	BB	BB	AA	AA	AA	BB	AA	AA	AA	AA	AA	BB	BB	BB	BB	AA	BB	BB	BB	AA	AA	AA	AA	BB	AA	BB	AA	AA	AA	AA	AA	AA	AA	BB	BB	BB	AA	AA	AA	AA
BOPA1_ABC14384-1-1-53	3H	508773606	BB	BB	BB	BB	BB	BB	BB	BB	BB	BB	BB	BB	BB	BB	BB	BB	BB	BB	BB	BB	BB	BB	BB	BB	BB	BB	BB	BB	BB	BB	BB	BB	BB	BB	BB	BB	BB	BB	BB	BB	BB	BB	BB	BB	BB	BB	BB
SCRI_RS_174324	3H	510063341	BB	BB	BB	BB	BB	AA	BB	BB	BB	BB	AA	BB	BB	BB	BB	AA	BB	AA	BB	BB	BB	BB	BB	BB	BB	BB	BB	BB	BB	AA	BB	BB	BB	BB	BB	BB	BB	BB	BB	BB	BB	BB	BB	BB	BB	BB	BB
BOPA1_6364-645	3H	510245870	BB	BB	BB	BB	BB	AA	BB	BB	BB	BB	BB	BB	BB	BB	BB	AA	BB	AA	BB	BB	BB	BB	BB	BB	BB	BB	BB	BB	BB	AA	BB	BB	BB	BB	BB	BB	BB	BB	BB	BB	BB	BB	BB	BB	BB	BB	BB
SCRI_RS_152371	3H	510843352	BB	BB	AB	AA	AA	AA	BB	AA	AA	BB	BB	BB	AA	BB	BB	AA	BB	BB	AA	AA	AA	AA	BB	AA	AA	AA	BB	BB	BB	BB	AA	BB	AA	BB	BB	BB	BB	BB	BB	BB	AA	AA	AA	BB	BB	BB	BB
SCRI_RS_158616	3H	511049714	BB	BB	BB	BB	BB	AA	BB	BB	BB	BB	BB	BB	BB	BB	BB	AA	BB	BB	BB	BB	BB	BB	BB	BB	BB	BB	BB	BB	BB	BB	BB	BB	BB	BB	BB	BB	BB	BB	BB	BB	BB	BB	BB	BB	BB	BB	BB
SCRI_RS_143331	3H	511250389	AA	AA	AB	BB	BB	AA	AA	BB	BB	AA	AA	AA	BB	AA	AA	AA	AA	AA	BB	BB	BB	BB	AA	BB	BB	BB	AA	AA	AA	AA	BB	AA	BB	AA	AA	AA	AA	AA	AA	AA	BB	BB	BB	AA	AA	AA	AA
SCRI_RS_1799	3H	511251374	BB	BB	AB	AA	AA	BB	BB	AA	AA	BB	BB	BB	AA	BB	BB	BB	BB	BB	AA	AA	AA	AA	BB	AA	AA	AA	BB	BB	BB	BB	AA	BB	AA	BB	BB	BB	BB	BB	BB	BB	AA	AA	AA	BB	BB	BB	BB
SCRI_RS_200042	3H	512190313	BB	BB	BB	BB	BB	BB	BB	BB	BB	BB	BB	BB	BB	BB	BB	BB	BB	BB	BB	BB	BB	BB	BB	BB	BB	BB	BB	BB	BB	BB	BB	BB	BB	BB	BB	BB	BB	BB	BB	BB	BB	BB	BB	BB	BB	BB	BB
SCRI_RS_142939	3H	513008790	BB	BB	BB	BB	BB	BB	AA	BB	BB	BB	BB	BB	BB	BB	BB	BB	BB	BB	BB	BB	BB	BB	BB	BB	BB	BB	BB	BB	BB	BB	BB	BB	BB	BB	BB	BB	BB	BB	BB	BB	BB	BB	BB	BB	BB	BB	BB
SCRI_RS_135581	3H	514211492	BB	BB	BB	BB	BB	AA	AA	BB	BB	BB	BB	BB	BB	BB	BB	AA	BB	BB	BB	BB	BB	BB	BB	BB	BB	BB	BB	BB	BB	BB	BB	BB	BB	BB	BB	BB	BB	BB	BB	BB	BB	BB	BB	BB	BB	BB	BB
SCRI_RS_157479	3H	514758385	BB	BB	BB	BB	BB	BB	BB	BB	BB	BB	AA	BB	BB	BB	BB	BB	BB	AA	BB	BB	BB	BB	BB	BB	BB	BB	BB	BB	BB	AA	BB	BB	BB	BB	BB	BB	BB	BB	BB	BB	BB	BB	BB	BB	BB	BB	BB
SCRI_RS_231801	3H	515466711	BB	BB	BB	BB	BB	BB	BB	BB	BB	BB	BB	BB	BB	BB	BB	BB	BB	BB	BB	BB	BB	BB	BB	BB	BB	BB	BB	BB	BB	BB	BB	BB	BB	BB	BB	BB	BB	BB	BB	BB	BB	BB	BB	BB	BB	BB	BB
BOPA1_2616-2560	3H	517015865	BB	BB	BB	BB	BB	BB	BB	BB	BB	BB	NN	BB	BB	BB	BB	BB	BB	NN	BB	BB	BB	BB	BB	BB	BB	BB	BB	BB	BB	NN	BB	BB	BB	BB	BB	BB	BB	BB	BB	BB	BB	BB	BB	BB	BB	BB	BB
SCRI_RS_230975	3H	517643390	AA	AA	AB	BB	BB	AA	AA	AA	BB	AA	BB	AA	AA	AA	AA	AA	AA	BB	BB	BB	BB	BB	AA	BB	BB	BB	AA	AA	AA	BB	AA	AA	BB	AA	AA	AA	AA	AA	AA	AA	BB	BB	BB	AA	AA	AA	AA
SCRI_RS_137934	3H	517968312	AA	AA	AB	BB	BB	AA	AA	AA	BB	AA	BB	AA	AA	AA	AA	AA	AA	BB	BB	BB	BB	BB	AA	BB	BB	BB	AA	AA	AA	BB	AA	AA	BB	AA	AA	AA	AA	AA	AA	AA	BB	BB	BB	AA	AA	AA	AA
SCRI_RS_130616	3H	518661002	BB	BB	BB	BB	BB	AA	AA	AA	BB	BB	BB	BB	AA	BB	BB	AA	BB	BB	BB	BB	BB	BB	BB	BB	BB	BB	BB	BB	BB	BB	AA	BB	BB	BB	BB	BB	BB	BB	BB	BB	BB	BB	BB	BB	BB	BB	BB
BOPA1_8180-450	3H	518661158	BB	BB	BB	BB	BB	AA	AA	AA	BB	BB	BB	BB	AA	BB	BB	AA	BB	BB	BB	BB	BB	BB	BB	BB	BB	BB	BB	BB	BB	BB	AA	BB	BB	BB	BB	BB	BB	BB	BB	BB	BB	BB	BB	BB	BB	BB	BB
SCRI_RS_107261	3H	519008760	BB	BB	BB	BB	BB	AA	AA	AA	BB	BB	BB	BB	AA	BB	BB	AA	BB	BB	BB	BB	BB	BB	BB	BB	BB	BB	BB	BB	BB	BB	AA	BB	BB	BB	BB	BB	BB	BB	BB	BB	BB	BB	BB	BB	BB	BB	BB
SCRI_RS_182209	3H	520179675	BB	BB	BB	BB	BB	BB	BB	AA	BB	BB	AA	BB	AA	BB	BB	BB	BB	AA	BB	BB	BB	BB	BB	BB	BB	BB	BB	BB	BB	AA	AA	BB	BB	BB	BB	BB	BB	BB	BB	BB	BB	BB	BB	BB	BB	BB	BB
BOPA1_ABC19175-1-2-375	3H	520181223	BB	BB	BB	BB	BB	BB	BB	AA	BB	BB	AA	BB	AA	BB	BB	BB	BB	AA	BB	BB	BB	BB	BB	BB	BB	BB	BB	BB	BB	AA	AA	BB	BB	BB	BB	BB	BB	BB	BB	BB	BB	BB	BB	BB	BB	BB	BB
SCRI_RS_238981	3H	520182442	BB	BB	BB	BB	BB	BB	BB	AA	BB	BB	AA	BB	AA	BB	BB	BB	BB	AA	BB	BB	BB	BB	BB	BB	BB	BB	BB	BB	BB	AA	AA	BB	BB	BB	BB	BB	BB	BB	BB	BB	BB	BB	BB	BB	BB	BB	BB
SCRI_RS_211224	3H	520311558	BB	BB	BB	BB	BB	BB	BB	AA	BB	BB	BB	BB	AA	BB	BB	BB	BB	BB	BB	BB	BB	BB	BB	BB	BB	BB	BB	BB	BB	BB	AA	BB	BB	BB	BB	BB	BB	BB	BB	BB	BB	BB	BB	BB	BB	BB	BB
[truncated: 3,815 more rows]
[truncated: 220 more columns]

## Sheet: Table S3
Table S2: Best 78 (VIR-LTT78) accessions with growth habits and mean winter survial (WS) after correction of trial means across 11 environments. The average WS of the two common chacks (Dicktoo and Charles) across trials is included.
Lines	Growth habits	Ave. WS across 11 Env.
VIR06358	Facultative	81.8407
VIR13031	Facultative	85.5578
VIR13092	Facultative	84.7857
VIR13308	Facultative	90
VIR13838	Facultative	75.6301
VIR13841	Facultative	70.9555
VIR13898	Facultative	83.8929
VIR14015	Facultative	89.9923
VIR15566	Facultative	84.5606
VIR15604	Facultative	82.3176
VIR16947	Facultative	87.2143
VIR17625	Facultative	83.0357
VIR17635	Facultative	85.3122
VIR17642	Facultative	82.8232
VIR17779	Facultative	87.106
VIR17985	Facultative	84.0988
VIR18018	Facultative	82.9286
VIR18409	Facultative	81.1583
VIR19051	Facultative	79.1722
VIR19059	Facultative	91.4955
VIR19062	Facultative	86.4286
VIR19064	Facultative	84.4643
VIR19069	Facultative	77.9269
VIR19070	Facultative	84.2983
VIR19257	Facultative	85.5714
VIR19636	Facultative	77.5
VIR19917	Facultative	69.7606
VIR19922	Facultative	83.5
VIR19962	Facultative	84.0714
VIR20409	Facultative	69.1429
VIR20412	Facultative	69.5357
VIR20466	Facultative	80.75
VIR20840	Facultative	61.044
VIR21070	Facultative	88.1429
VIR23117	Facultative	87.1071
VIR23513	Facultative	87.0098
VIR23894	Facultative	65.3571
VIR24727	Facultative	86.8929
VIR25828	Facultative	83.6071
VIR28140	Facultative	88.5223
VIR30209	Facultative	84.9812
VIR30904	Facultative	85.6855
VIR13470	Winter	87.738
VIR13644	Winter	75.0873
VIR13837	Winter	91.3526
VIR13839	Winter	74.5
VIR13840	Winter	79.6721
VIR13845	Winter	89.4643
VIR13846	Winter	79.6071
VIR13849	Winter	71.7071
VIR13851	Winter	86.2857
VIR13852	Winter	72.9286
VIR13859	Winter	72.2857
VIR13894	Winter	83.5882
VIR13905	Winter	82.6301
VIR13906	Winter	90.166
VIR13965	Winter	86.25
VIR13971	Winter	88.7333
VIR13976	Winter	92
VIR14066	Winter	87.4643
VIR14081	Winter	87.75
VIR14082	Winter	86
VIR14083	Winter	88.9643
VIR14097	Winter	89.8571
VIR14136	Winter	88.25
VIR14532	Winter	72.5143
VIR18252	Winter	80.2143
VIR18788	Winter	85.4643
VIR20248	Winter	72.7857
VIR20251	Winter	89.7678
VIR20252	Winter	83.5714
VIR20442	Winter	82.8929
VIR20495	Winter	83.0357
VIR22436	Winter	85.2844
VIR22607	Winter	86.5707
VIR23089	Winter	83.3362
VIR29979	Winter	80.2144
VIR30832	Winter	83.8929
Dicktoo	Facultative	76.3278
Charles	Winter	56.9706

## Sheet: Table S4
Table S3: Haplotypes of the significant marker trait associations (in the VIR-LTT panel) with haplotype allele frequencies, haplotype scores, and p-values of association of haplotype alleles with winter survival
VIR-MTA1	SCRI_RS_88375	SCRI_RS_150226	BOPA2_12_30241	Hap-Freq	Haptype score	p-val
Position (Mbp)	16.4506	16.6444	17.0007
1	A	A	B	0.03371	-5.33434	0
2	B	B	B	0.44757	-2.44545	0.01447
3	A	B	A	0.01498	-0.22566	0.82146
4	A	B	B	0.00375	0.68057	0.49614
5	A	A	A	0.00375	0.85674	0.39159
6	B	B	A	0.49625	4.23454	2e-05
VIR-MTA2	BOPA2_12_30424	SCRI_RS_177330	BOPA2_12_10592	Hap-Freq	Haptype score	p-val
Position (Mbp)	11.2707	11.3165	11.6345
1	B	B	B	0.04307	-4.40894	1e-05
2	A	A	A	0.14981	-2.07396	0.03808
3	A	A	B	0.00749	-0.32217	0.74732
4	B	A	B	0.79963	4.14126	3e-05
VIR-MTA3	SCRI_RS_182270	SCRI_RS_183655	BOPA1_2646-1277	Hap-Freq	Haptype score	p-val
Position (Mbp)	31.771	31.7728	31.788
1	B	B	A	0.00749	-4.28714	2e-05
2	A	A	B	0.10112	-0.7783	0.43639
3	B	A	A	0.02622	0.56235	0.57388
4	B	A	B	0.86517	1.51132	0.13071
VIR-MTA4	SCRI_RS_226193	SCRI_RS_174071	SCRI_RS_114969	Hap-Freq	Haptype score	p-val
Position (Mbp)	740.677	740.992	741.603
1	A	B	A	0.00749	-4.15273	3e-05
2	B	A	A	0.34457	-2.20811	0.02724
3	A	A	B	0.01124	-1.47126	0.14122
4	B	A	B	0.01124	0.37432	0.70816
5	A	A	A	0.62547	3.14676	0.00165
VIR-MTA5	BOPA1_1440-1148	SCRI_RS_97417	SCRI_RS_97418	Hap-Freq	Haptype score	p-val
Position (Mbp)	14.9551	15.2556	15.2572
1	B	B	A	0.01498	-4.64813	0
2	A	A	A	0.1573	-0.95421	0.33998
3	B	A	A	0.59363	-0.46362	0.64292
4	A	B	A	0.00749	-0.25497	0.79875
5	A	A	B	0.22659	2.77351	0.00555
VIR-MTA6	BOPA2_12_31159	BOPA2_12_31298	SCRI_RS_115045	Hap-Freq	Haptype score	p-val
Position (Mbp)	36.9877	37.2822	38.3145
1	B	B	B	0.00749	-3.47111	0.00052
2	A	B	B	0.02622	-2.65489	0.00793
3	B	A	B	0.56367	-0.79195	0.42839
4	B	A	A	0.40262	2.28486	0.02232
VIR-MTA7	SCRI_RS_229409	BOPA1_5245-304	BOPA1_4039-1686	Hap-Freq	Haptype score	p-val
Position (Mbp)	604.4	604.404	604.443
1	A	A	A	0.02996	-3.68644	0.00023
2	A	A	B	0.01498	-3.36023	0.00078
3	A	B	A	0.00749	-0.19737	0.84354
4	B	B	A	0.01873	0.11056	0.91197
5	B	B	B	0.17978	0.46776	0.63996
6	A	B	B	0.74906	1.9941	0.04614
VIR-MTA8	SCRI_RS_6226	SCRI_RS_204494	SCRI_RS_137940	Hap-Freq	Haptype score	p-val
Position (Mbp)	358.797	358.843	359.313
1	B	A	A	0.03558	-4.134	4e-05
2	A	B	A	0.00375	0.12496	0.90056
3	B	B	B	0.44757	0.16035	0.8726
4	B	B	A	0.50749	1.18798	0.23484
5	A	B	B	0.00562	1.48167	0.13843
VIR-MTA9	BOPA1_6714-579	BOPA1_1896-1435	BOPA1_1583-522	Hap-Freq	Haptype score	p-val
Position (Mbp)	504.438	505.673	505.8
1	B	A	A	0.20036	-3.47975	0.0005
2	A	A	A	0.00375	-1.04047	0.29812
3	B	A	B	0.00376	-0.90369	0.36616
4	A	B	B	0.35768	-0.33382	0.73852
5	B	B	A	0.07867	1.01024	0.31238
6	B	B	B	0.35579	2.91654	0.00354
VIR-MTA10 (FR-H2)	BOPA1_6170-304	SCRI_RS_237352	BOPA2_12_30705	Hap-Freq	Haptype score	p-val
Position (Mbp)	561.601	561.601	561.728
1	A	A	A	0.18727	-2.45699	0.01401
2	B	B	B	0.00749	0.13865	0.88973
3	B	A	A	0.80524	2.39027	0.01684
VIR-MTA11	SCRI_RS_7797	SCRI_RS_141629	SCRI_RS_177253	Hap-Freq	Haptype score	p-val
Position (Mbp)	56.6225	56.6245	56.6707
1	B	B	B	0.00936	-3.2628	0.0011
2	A	A	B	0.6236	-1.71322	0.08667
3	A	A	A	0.36704	2.33679	0.01945
VIR-MTA12	BOPA2_12_31374	SCRI_RS_93571	SCRI_RS_206189	Hap-Freq	Haptype score	p-val
Position (Mbp)	625.633	625.768	625.901
1	B	A	A	0.12921	-4.07619	5e-05
2	B	A	B	0.00187	-1.46057	0.14413
3	A	B	B	0.01873	0.62961	0.52895
4	B	B	B	0.50375	0.63057	0.52832
5	A	B	A	0.02247	1.31991	0.18687
6	B	B	A	0.32397	1.74575	0.08085

## Sheet: Table S5
Table S4: Haplotypes of the significant marker trait associations (in the CAP-LTT panel) with haplotype allele frequencies, haplotype scores, and p-values of association of haplotype alleles with winter survival (see Muñoz-Amatriaín et al., 2020)
CAPLTT-MTA1 (FR-H3)	BOPA2_12_30336	SCRI_RS_114047	SCRI_RS_193392	Hap-Freq	Haptype score	p-val
Position (Mbp)	31.6769	31.6852	31.6855
1	A	A	B	0.26644	-8.61515	0
2	A	B	B	0.00454	-3.53327	0.00041
3	B	A	B	0.01077	-2.7759	0.0055
4	B	B	A	0.53175	3.84571	0.00012
5	B	B	B	0.18651	6.17291	0
CAPLTT-MTA2	SCRI_RS_151874	BOPA2_12_10938	BOPA2_12_30592	Hap-Freq	Haptype score	p-val
Position (Mbp)	347.775	348.204	348.21
1	A	A	B	0.29478	-5.73881	0
2	B	A	B	0.00057	-0.35468	0.72283
3	B	A	A	0.55612	1.37666	0.16862
4	B	B	A	0.14853	5.43307	0
CAPLTT-MTA3	SCRI_RS_173813	BOPA1_10360-563	BOPA1_5690-1045	Hap-Freq	Haptype score	p-val
Position (Mbp)	526.695	526.7	527.8
1	A	B	B	0.04649	-6.97673	0
2	B	A	A	0.34807	-2.84497	0.00444
3	B	B	A	0.02948	-2.56965	0.01018
4	A	A	B	0.04989	-2.05001	0.04036
5	A	A	A	0.06689	0.1154	0.90813
6	B	A	B	0.38265	3.37296	0.00074
7	B	B	B	0.07653	7.68073	0
CAPLTT-MTA4 (PPD-H1)	SCRI_RS_188893	BOPA2_12_10880	SCRI_RS_174063	Hap-Freq	Haptype score	p-val
Position (Mbp)	29.8398	29.992	30.0926
1	B	A	B	0.23644	-5.68834	0
2	B	A	A	0.10199	-1.0653	0.28674
3	A	B	B	0.0068	-0.68023	0.49636
4	B	B	A	0.00057	-0.52807	0.59745
5	A	A	A	0.00912	0.7675	0.44278
6	B	B	B	0.17574	1.76843	0.07699
7	A	A	B	0.46934	4.11774	4e-05
CAPLTT-MTA5	BOPA2_12_31333	BOPA2_12_21527	BOPA1_ABC14531-1-2-91	Hap-Freq	Haptype score	p-val
Position (Mbp)	687.149	687.15	687.239
1	B	B	B	0.10106	-3.09263	0.00198
2	A	B	B	0.6994	-1.10572	0.26885
3	B	A	B	0.00113	0.98471	0.32477
4	A	B	A	0.06591	1.49702	0.13439
5	B	B	A	0.06334	1.72372	0.08476
6	B	A	A	0.06916	2.43063	0.01507
CAPLTT-MTA6	SCRI_RS_200949	SCRI_RS_119513	SCRI_RS_157504	Hap-Freq	Haptype score	p-val
Position (Mbp)	721.664	721.945	721.997
1	B	B	A	0.04535	-7.21201	0
2	A	A	B	0.08333	-6.18124	0
3	A	B	A	0.03968	-0.92625	0.35432
4	B	A	B	0.00057	0.53054	0.59574
5	A	A	A	0.10488	3.49248	0.00048
6	B	A	A	0.72619	5.20513	0
CAPLTT-MTA7	BOPA2_12_30625	BOPA2_12_30503	BOPA2_12_20144	Hap-Freq	Haptype score	p-val
Position (Mbp)	123.797	126.86	201.071
1	B	A	B	0.89286	-2.83139	0.00463
2	A	A	B	0.00227	-1.81309	0.06982
3	B	A	A	0.00794	-0.41479	0.6783
4	A	B	B	0.0017	0.77624	0.43761
5	B	B	B	0.00057	1.50489	0.13235
6	A	B	A	0.09467	3.22631	0.00125
CAPLTT-MTA8	SCRI_RS_122057	SCRI_RS_226787	BOPA2_12_10666	Hap-Freq	Haptype score	p-val
Position (Mbp)	618.871	619.233	620.025
1	A	B	A	0.20181	-5.58432	0
2	A	B	B	0.02324	-4.99922	0
3	B	B	B	0.0034	-2.46347	0.01376
4	B	B	A	0.00454	-1.42776	0.15336
5	B	A	A	0.0034	0.05668	0.9548
6	B	A	B	0.25283	1.08578	0.27758
7	A	A	A	0.07937	1.20488	0.22825
8	A	A	B	0.43141	4.91286	0
CAPLTT-MTA9 (Vrn-H2)	BOPA2_12_31151	BOPA2_12_30873	SCRI_RS_221876	Hap-Freq	Haptype score	p-val
Position (Mbp)	640.547	640.596	640.635
1	B	B	A	0.03628	-3.6539	0.00026
2	B	B	B	0.04422	-2.97698	0.00291
3	A	B	B	0.00681	-2.79243	0.00523
4	A	B	A	0.00113	-1.78466	0.07432
5	B	A	B	0.02665	2.46135	0.01384
6	A	A	A	0.00397	3.0629	0.00219
7	A	A	B	0.88095	3.09917	0.00194
CAPLTT-MTA10	BOPA2_12_20770	BOPA2_12_10864	BOPA2_12_30838	Hap-Freq	Haptype score	p-val
Position (Mbp)	28.9	30.2045	30.2045
1	A	B	A	0.02268	-4.09449	4e-05
2	B	B	B	0.0068	-0.61164	0.54078
3	B	B	A	0.88776	0.96348	0.33531
4	B	A	A	0.08277	1.29088	0.19675
CAPLTT-MTA11 (FR-H2)	BOPA1_6170-304	SCRI_RS_237352	BOPA2_12_30705	Hap-Freq	Haptype score	p-val
Position (Mbp)	561.6	561.601	561.728
1	B	B	B	0.05782	-9.96605	0
2	B	B	A	0.03855	-8.22323	0
3	A	A	A	0.01871	-4.94882	0
4	B	A	B	0.00113	-2.59286	0.00952
5	B	A	A	0.88379	14.5292	0
CAPLTT-MTA12 (FR-H1/Vrn-H1)	BOPA1_ABC03900-1-2-406	BOPA1_1501-353	BOPA2_12_30930	Hap-Freq	Haptype score	p-val
Position (Mbp)	598.918	599.123	599.128
1	B	B	A	0.10034	-11.9192	0
2	B	A	B	0.00794	-0.2317	0.81677
3	A	A	A	0.00057	1.5039	0.13261
	A	A	B	0.89116	11.5621	0
CAPLTT-MTA13	BOPA2_12_11140	BOPA2_12_10278	SCRI_RS_239642	Hap-Freq	Haptype score	p-val
Position (Mbp)	352.363	356.678	357.492
1	B	B	B	0.31127	-3.48204	0.0005
2	A	B	A	0.01477	-2.82753	0.00469
3	A	B	B	0.26471	-1.49941	0.13377
4	B	B	A	0.31514	0.39527	0.69264
5	B	A	A	0.00342	0.52223	0.60151
6	B	A	B	0.09068	8.40904	0
CAPLTT-MTA14	BOPA2_12_11254	BOPA1_8582-772	BOPA1_5-1593	Hap-Freq	Haptype score	p-val
Position (Mbp)	164.9	167.862	176.155
1	A	A	B	0.04082	-4.80239	0
2	B	A	A	0.00454	-2.27618	0.02284
3	B	A	B	0.00794	-2.13821	0.0325
4	A	A	A	0.71145	-1.91607	0.05536
5	A	B	B	0.21655	3.91967	9e-05
6	A	B	A	0.01871	4.06751	5e-05
CAPLTT-MTA15	SCRI_RS_231916	BOPA2_12_30645	BOPA2_12_30213	Hap-Freq	Haptype score	p-val
Position (Mbp)	456.138	460.353	460.736
1	A	A	B	0.06448	-8.4844	0
2	B	A	B	0.01262	-3.75638	0.00017
3	B	B	B	0.008	-1.97789	0.04794
4	B	A	A	0.00057	-0.50382	0.61439
5	B	B	A	0.49015	0.06228	0.95034
6	A	B	B	0.04699	1.05384	0.29196
7	A	B	A	0.3772	5.00275	0
CAPLTT-MTA16	SCRI_RS_175568	SCRI_RS_233901	SCRI_RS_204483	Hap-Freq	Haptype score	p-val
Position (Mbp)	623.961	624.138	624.192
1	A	A	B	0.0873	-8.66842	0
2	A	A	A	0.01237	-3.0003	0.0027
3	B	A	A	0.15373	-1.89036	0.05871
4	B	B	B	0.00964	-0.89305	0.37183
5	A	B	A	0.12935	0.66032	0.50905
6	B	A	B	0.00114	0.90605	0.36491
7	B	B	A	0.60647	6.71779	0
